# Supplementary material for: DNA Methylation Is Responsive to the Environment and Regulates the Expression of Biosynthetic Gene Clusters, Metabolite Production, and Virulence in Fusarium graminearum
Source: Front Fungal Biol. 2021 Jan 15;1:614633. doi: 10.3389/ffunb.2020.614633 (PMC10512235; doi:10.3389/ffunb.2020.614633)
Supplement: Supplementary Data Sheet 1 — Summary and classification of genes identified in Region 1 in the WT strain between PN and NPN conditions. [file Data_Sheet_1.xlsx]

## Sheet: Region 1
Dataset S1: Summary and classification of genes identified in Region 1 in the WT strain between PN and NPN conditions.
Location	Region	PH-1 Designation	Putative Description / Annotation	DEGs (fold change)		KEGG Pathways Results (fgr) - https://www.genome.jp/kegg/tool/map_pathway1.html		KEGG Pathway Genes				KEGG BRITE Genes
Contig7	complement(6905..10942)	FGSG_16653	ubiquitin- ligase			fgr01100 Metabolic pathways - Fusarium graminearum (51)		fgr01100Metabolism	Metabolic pathways - Fusarium graminearum (51)			fgr00001 KEGG Or
Contig7	11290..13238	FGSG_06427	C2H2 type zinc finger containing			fgr01110 Biosynthesis of secondary metabolites - Fusarium graminearum (25)		FGSG_10729	chitinase 1 precursor				FGSG_10729
Contig7	complement(13478..13924)	FGSG_06428	aaa atpase family			fgr01130 Biosynthesis of antibiotics - Fusarium graminearum (17)		FGSG_10737	adenylate kinase cytosolic				FGSG_10776
Contig8	54554..57011	FGSG_11598	integral membrane			fgr01230 Biosynthesis of amino acids - Fusarium graminearum (9)		FGSG_10739	coproporphyrinogen III oxidase				FGSG_10737
Contig8	complement(54595..55070)	FGSG_13936	hypothetical protein			fgr01200 Carbon metabolism - Fusarium graminearum (7)		FGSG_10741	hypothetical protein				FGSG_10746
Contig8	complement(57254..65295)	FGSG_17530	neurofibromin 1			fgr03010 Ribosome - Fusarium graminearum (6)		FGSG_10743	tryptophan synthase				FGSG_10743
Contig8	complement(65859..68938)	FGSG_10716	5'-3' exoribonuclease 2			fgr00270 Cysteine and methionine metabolism - Fusarium graminearum (5)		FGSG_10746	aspartate aminotransferase				FGSG_10766
Contig8	69539..73058	FGSG_10717	intracellular transport uso1			fgr00330 Arginine and proline metabolism - Fusarium graminearum (5)		FGSG_10766	hypothetical protein				FGSG_10739
Contig8	73328..74983	FGSG_10718	arginine N-methyltransferase 3			fgr03008 Ribosome biogenesis in eukaryotes - Fusarium graminearum (5)		FGSG_10776	glutathione-dependent formaldehyde-activating enzyme				FGSG_10741
Contig8	complement(75069..77443)	FGSG_17529	oligopeptide transporter			fgr00230 Purine metabolism - Fusarium graminearum (5)		FGSG_10804	glutaryl-CoA dehydrogenase				FGSG_10757
Contig8	complement(77688..82384)	FGSG_13934	Regulator of V-ATPase in vacuolar membrane 1			fgr04138 Autophagy - yeast - Fusarium graminearum (5)		FGSG_10825	5-methyltetrahydropteroyltriglutamate-homocysteine methyltransferase				FGSG_10733
Contig8	complement(83088..86995)	FGSG_17739	transcription factor			fgr00380 Tryptophan metabolism - Fusarium graminearum (4)		FGSG_10836	hypothetical protein				FGSG_10744
Contig8	complement(87160..91735)	FGSG_10722	isoleucyl-tRNA synthetase			fgr03018 RNA degradation - Fusarium graminearum (4)		FGSG_10840	ribose-phosphate pyrophosphokinase II				FGSG_10722
Contig8	87252..87537	FGSG_10721	hypothetical protein			fgr00071 Fatty acid degradation - Fusarium graminearum (4)		FGSG_10846	cytochrome c oxidase assembly protein COX11				FGSG_10716
Contig8	92220..94089	FGSG_10723	conidiophore development protein hymA			fgr00310 Lysine degradation - Fusarium graminearum (4)		FGSG_10853	nonspecific lipid-transfer protein				FGSG_10727
Contig8	complement(93051..96060)	FGSG_10724	26s proteasome regulatory subunit n6			fgr00220 Arginine biosynthesis - Fusarium graminearum (4)		FGSG_10855	alcohol dehydrogenase 1				FGSG_10738
Contig8	complement(96320..99759)	FGSG_10725	agc pdk1 kinase			fgr00350 Tyrosine metabolism - Fusarium graminearum (4)		FGSG_10858	alpha-1,2-mannosyltransferase alg-11				FGSG_10769
Contig8	102016..103093	FGSG_13932	hypothetical protein			fgr00520 Amino sugar and nucleotide sugar metabolism - Fusarium graminearum (4)		FGSG_10859	hypothetical protein				FGSG_10787
Contig8	104868..105716	FGSG_13931	hypothetical protein			fgr01210 2-Oxocarboxylic acid metabolism - Fusarium graminearum (4)		FGSG_10885	succinyl-CoA ligase beta-chain				FGSG_10725
Contig8	complement(105937..106507)	FGSG_13930	unnamed protein product			fgr00250 Alanine, aspartate and glutamate metabolism - Fusarium graminearum (3)		FGSG_10893	hypothetical protein				FGSG_10740
Contig8	107053..108827	FGSG_10727	syntaxin 8			fgr00400 Phenylalanine, tyrosine and tryptophan biosynthesis - Fusarium graminearum (3)		FGSG_10897	hypothetical protein				FGSG_10782
Contig8	complement(108567..111055)	FGSG_10728	Meiosis-specific APC C activator AMA1			fgr04144 Endocytosis - Fusarium graminearum (3)		FGSG_10907	vacuolar ATP synthase subunit D				FGSG_10730
Contig8	complement(111676..113116)	FGSG_10729	chitinase 1 precursor			fgr00513 Various types of N-glycan biosynthesis - Fusarium graminearum (3)		FGSG_10913	hypothetical protein				FGSG_10724
Contig8	114301..118191	FGSG_10730	geranylgeranyl transferase type-2 subunit beta			fgr00040 Pentose and glucuronate interconversions - Fusarium graminearum (3)		FGSG_10925	saccharopine dehydrogenase				FGSG_10755
Contig8	complement(116061..120467)	FGSG_17528	unnamed protein product			fgr00300 Lysine biosynthesis - Fusarium graminearum (3)		FGSG_10934	allantoinase				FGSG_06427
Contig8	complement(120726..123003)	FGSG_10733	40S ribosomal S23			fgr00260 Glycine, serine and threonine metabolism - Fusarium graminearum (3)		FGSG_10939	endochitinase 1 precursor				FGSG_10717
Contig8	120788..122002	FGSG_17527	4-hydroxybenzoate hexaprenyltransferase			fgr00360 Phenylalanine metabolism - Fusarium graminearum (3)		FGSG_10947	hypothetical protein				FGSG_10718
Contig8	123287..124096	FGSG_17526	hypothetical protein			fgr04141 Protein processing in endoplasmic reticulum - Fusarium graminearum (3)		FGSG_10949	homoaconitase				FGSG_10778
Contig8	124970..125729	FGSG_10735	ase propeptide			fgr04111 Cell cycle - yeast - Fusarium graminearum (2)		FGSG_10950	hypothetical protein				FGSG_10747
Contig8	126154..130266	FGSG_17525	related to hook3			fgr00511 Other glycan degradation - Fusarium graminearum (2)		FGSG_10967	arginase				FGSG_10855
Contig8	complement(130339..132229)	FGSG_10737	adenylate kinase cytosolic			fgr04146 Peroxisome - Fusarium graminearum (2)		FGSG_11001	hypothetical protein				FGSG_10840
Contig8	133548..135252	FGSG_10738	26S proteasome regulatory subunit rpn-8			fgr00480 Glutathione metabolism - Fusarium graminearum (2)		FGSG_11008	hypothetical protein				FGSG_10846
Contig8	complement(135118..135780)	FGSG_13927	hypothetical protein			fgr03050 Proteasome - Fusarium graminearum (2)		FGSG_11011	endopolygalacturonase 1 precursor				FGSG_10804
Contig8	complement(135904..138249)	FGSG_10739	coproporphyrinogen III oxidase			fgr03013 RNA transport - Fusarium graminearum (2)		FGSG_11024	cytochrome P450 51				FGSG_10853
Contig8	138835..139971	FGSG_10740	autophagy 8			fgr04130 SNARE interactions in vesicular transport - Fusarium graminearum (2)		FGSG_11032	galactose oxidase precursor				FGSG_10825
Contig8	complement(140217..141759)	FGSG_10741	tocopherol O- chloroplastic			fgr04145 Phagosome - Fusarium graminearum (2)		FGSG_11040	glutathione S-transferase				FGSG_10859
Contig8	144250..146451	FGSG_10742	plasma membrane fusion prm1			fgr00680 Methane metabolism - Fusarium graminearum (2)		FGSG_11054	homocitrate synthase				FGSG_10858
Contig8	complement(146751..147076)	FGSG_15617	unnamed protein product			fgr00561 Glycerolipid metabolism - Fusarium graminearum (2)		FGSG_11066	hypothetical protein				FGSG_13910
Contig8	147431..151153	FGSG_10743	tryptophan synthase			fgr00510 N-Glycan biosynthesis - Fusarium graminearum (2)		FGSG_11094	hypothetical protein				FGSG_10836
Contig8	complement(150206..150976)	FGSG_10744	50s ribosomal l24			fgr00020 Citrate cycle (TCA cycle) - Fusarium graminearum (2)		FGSG_11106	hypothetical protein				FGSG_10862
Contig8	151172..152464	FGSG_10745	hypothetical protein			fgr00100 Steroid biosynthesis - Fusarium graminearum (2)		FGSG_11128	hypothetical protein				FGSG_10845
Contig8	complement(152895..154572)	FGSG_10746	aspartate aminotransferase			fgr00603 Glycosphingolipid biosynthesis - globo and isoglobo series - Fusarium graminearum (2)		FGSG_11163	pectate lyase precursor				FGSG_10797
Contig8	complement(155046..155869)	FGSG_13926	hypothetical protein			fgr01212 Fatty acid metabolism - Fusarium graminearum (2)		FGSG_11169	hypothetical protein				FGSG_10865
Contig8	complement(155841..158761)	FGSG_10747	mfs sp general alpha glucoside:h+ symporter			fgr00564 Glycerophospholipid metabolism - Fusarium graminearum (2)		FGSG_11202	hypothetical protein				FGSG_10795
Contig8	complement(159869..161700)	FGSG_17524	hypothetical protein			fgr00052 Galactose metabolism - Fusarium graminearum (2)		FGSG_11236	hypothetical protein				FGSG_10819
Contig8	162530..164032	FGSG_10749	hypothetical protein			fgr04139 Mitophagy - yeast - Fusarium graminearum (2)		FGSG_13829	hypothetical protein				FGSG_10805
Contig8	complement(164474..168067)	FGSG_10750	hypothetical protein			fgr00430 Taurine and hypotaurine metabolism - Fusarium graminearum (2)		FGSG_13865	hypothetical protein				FGSG_13906
Contig8	169698..170711	FGSG_10751	hypothetical protein			fgr00620 Pyruvate metabolism - Fusarium graminearum (2)		FGSG_13871	hypothetical protein				FGSG_10815
Contig8	170824..173480	FGSG_10752	hypothetical protein			fgr00280 Valine, leucine and isoleucine degradation - Fusarium graminearum (2)		FGSG_13881	hypothetical protein				FGSG_10791
Contig8	174598..175952	FGSG_10753	actin patch 1			fgr00791 Atrazine degradation - Fusarium graminearum (2)		FGSG_13883	hypothetical protein				FGSG_10789
Contig8	complement(176074..177695)	FGSG_10754	hypothetical protein			fgr04120 Ubiquitin mediated proteolysis - Fusarium graminearum (2)		FGSG_13888	hypothetical protein				FGSG_10832
Contig8	complement(180437..181257)	FGSG_13923	hypothetical protein FPSE_01327			fgr00970 Aminoacyl-tRNA biosynthesis - Fusarium graminearum (2)		FGSG_13910	hypothetical protein				FGSG_10807
Contig8	complement(182686..182967)	FGSG_15618	unnamed protein product			fgr04011 MAPK signaling pathway - yeast - Fusarium graminearum (2)		fgr01110Biosynth	biosynthesis of secondary metabolites - Fusarium graminearum (25)				FGSG_10856
Contig8	complement(184098..185529)	FGSG_10755	ribosomal ymr-31			fgr00190 Oxidative phosphorylation - Fusarium graminearum (2)		FGSG_10737	adenylate kinase cytosolic				FGSG_10796
Contig8	complement(187349..187962)	0	unnamed protein product			fgr00010 Glycolysis / Gluconeogenesis - Fusarium graminearum (2)		FGSG_10739	coproporphyrinogen III oxidase				FGSG_13905
Contig8	complement(188994..192193)	FGSG_17523	arginine n-methyltransferase 5			fgr00450 Selenocompound metabolism - Fusarium graminearum (1)		FGSG_10741	hypothetical protein				FGSG_10860
Contig8	192463..195725	FGSG_10757	pre-mRNA-splicing factor ATP-dependent RNA helicase PRP43			fgr00563 Glycosylphosphatidylinositol (GPI)-anchor biosynthesis - Fusarium graminearum (1)		FGSG_10743	tryptophan synthase				FGSG_10837
Contig8	complement(198101..198543)	FGSG_15619	unnamed protein product			fgr03450 Non-homologous end-joining - Fusarium graminearum (1)		FGSG_10746	aspartate aminotransferase				FGSG_10822
Contig8	199218..200549	FGSG_10758	hypothetical protein			fgr00565 Ether lipid metabolism - Fusarium graminearum (1)		FGSG_10804	glutaryl-CoA dehydrogenase				FGSG_10861
Contig8	complement(202563..204213)	FGSG_10759	actin patch 1	-2.76		fgr00900 Terpenoid backbone biosynthesis - Fusarium graminearum (1)		FGSG_10825	5-methyltetrahydropteroyltriglutamate-homocysteine methyltransferase				FGSG_10794
Contig8	206172..206438	FGSG_15620	unnamed protein product			fgr00860 Porphyrin and chlorophyll metabolism - Fusarium graminearum (1)		FGSG_10840	ribose-phosphate pyrophosphokinase II				FGSG_10873
Contig8	206579..209645	FGSG_10760	hypothetical protein			fgr00630 Glyoxylate and dicarboxylate metabolism - Fusarium graminearum (1)		FGSG_10855	alcohol dehydrogenase 1				FGSG_10869
Contig8	complement(211774..212251)	FGSG_15621	unnamed protein product			fgr04113 Meiosis - yeast - Fusarium graminearum (1)		FGSG_10885	succinyl-CoA ligase beta-chain				FGSG_10800
Contig8	213203..214249	FGSG_10761	lustrin a			fgr00410 beta-Alanine metabolism - Fusarium graminearum (1)		FGSG_10893	hypothetical protein				FGSG_10793
Contig8	complement(214662..216916)	FGSG_10762	cylicin ii			fgr01040 Biosynthesis of unsaturated fatty acids - Fusarium graminearum (1)		FGSG_10897	hypothetical protein				FGSG_10863
Contig8	221605..222746	FGSG_10763	hypothetical protein			fgr00130 Ubiquinone and other terpenoid-quinone biosynthesis - Fusarium graminearum (1)		FGSG_10925	saccharopine dehydrogenase				FGSG_10816
Contig8	223859..224922	FGSG_17522	hypothetical protein			fgr00531 Glycosaminoglycan degradation - Fusarium graminearum (1)		FGSG_10933	decaprenyl-diphosphate synthase subunit 1				FGSG_10947
Contig8	complement(224870..225523)	FGSG_17521	dsba oxidoreductase			fgr04933 AGE-RAGE signaling pathway in diabetic complications - Fusarium graminearum (1)		FGSG_10947	hypothetical protein				FGSG_10885
Contig8	complement(225895..226989)	FGSG_13922	ring finger			fgr00640 Propanoate metabolism - Fusarium graminearum (1)		FGSG_10949	homoaconitase				FGSG_10939
Contig8	227266..228964	FGSG_10765	dna replication regulator sld2			fgr00562 Inositol phosphate metabolism - Fusarium graminearum (1)		FGSG_10950	hypothetical protein				FGSG_13883
Contig8	229627..233734	FGSG_10766	dna (cytosine-5-)-methyltransferase			fgr03420 Nucleotide excision repair - Fusarium graminearum (1)		FGSG_10967	arginase				FGSG_10893
Contig8	complement(233895..237827)	FGSG_17520	esx-1 secretion system 1			fgr00591 Linoleic acid metabolism - Fusarium graminearum (1)		FGSG_11024	cytochrome P450 51				FGSG_10907
Contig8	complement(242815..243367)	FGSG_13921	hypothetical protein			fgr03410 Base excision repair - Fusarium graminearum (1)		FGSG_11054	homocitrate synthase				FGSG_10950
Contig8	complement(246614..247043)	FGSG_15623	hypothetical protein			fgr00730 Thiamine metabolism - Fusarium graminearum (1)		FGSG_11106	hypothetical protein				FGSG_13888
Contig8	247856..249274	FGSG_10768	golgi to plasma membrane transport vesicle coat			fgr00053 Ascorbate and aldarate metabolism - Fusarium graminearum (1)		FGSG_11128	hypothetical protein				FGSG_10897
Contig8	complement(250445..252295)	FGSG_10769	26S protease regulatory subunit 6B			fgr03030 DNA replication - Fusarium graminearum (1)		FGSG_11236	hypothetical protein				FGSG_10960
Contig8	252991..254926	FGSG_10770	hypothetical protein FPSE_01411			fgr00340 Histidine metabolism - Fusarium graminearum (1)		FGSG_13865	hypothetical protein				FGSG_10934
Contig8	complement(255427..258047)	FGSG_17519	vegetative incompatibility het-e-1			fgr00030 Pentose phosphate pathway - Fusarium graminearum (1)		FGSG_13888	hypothetical protein				FGSG_10949
Contig8	complement(257735..258421)	FGSG_10772	cell wall sed1			fgr00460 Cyanoamino acid metabolism - Fusarium graminearum (1)		fgr01130Biosynth	esis of antibiotics - Fusarium graminearum (17)				FGSG_10925
Contig8	complement(260186..261307)	FGSG_10773	isoflavone reductase family			fgr03015 mRNA surveillance pathway - Fusarium graminearum (1)		FGSG_10737	adenylate kinase cytosolic				FGSG_10913
Contig8	261950..262293	FGSG_15622	hypothetical protein			fgr04136 Autophagy - other - Fusarium graminearum (1)		FGSG_10743	tryptophan synthase				FGSG_10933
Contig8	263164..264084	FGSG_10774	nucleoside-diphosphate-sugar epimerase family			fgr03022 Basal transcription factors - Fusarium graminearum (1)		FGSG_10746	aspartate aminotransferase				FGSG_10942
Contig8	complement(264562..265650)	FGSG_10775	phenylacetaldoxime dehydratase			fgr00051 Fructose and mannose metabolism - Fusarium graminearum (1)		FGSG_10804	glutaryl-CoA dehydrogenase				FGSG_10941
Contig8	266945..267628	FGSG_10776	glutathione-dependent formaldehyde-activating enzyme			fgr00600 Sphingolipid metabolism - Fusarium graminearum (1)		FGSG_10840	ribose-phosphate pyrophosphokinase II				FGSG_10905
Contig8	268250..269009	FGSG_10777	hypothetical protein			fgr03040 Spliceosome - Fusarium graminearum (1)		FGSG_10855	alcohol dehydrogenase 1				FGSG_10894
Contig8	269608..271309	FGSG_13920	transcription factor					FGSG_10885	succinyl-CoA ligase beta-chain				FGSG_10940
Contig8	complement(271521..274355)	FGSG_10779	SEC14 cytosolic factor					FGSG_10893	hypothetical protein				FGSG_10908
Contig8	271525..272396	FGSG_10778	Kinetochore mis14					FGSG_10925	saccharopine dehydrogenase				FGSG_10882
Contig8	274646..275890	FGSG_10780	required for meiotic nuclear division 1 like					FGSG_10947	hypothetical protein				FGSG_10879
Contig8	complement(276263..279876)	FGSG_10781	hypothetical protein					FGSG_10949	homoaconitase				FGSG_10875
Contig8	complement(280273..282138)	FGSG_10782	vacuolar protease A precursor					FGSG_10950	hypothetical protein				FGSG_10961
Contig8	complement(282980..285546)	FGSG_10783	Vegetative incompatibility HET-E-1					FGSG_10967	arginase				FGSG_10883
Contig8	287275..287451	FGSG_15627	unnamed protein product					FGSG_11024	cytochrome P450 51				FGSG_10903
Contig8	288765..289534	FGSG_10784	hypothetical protein					FGSG_11054	homocitrate synthase				FGSG_10944
Contig8	complement(289123..290583)	FGSG_10785	hypothetical protein					FGSG_11128	hypothetical protein				FGSG_10896
Contig8	290719..291807	FGSG_10786	hypothetical protein					FGSG_13865	hypothetical protein				FGSG_10899
Contig8	292533..292670	FGSG_15624	unnamed protein product					fgr01230Biosynth	esis of amino acids - Fusarium graminearum (9)				FGSG_10887
Contig8	296349..298789	FGSG_10787	Cell wall integrity and stress response component 1					FGSG_10743	tryptophan synthase				FGSG_10876
Contig8	299329..301772	FGSG_10788	hypothetical protein					FGSG_10746	aspartate aminotransferase				FGSG_10922
Contig8	302438..304143	FGSG_10789	structure-specific endonuclease RAD27					FGSG_10825	5-methyltetrahydropteroyltriglutamate-homocysteine methyltransferase				FGSG_13865
Contig8	304647..306926	FGSG_10790	acyl- dehydrogenase					FGSG_10840	ribose-phosphate pyrophosphokinase II				FGSG_11011
Contig8	307485..310693	FGSG_10791	ATP-dependent RNA helicase DHH1					FGSG_10925	saccharopine dehydrogenase				FGSG_11032
Contig8	312980..318006	FGSG_17518	1-phosphatidylinositol-4-phosphate 5-kinase					FGSG_10949	homoaconitase				FGSG_13881
Contig8	complement(317462..317866)	FGSG_10793	cytochrome c subunit vib					FGSG_10967	arginase				FGSG_11024
Contig8	318142..319467	FGSG_10794	integral membrane					FGSG_11054	homocitrate synthase				FGSG_11001
Contig8	complement(319535..322961)	FGSG_10795	RNA-metabolising metallo-beta-lactamase					FGSG_11128	hypothetical protein				FGSG_11008
Contig8	complement(324406..325671)	FGSG_10796	camp-independent regulatory pac2					fgr01200Carbonm	etabolism - Fusarium graminearum (7)				FGSG_10967
Contig8	331089..331973	FGSG_13919	hypothetical protein					FGSG_10746	aspartate aminotransferase				FGSG_13871
Contig8	complement(335808..336316)	FGSG_13918	unnamed protein product					FGSG_10776	glutathione-dependent formaldehyde-activating enzyme				FGSG_11040
Contig8	complement(336683..339544)	FGSG_10797	asparaginyl-trna synthetase					FGSG_10840	ribose-phosphate pyrophosphokinase II				FGSG_11025
Contig8	340811..341105	0	unspecified product					FGSG_10885	succinyl-CoA ligase beta-chain				FGSG_10965
Contig8	341986..343017	FGSG_10798	hypothetical protein					FGSG_10893	hypothetical protein				FGSG_10963
Contig8	complement(344968..348785)	FGSG_17517	copii coated vesicle component sec24					FGSG_10947	hypothetical protein				FGSG_11044
Contig8	350994..352816	FGSG_10800	histone H1 5		.			FGSG_11128	hypothetical protein				FGSG_11045
Contig8	354709..356439	FGSG_17516	hypothetical protein					fgr03010Ribosome	- Fusarium graminearum (6)				FGSG_10999
Contig8	complement(358217..358673)	FGSG_13917	hypothetical protein					FGSG_10733	hypothetical protein				FGSG_11037
Contig8	358453..358668	0	unnamed protein product					FGSG_10744	hypothetical protein				FGSG_11026
Contig8	complement(359599..361408)	FGSG_17515	hypothetical protein					FGSG_10845	60S ribosomal protein L26-1				FGSG_11027
Contig8	361966..362602	FGSG_10803	hypothetical protein					FGSG_10905	40S ribosomal protein S0				FGSG_10990
Contig8	363133..365216	FGSG_10804	glutaryl-CoA dehydrogenase					FGSG_10941	hypothetical protein				FGSG_10974
Contig8	365632..367476	FGSG_10805	Ubiquitin-conjugating enzyme					FGSG_10942	hypothetical protein				FGSG_11094
Contig8	complement(367568..367989)	FGSG_10806	hypothetical protein					fgr00270Cysteine	and methionine metabolism - Fusarium graminearum (5)				FGSG_11066
Contig8	368976..371701	FGSG_10807	nadph oxidase					FGSG_10746	aspartate aminotransferase				FGSG_11054
Contig8	372094..372945	FGSG_13916	hypothetical protein					FGSG_10766	hypothetical protein				FGSG_11128
Contig8	374605..376188	FGSG_10808	hypothetical protein					FGSG_10825	5-methyltetrahydropteroyltriglutamate-homocysteine methyltransferase				FGSG_11106
Contig8	376813..379308	FGSG_10809	hypothetical protein					FGSG_11128	hypothetical protein				FGSG_13861
Contig8	380447..380890	FGSG_10810	hypothetical protein					FGSG_13829	hypothetical protein				FGSG_11132
Contig8	381853..383703	FGSG_10811	hypothetical protein					fgr00330Arginine	and proline metabolism - Fusarium graminearum (5)				FGSG_11073
Contig8	complement(384211..386598)	FGSG_17514	transcription factor					FGSG_10746	aspartate aminotransferase				FGSG_11111
Contig8	387013..387612	FGSG_13915	hypothetical protein					FGSG_10967	arginase				FGSG_11049
Contig8	390539..390747	FGSG_15625	unnamed protein product					FGSG_11128	hypothetical protein				FGSG_11048
Contig8	complement(393709..398353)	FGSG_17513	hypothetical protein	7.5				FGSG_13865	hypothetical protein				FGSG_11143
Contig8	399174..401590	FGSG_13912	atpase prokaryote					FGSG_13871	hypothetical protein				FGSG_11163
Contig8	401907..405107	FGSG_13911	myb dna-					fgr03008Ribosome	biogenesis in eukaryotes - Fusarium graminearum (5)				FGSG_11169
Contig8	complement(405616..407830)	FGSG_10815	anaphase-promoting complex subunit 10					FGSG_10716	5'-3' exoribonuclease 2				FGSG_11202
Contig8	409718..411361	FGSG_10816	mip family channel					FGSG_10882	hypothetical protein				FGSG_13829
Contig8	415949..417650	FGSG_10817	hypothetical protein					FGSG_10894	exportin-1				FGSG_11159
Contig8	complement(417786..419193)	FGSG_10818	hypothetical protein					FGSG_10908	nucleolar protein NOP5				FGSG_11164
Contig8	complement(420243..423254)	FGSG_10819	hypoxia up-regulated 1					FGSG_10940	SIK1 protein				FGSG_11150
Contig8	complement(424260..426425)	FGSG_10820	hypothetical protein					fgr00230Purinem	etabolism - Fusarium graminearum (5)				FGSG_11147
Contig8	complement(426596..427464)	FGSG_10821	hypothetical protein					FGSG_10737	adenylate kinase cytosolic				FGSG_11208
Contig8	427651..431174	FGSG_10823	fluconazole resistance (FLU1)					FGSG_10840	ribose-phosphate pyrophosphokinase II				FGSG_13834
Contig8	427755..428353	FGSG_10822	prefMIPS_in subunit 4					FGSG_10934	allantoinase				FGSG_11236
Contig8	complement(431364..434374)	FGSG_10824	unnamed protein product					FGSG_11001	hypothetical protein			fgr01000 Enzymes
Contig8	435420..435581	FGSG_15626	unnamed protein product					FGSG_11202	hypothetical protein				FGSG_10739
Contig8	436227..439355	FGSG_10825	5-methyltetrahydropteroyltriglutamate- homocysteine methyltransferase					fgr04138Autophag	y - yeast - Fusarium graminearum (5)				FGSG_10766
Contig8	439657..441495	FGSG_17512	hypothetical protein					FGSG_10740	hypothetical protein				FGSG_10741
Contig8	442676..442811	FGSG_10827	hypothetical protein					FGSG_10782	vacuolar protease A precursor				FGSG_10718
Contig8	complement(443108..445387)	FGSG_10828	mitochondrial carrier					FGSG_10856	hypothetical protein				FGSG_10730
Contig8	complement(445762..447895)	FGSG_17511	translation machinery-associated 46					FGSG_10903	hypothetical protein				FGSG_10746
Contig8	448514..448660	FGSG_13910	hypothetical protein					FGSG_13906	hypothetical protein				FGSG_10737
Contig8	449406..451603	FGSG_17510	mrna export mlo3					fgr00380Tryptoph	an metabolism - Fusarium graminearum (4)				FGSG_10725
Contig8	complement(451699..453180)	FGSG_10831	related to Hsp90 associated co-chaperone					FGSG_10804	glutaryl-CoA dehydrogenase				FGSG_10716
Contig8	453573..455040	FGSG_10832	Vacuolar -sorting-associated 24					FGSG_10947	hypothetical protein				FGSG_10729
Contig8	complement(465933..466690)	FGSG_13909	hypothetical protein					FGSG_13865	hypothetical protein				FGSG_10782
Contig8	466949..467413	FGSG_10833	hypothetical protein FPSE_07568					FGSG_13871	hypothetical protein				FGSG_10757
Contig8	470765..471286	FGSG_10834	cytosine deaminase					fgr03018RNAdegr	adation - Fusarium graminearum (4)				FGSG_10743
Contig8	complement(476668..476880)	0	hypothetical protein					FGSG_10716	5'-3' exoribonuclease 2				FGSG_10776
Contig8	477677..484178	FGSG_10835	hypothetical protein					FGSG_10791	ATP-dependent RNA helicase DHH1				FGSG_10722
Contig8	485832..486467	FGSG_10836	phosphatidylinositol class h					FGSG_10875	hypothetical protein				FGSG_10855
Contig8	complement(486540..488156)	FGSG_10837	pseudouridine synthase 3					FGSG_10879	hypothetical protein				FGSG_10804
Contig8	complement(488455..490215)	FGSG_10839	rna polymerase iii subunit c17					fgr00071Fattyac	id degradation - Fusarium graminearum (4)				FGSG_10807
Contig8	488626..489310	FGSG_10838	transforming rho					FGSG_10804	glutaryl-CoA dehydrogenase				FGSG_10825
Contig8	complement(491999..492327)	FGSG_13908	unnamed protein product					FGSG_10855	alcohol dehydrogenase 1				FGSG_10860
Contig8	492740..494110	FGSG_10840	ribose-phosphate pyrophosphokinase II					FGSG_10950	hypothetical protein				FGSG_10853
Contig8	complement(494993..498671)	FGSG_17509	hypothetical protein					FGSG_13865	hypothetical protein				FGSG_10859
Contig8	500092..502059	FGSG_10842	hypothetical protein	-3.28				fgr00310Lysined	egradation - Fusarium graminearum (4)				FGSG_10805
Contig8	complement(502264..503669)	FGSG_10843	Histone-lysine N-methyltransferase ash1					FGSG_10804	glutaryl-CoA dehydrogenase				FGSG_10858
Contig8	507204..509899	FGSG_17508	hypothetical protein					FGSG_10925	saccharopine dehydrogenase				FGSG_10840
Contig8	complement(510168..511879)	FGSG_10845	60s ribosomal l26					FGSG_10947	hypothetical protein				FGSG_10791
Contig8	complement(512040..513337)	FGSG_10846	cytochrome c oxidase assembly protein COX11					FGSG_13865	hypothetical protein				FGSG_10789
Contig8	complement(513582..513932)	FGSG_13907	hypothetical protein					fgr00220Arginine	biosynthesis - Fusarium graminearum (4)				FGSG_10837
Contig8	514342..516224	FGSG_17507	hypothetical protein					FGSG_10746	aspartate aminotransferase				FGSG_10797
Contig8	complement(516414..518519)	FGSG_10848	hypothetical protein FPSE_09857					FGSG_10913	hypothetical protein				FGSG_10950
Contig8	519366..521019	FGSG_13906	vesicle transport through interaction with t-snares 1					FGSG_10967	arginase				FGSG_10925
Contig8	521343..524115	FGSG_13905	g2 m phase checkpoint control					FGSG_11128	hypothetical protein				FGSG_10960
Contig8	524824..526950	FGSG_10850	transcription factor 25					fgr00350Tyrosine	metabolism - Fusarium graminearum (4)				FGSG_10947
Contig8	complement(530118..530908)	FGSG_13904	unnamed protein product					FGSG_10746	aspartate aminotransferase				FGSG_10933
Contig8	530861..534179	FGSG_17506	transcription factor					FGSG_10855	alcohol dehydrogenase 1				FGSG_10893
Contig8	complement(534196..534813)	FGSG_10852	hypothetical protein	4.14				FGSG_11106	hypothetical protein				FGSG_10897
Contig8	535570..537005	FGSG_10853	nonspecific lipid-transfer protein					FGSG_11128	hypothetical protein				FGSG_10939
Contig8	538740..539505	FGSG_10854	metal homeostasis factor atx1					fgr00520Aminosu	gar and nucleotide sugar metabolism - Fusarium graminearum (4)				FGSG_13883
Contig8	543174..545303	FGSG_10855	alcohol dehydrogenase 1					FGSG_10729	chitinase 1 precursor				FGSG_10961
Contig8	complement(546106..548295)	FGSG_10856	actin 3					FGSG_10939	endochitinase 1 precursor				FGSG_10913
Contig8	549042..550949	FGSG_17505	asparaginase family					FGSG_13881	hypothetical protein				FGSG_10934
Contig8	551405..554525	FGSG_10858	alpha-1					FGSG_13883	hypothetical protein				FGSG_10876
Contig8	complement(553032..555726)	FGSG_10859	gamma-glutamyltransferase					fgr012102-Oxocar	boxylic acid metabolism - Fusarium graminearum (4)				FGSG_10903
Contig8	complement(556741..561240)	FGSG_10861	Ring assembly 3					FGSG_10746	aspartate aminotransferase				FGSG_10896
Contig8	556899..558521	FGSG_10860	trna (uracil-5-)-methyltransferase					FGSG_10949	homoaconitase				FGSG_10949
Contig8	complement(561630..562697)	FGSG_10862	transcription initiation factor TFIIH subunit 3					FGSG_11054	homocitrate synthase				FGSG_13888
Contig8	563158..564095	FGSG_10863	mitochondrial export translocase oxa2					FGSG_11128	hypothetical protein				FGSG_10885
Contig8	complement(563753..565399)	FGSG_10864	syntaxin 7					fgr00250Alanine,	aspartate and glutamate metabolism - Fusarium graminearum (3)				FGSG_11032
Contig8	565539..567786	FGSG_10865	Nuclear envelope ndc1					FGSG_10746	aspartate aminotransferase				FGSG_11008
Contig8	568224..569504	FGSG_10866	sucrase ferredoxin					FGSG_10893	hypothetical protein				FGSG_13865
Contig8	569975..570607	FGSG_10867	hypothetical protein					FGSG_11128	hypothetical protein				FGSG_13875
Contig8	complement(571248..573239)	FGSG_10868	flocculation suppression					fgr00400Phenylal	anine, tyrosine and tryptophan biosynthesis - Fusarium graminearum (3)				FGSG_11024
Contig8	complement(577560..577778)	0	unnamed protein product					FGSG_10743	tryptophan synthase				FGSG_11045
Contig8	577615..578040	FGSG_13902	hypothetical protein					FGSG_10746	aspartate aminotransferase				FGSG_11040
Contig8	579741..580148	FGSG_13901	hypothetical protein					FGSG_11128	hypothetical protein				FGSG_11001
Contig8	complement(581235..584040)	FGSG_10869	chromosome transmission fidelity 4					fgr04144Endocyto	sis - Fusarium graminearum (3)				FGSG_10999
Contig8	584216..585916	FGSG_10870	transcriptional repressor rco-1					FGSG_10832	hypothetical protein				FGSG_11011
Contig8	589793..592958	FGSG_10871	gastric mucin					FGSG_10883	hypothetical protein				FGSG_13881
Contig8	complement(593068..593433)	FGSG_10872	hypothetical protein					FGSG_10961	hypothetical protein				FGSG_11037
Contig8	complement(593929..596108)	FGSG_10873	GTP-binding protein ypt1					fgr00513Various	types of N-glycan biosynthesis - Fusarium graminearum (3)				FGSG_13871
Contig8	complement(596813..597079)	FGSG_15628	unnamed protein product					FGSG_10858	alpha-1,2-mannosyltransferase alg-11				FGSG_10967
Contig8	597051..598589	FGSG_10874	hypothetical protein					FGSG_13883	hypothetical protein				FGSG_11106
Contig8	complement(598734..599934)	FGSG_10875	small nuclear ribonucleo					FGSG_13910	hypothetical protein				FGSG_11054
Contig8	complement(600176..602362)	FGSG_10876	nudix family					fgr00040Pentose	and glucuronate interconversions - Fusarium graminearum (3)				FGSG_11128
Contig8	604032..604187	FGSG_15629	unnamed protein product					FGSG_11011	endopolygalacturonase 1 precursor				FGSG_11049
Contig8	complement(604467..605076)	FGSG_13900	hypothetical protein					FGSG_11094	hypothetical protein				FGSG_13861
Contig8	complement(605913..606803)	FGSG_10877	hypothetical protein					FGSG_11163	pectate lyase precursor				FGSG_11066
Contig8	607782..608954	FGSG_17504	arginine-trna- transferase					fgr00300Lysineb	iosynthesis - Fusarium graminearum (3)				FGSG_11048
Contig8	609271..610553	FGSG_10879	rrna processing					FGSG_10925	saccharopine dehydrogenase				FGSG_11073
Contig8	complement(610485..611809)	FGSG_10880	hypothetical protein					FGSG_10949	homoaconitase				FGSG_11132
Contig8	612015..613308	FGSG_10881	cytochrome c					FGSG_11054	homocitrate synthase				FGSG_11094
Contig8	complement(614053..616398)	FGSG_10882	ribosome biogenesis atpase rix7					fgr00260Glycine,	serine and threonine metabolism - Fusarium graminearum (3)				FGSG_11143
Contig8	617089..618226	FGSG_10883	Charged multivesicular body 6					FGSG_10743	tryptophan synthase				FGSG_13829
Contig8	complement(618199..619486)	FGSG_10884	phosphotransferase enzyme family					FGSG_10893	hypothetical protein				FGSG_13839
Contig8	complement(620675..620923)	0	unnamed protein product					FGSG_11008	hypothetical protein				FGSG_11202
Contig8	complement(622744..625278)	FGSG_10885	succinyl-CoA ligase beta-chain					fgr00360Phenylal	anine metabolism - Fusarium graminearum (3)				FGSG_11159
Contig8	complement(626046..626522)	FGSG_17503	hypothetical protein					FGSG_10746	aspartate aminotransferase				FGSG_11169
Contig8	complement(627012..628310)	FGSG_10887	iron-sulfur cluster assembly accessory					FGSG_11128	hypothetical protein				FGSG_11208
Contig8	631102..633045	FGSG_10888	related to DUF895 domain membrane					FGSG_13871	hypothetical protein				FGSG_11164
Contig8	complement(634090..639291)	FGSG_10889	Cell division control 25					fgr04141Protein	processing in endoplasmic reticulum - Fusarium graminearum (3)				FGSG_11163
Contig8	complement(639501..639857)	FGSG_13899	unnamed protein product					FGSG_10805	hypothetical protein				FGSG_13834
Contig8	641146..641448	0	unnamed protein product					FGSG_10819	hypothetical protein				FGSG_11236
Contig8	complement(642579..642980)	FGSG_13898	hypothetical protein					FGSG_13910	hypothetical protein			fgr04131 Membran
Contig8	complement(650854..654023)	FGSG_10890	hypothetical protein					fgr04111Cellcyc	le - yeast - Fusarium graminearum (2)				FGSG_10725
Contig8	complement(658756..660600)	FGSG_17502	amino-acid permease inda1					FGSG_10815	hypothetical protein				FGSG_10730
Contig8	660703..662661	FGSG_13896	unnamed protein product					FGSG_10944	hypothetical protein				FGSG_10727
Contig8	662485..663062							fgr00511Othergl	ycan degradation - Fusarium graminearum (2)				FGSG_10717
Contig8	665524..666029	FGSG_13895	hypothetical protein					FGSG_13861	hypothetical protein				FGSG_10740
Contig8	complement(666461..668926)	FGSG_10891	hypothetical protein FPSE_09812					FGSG_13883	hypothetical protein				FGSG_13906
Contig8	complement(669452..669775)	FGSG_13894	hypothetical protein					fgr04146Peroxiso	me - Fusarium graminearum (2)				FGSG_10807
Contig8	669954..670995	FGSG_10892	hypothetical protein					FGSG_10853	nonspecific lipid-transfer protein				FGSG_10832
Contig8	671363..673508	FGSG_10893	alanine-glyoxylate transaminase (R)-3-amino-2-methylpropionate-pyruvate transaminase					FGSG_10893	hypothetical protein				FGSG_10794
Contig8	674529..679154	FGSG_10894	exportin-1					fgr00480Glutathi	one metabolism - Fusarium graminearum (2)				FGSG_10873
Contig8	complement(679434..680822)	FGSG_10895	sterol uptake control 2					FGSG_10859	hypothetical protein				FGSG_10856
Contig8	complement(681511..683743)	FGSG_10896	ATP-dependent rRNA helicase SPB4					FGSG_11040	glutathione S-transferase				FGSG_10903
Contig8	683992..686352	FGSG_10897	phosphatidate cytidylyltransferase					fgr03050Proteaso	me - Fusarium graminearum (2)				FGSG_10883
Contig8	689764..695413	FGSG_10899	Biogenesis of lysosome-related organelles complex 1 subunit KXD1					FGSG_10738	26S proteasome regulatory subunit rpn-8				FGSG_10899
Contig8	complement(690302..691654)	FGSG_10898	hypothetical protein					FGSG_10769	26S protease regulatory subunit 6B				FGSG_10961
Contig8	complement(694747..695247)	FGSG_10900	hypothetical protein					fgr03013RNAtran	sport - Fusarium graminearum (2)				FGSG_11044
Contig8	696108..696713	FGSG_10901	hypothetical protein					FGSG_10865	hypothetical protein				FGSG_11128
Contig8	complement(697054..698302)	FGSG_10902	hypothetical protein FPSE_09802					FGSG_10894	exportin-1			fgr04147 Exosome
Contig8	698711..701421	FGSG_10903	vesicle fusion factor nsfi					fgr04130SNAREin	teractions in vesicular transport - Fusarium graminearum (2)				FGSG_10737
Contig8	704263..711443	FGSG_10904	guanine nucleotide exchange factor lte1					FGSG_10727	hypothetical protein				FGSG_10856
Contig8	complement(711644..713464)	FGSG_10905	40S ribosomal protein S0					FGSG_13906	hypothetical protein				FGSG_10789
Contig8	complement(713605..716257)	FGSG_10907	vacuolar ATP synthase subunit D					fgr04145Phagosom	e - Fusarium graminearum (2)				FGSG_10873
Contig8	713689..714648	FGSG_10906	ribosomal s15 precursor					FGSG_10807	hypothetical protein				FGSG_10832
Contig8	716454..719193	FGSG_10908	nucleolar protein NOP5					FGSG_10907	vacuolar ATP synthase subunit D				FGSG_10941
Contig8	complement(719278..721488)	FGSG_10909	stomatin family					fgr00680Methane	metabolism - Fusarium graminearum (2)				FGSG_10883
Contig8	complement(724532..726489)	FGSG_10910	25-hydroxycholesterol 7-alpha-hydroxylase					FGSG_10776	glutathione-dependent formaldehyde-activating enzyme				FGSG_10885
Contig8	727999..730634	FGSG_10911	iron-sulfur clusters transporter ATM1					FGSG_10893	hypothetical protein				FGSG_11128
Contig8	733420..734661	FGSG_10912	udp-glucosyltransferase yojk					fgr00561Glycerol	ipid metabolism - Fusarium graminearum (2)				FGSG_11164
Contig8	complement(735467..735700)	0	unnamed protein product					FGSG_11169	hypothetical protein			fgr03036 Chromos
Contig8	complement(737657..738537)	FGSG_13893	unnamed protein product					FGSG_13865	hypothetical protein				FGSG_10718	arginine N-methyltransferase 3	.
Contig8	738116..738984	0	meiosis mei2					fgr00510N-Glycan	biosynthesis - Fusarium graminearum (2)				FGSG_10778	Kinetochore mis14	.
Contig8	complement(738935..744686)	FGSG_10913	DUR1					FGSG_10858	alpha-1,2-mannosyltransferase alg-11				FGSG_10766	dna (cytosine-5-)-methyltransferase	.
Contig8	746000..748084	FGSG_10914	related transcriptional activator					FGSG_13910	hypothetical protein				FGSG_10724	26s proteasome regulatory subunit n6	.
Contig8	746591..749602	FGSG_10915	hypothetical protein	16.1				fgr00020Citrate	cycle (TCA cycle) - Fusarium graminearum (2)				FGSG_10869	chromosome transmission fidelity 4	.
Contig8	749791..750910	FGSG_17501	unnamed protein product					FGSG_10885	succinyl-CoA ligase beta-chain				FGSG_10800	histone H1 5	.
Contig8	complement(750993..752398)	FGSG_10917	hypothetical protein					FGSG_10947	hypothetical protein				FGSG_10791	ATP-dependent RNA helicase DHH1	.
Contig8	753026..755065	FGSG_10918	glycosyltransferase family 31					fgr00100Steroid	biosynthesis - Fusarium graminearum (2)				FGSG_10815	anaphase-promoting complex subunit 10	.
Contig8	755319..757321	FGSG_10919	related to allantoate transport					FGSG_11024	cytochrome P450 51				FGSG_10944	structural maintenance-chromosome 4	.
Contig8	complement(757064..758791)	FGSG_10920	nadp-dependent leukotriene b4 12-hydroxydehydrogenase					FGSG_13888	hypothetical protein				FGSG_10894	exportin-1	.
Contig8	complement(760173..761988)	FGSG_10921	high-affinity glucose transporter					fgr00603Glycosph	ingolipid biosynthesis - globo and isoglobo series - Fusarium graminearum (2)			fgr03009 Ribosom
Contig8	complement(763415..764884)	FGSG_10922	rare lipo a					FGSG_11169	hypothetical protein				FGSG_10757
Contig8	766057..766389	0	hypothetical protein					FGSG_13883	hypothetical protein				FGSG_10716
Contig8	complement(766925..767916)	FGSG_10923	related to phospholipid-translocating ATPase					fgr01212Fattyac	id metabolism - Fusarium graminearum (2)				FGSG_06427
Contig8	complement(768925..770177)	FGSG_13892	ww oxidoreductase					FGSG_10853	nonspecific lipid-transfer protein				FGSG_10940
Contig8	complement(770329..771868)	FGSG_17500	unnamed protein product					FGSG_10950	hypothetical protein				FGSG_10908
Contig8	complement(772423..774280)	FGSG_10925	saccharopine dehydrogenase					fgr00564Glycerop	hospholipid metabolism - Fusarium graminearum (2)				FGSG_10894
Contig8	775599..776667	FGSG_10926	hypothetical protein					FGSG_10897	hypothetical protein				FGSG_10896
Contig8	777569..779066	FGSG_10927	Target of rapamycin complex 2 subunit AVO2					FGSG_11236	hypothetical protein				FGSG_10882
Contig8	779732..781128	FGSG_17499	hypothetical protein					fgr00052Galactos	e metabolism - Fusarium graminearum (2)				FGSG_11025
Contig8	782348..784485	FGSG_17498	d-xylose-proton symporter					FGSG_11032	galactose oxidase precursor				FGSG_10965
Contig8	785521..787699	FGSG_10930	hypothetical protein					FGSG_11169	hypothetical protein			fgr03019 Messeng
Contig8	complement(787645..788790)	FGSG_13888	3-beta-hydroxysteroid-delta -isomerase					fgr04139Mitophag	y - yeast - Fusarium graminearum (2)				FGSG_10716
Contig8	complement(789075..790729)	FGSG_17497	unnamed protein product					FGSG_10740	hypothetical protein				FGSG_10795
Contig8	complement(791264..793558)	FGSG_17496	vacuolar er assembly vma12					FGSG_10787	hypothetical protein				FGSG_10865
Contig8	793761..795823	FGSG_10933	decaprenyl-diphosphate synthase subunit 1					fgr00430Taurine	and hypotaurine metabolism - Fusarium graminearum (2)				FGSG_10791
Contig8	796840..799184	FGSG_10934	allantoinase					FGSG_10859	hypothetical protein				FGSG_13905
Contig8	800677..804779	FGSG_10935	pleiotropic drug resistance 1					FGSG_13829	hypothetical protein				FGSG_10894
Contig8	805512..806968	FGSG_17495	glucose n-acetyltransferase 1					fgr00620Pyruvate	metabolism - Fusarium graminearum (2)				FGSG_10875
Contig8	complement(807176..809011)	FGSG_10937	hypothetical protein					FGSG_11054	homocitrate synthase				FGSG_10879
Contig8	809650..811948	FGSG_10938	major facilitator superfamily transporter					FGSG_13865	hypothetical protein			fgr02000 Transpo
Contig8	812690..814007	FGSG_10939	endochitinase 1 precursor					fgr00280Valine,	leucine and isoleucine degradation - Fusarium graminearum (2)				FGSG_10747
Contig8	814384..816019	FGSG_10940	SIK1 protein					FGSG_10950	hypothetical protein				FGSG_10816
Contig8	817409..817896	FGSG_13885	hypothetical protein					FGSG_13865	hypothetical protein				FGSG_10863
Contig8	complement(817912..819057)	FGSG_10941	probable ubiquitin ribosomal S27a fusion					fgr00791Atrazine	degradation - Fusarium graminearum (2)				FGSG_11040
Contig8	819058..820114	FGSG_10942	Ribosomal S26e					FGSG_10913	hypothetical protein				FGSG_11111
Contig8	complement(820620..824431)	FGSG_17494	unnamed protein product					FGSG_11132	cyanamide hydratase				FGSG_11150
Contig8	complement(825183..830058)	FGSG_10944	structural maintenance-chromosome 4					fgr04120Ubiquiti	n mediated proteolysis - Fusarium graminearum (2)				FGSG_11147
Contig8	830232..831391	FGSG_10945	nuclear pore complex assembly					FGSG_10805	hypothetical protein			fgr03011 Ribosom
Contig8	832963..834705	FGSG_17493	integral membrane					FGSG_10815	hypothetical protein				FGSG_10733
Contig8	835342..838001	FGSG_10947	dihydrolipoyllysine-residue e2 component					fgr00970Aminoacy	l-tRNA biosynthesis - Fusarium graminearum (2)				FGSG_10755
Contig8	complement(837274..838287)	FGSG_10948	mesaconyl-c4 hydratase					FGSG_10722	isoleucyl-tRNA synthetase				FGSG_10744
Contig8	838800..841725	FGSG_10949	homoaconitase					FGSG_10797	hypothetical protein				FGSG_10845
Contig8	842429..843050	FGSG_13884	unnamed protein product					fgr04011MAPKsig	naling pathway - yeast - Fusarium graminearum (2)				FGSG_10942
Contig8	843106..844383	FGSG_10950	acyl- dehydrogenase					FGSG_10725	hypothetical protein				FGSG_10941
Contig8	complement(844648..845652)	FGSG_17492	unnamed protein product					FGSG_10787	hypothetical protein				FGSG_10905
Contig8	complement(845976..846858)	FGSG_10952	endoribonuclease l-psp					fgr00190Oxidativ	e phosphorylation - Fusarium graminearum (2)			fgr03016 Transfe
Contig8	847876..848391	FGSG_10953	unnamed protein product					FGSG_10846	cytochrome c oxidase assembly protein COX11				FGSG_10722
Contig8	complement(848468..850753)	FGSG_13883	glycosyl hydrolase family 20					FGSG_10907	vacuolar ATP synthase subunit D				FGSG_10716
Contig8	complement(851188..852244)	FGSG_13882	hypothetical protein					fgr00010Glycolys	is / Gluconeogenesis - Fusarium graminearum (2)				FGSG_10797
Contig8	852810..854123	FGSG_10955	hypothetical protein					FGSG_10855	alcohol dehydrogenase 1				FGSG_10860
Contig8	complement(854197..855778)	FGSG_17491	glucose n-acetyltransferase					FGSG_13865	hypothetical protein				FGSG_10837
Contig8	856814..858499	FGSG_10957	hypothetical protein					fgr00450Selenoco	mpound metabolism - Fusarium graminearum (1)				FGSG_10894
Contig8	complement(859118..860640)	FGSG_10958	integral membrane					FGSG_10825	5-methyltetrahydropteroyltriglutamate-homocysteine methyltransferase			fgr01002 Peptida
Contig8	complement(862367..862978)	FGSG_10959	hypothetical protein					fgr00563Glycosyl	phosphatidylinositol (GPI)-anchor biosynthesis - Fusarium graminearum (1)				FGSG_10782
Contig8	complement(863532..867337)	FGSG_10960	prostaglandin-endoperoxide synthase 1					FGSG_10836	hypothetical protein				FGSG_10859
Contig8	complement(868670..871082)	FGSG_10961	amsh protease sst2					fgr03450Non-homo	logous end-joining - Fusarium graminearum (1)				FGSG_10961
Contig8	871462..872613	FGSG_10962	hypothetical protein					FGSG_10789	structure-specific endonuclease RAD27				FGSG_11073
Contig8	complement(871766..873542)	FGSG_10963	prefMIPS_in beta subunit					fgr00565Etherli	pid metabolism - Fusarium graminearum (1)				FGSG_11164
Contig8	873565..875478	FGSG_17490	vacuolar sorting-associated 4					FGSG_11236	hypothetical protein			fgr01007 Amino a
Contig8	875955..878083	FGSG_10965	mitochondrial transcription factor 1					fgr00900Terpenoi	d backbone biosynthesis - Fusarium graminearum (1)				FGSG_10722
Contig8	complement(877380..881004)	FGSG_10966	capsular associated					FGSG_10933	decaprenyl-diphosphate synthase subunit 1				FGSG_10746
Contig8	884385..885907	FGSG_10967	arginase					fgr00860Porphyri	n and chlorophyll metabolism - Fusarium graminearum (1)				FGSG_10797
Contig8	886272..887847	FGSG_10968	hypothetical protein FPSE_10977					FGSG_10739	coproporphyrinogen III oxidase				FGSG_10893
Contig8	888487..889166	FGSG_10969	hypothetical protein					fgr00630Glyoxyla	te and dicarboxylate metabolism - Fusarium graminearum (1)				FGSG_11128
Contig8	889980..894838	FGSG_10970	anucleate primary sterigmata b					FGSG_10893	hypothetical protein			fgr03110 Chapero
Contig8	895423..897173	FGSG_10971	DUF1479 domain					fgr04113Meiosis	- yeast - Fusarium graminearum (1)				FGSG_10819
Contig8	897854..898984	FGSG_10972	hypothetical protein					FGSG_10815	hypothetical protein				FGSG_10822
Contig8	900051..901828	FGSG_10973	magnesium and cobalt transport					fgr00410beta-Ala	nine metabolism - Fusarium graminearum (1)				FGSG_10861
Contig8	902964..903479	FGSG_10974	hypothetical protein					FGSG_13865	hypothetical protein				FGSG_13883
Contig8	903685..904908	FGSG_10975	hypothetical protein					fgr01040Biosynth	esis of unsaturated fatty acids - Fusarium graminearum (1)				FGSG_10963
Contig8	complement(904831..905195)	FGSG_10976	hypothetical protein					FGSG_10853	nonspecific lipid-transfer protein			fgr03029 Mitocho
Contig8	complement(904949..907864)	FGSG_10977	transcription factor					fgr00130Ubiquino	ne and other terpenoid-quinone biosynthesis - Fusarium graminearum (1)				FGSG_10740
Contig8	908895..911042	FGSG_10978	glycolipid 2-alpha-mannosyltransferase					FGSG_10741	hypothetical protein				FGSG_10793
Contig8	911320..916717	FGSG_10980	transcription factor					fgr00531Glycosam	inoglycan degradation - Fusarium graminearum (1)				FGSG_10846
Contig8	911369..912171	FGSG_10979	PXMP2 4 family 4					FGSG_13883	hypothetical protein				FGSG_10863
Contig8	915084..916697	FGSG_13881	xylan -beta-xylosidase					fgr04933AGE-RAGE	signaling pathway in diabetic complications - Fusarium graminearum (1)				FGSG_10887
Contig8	916985..917956	FGSG_13880	xylan -beta-xylosidase					FGSG_10807	hypothetical protein			fgr04121 Ubiquit
Contig8	918422..920761	FGSG_10982	dipeptidyl-peptidase 4					fgr00640Propanoa	te metabolism - Fusarium graminearum (1)				FGSG_10740
Contig8	922663..924236	FGSG_17488	integral membrane PTH11					FGSG_10885	succinyl-CoA ligase beta-chain				FGSG_10805
Contig8	925190..926869	FGSG_10984	hypothetical protein					fgr00562Inositol	phosphate metabolism - Fusarium graminearum (1)				FGSG_10815
Contig8	927224..928547	FGSG_10985	hypothetical protein FPSE_02498					FGSG_11236	hypothetical protein				FGSG_10961
Contig8	complement(928609..930439)	FGSG_10986	alcohol oxidase					fgr03420Nucleoti	de excision repair - Fusarium graminearum (1)			fgr03021 Transcr
Contig8	931328..932681	FGSG_10987	hypothetical protein					FGSG_10862	hypothetical protein				FGSG_10724
Contig8	complement(933167..934756)	FGSG_13879	polyketide synthase					fgr00591Linoleic	acid metabolism - Fusarium graminearum (1)				FGSG_10716
Contig8	complement(935030..969107)	FGSG_17487	nonribosomal peptide synthetase					FGSG_10960	hypothetical protein				FGSG_10862
Contig8	970664..971745	FGSG_10989	short-chain dehydrogenase reductase					fgr03410Baseexc	ision repair - Fusarium graminearum (1)			fgr03051 Proteas
Contig8	972984..975497	FGSG_10990	non-ribosomal peptide synthetase					FGSG_10789	structure-specific endonuclease RAD27				FGSG_10769
Contig8	complement(975880..977491)	FGSG_10991	cytochrome p450 family					fgr00730Thiamine	metabolism - Fusarium graminearum (1)				FGSG_10738
Contig8	complement(977980..978996)	FGSG_10992	glucose 1-dehydrogenase					FGSG_10737	adenylate kinase cytosolic			fgr03032 DNA rep
Contig8	979905..981342	FGSG_10993	2-isopropylmalate synthase					fgr00053Ascorbat	e and aldarate metabolism - Fusarium graminearum (1)				FGSG_10766
Contig8	complement(982405..983798)	FGSG_10994	A Chain Structure Of Ankyrin Repeat					FGSG_13865	hypothetical protein				FGSG_10789
Contig8	984302..989634	FGSG_10995	hypothetical protein					fgr03030DNArepl	ication - Fusarium graminearum (1)			fgr01001 Protein
Contig8	complement(990070..992358)	FGSG_10996	hypothetical protein					FGSG_10789	structure-specific endonuclease RAD27				FGSG_10725
Contig8	complement(992597..993638)	FGSG_10997	hypothetical protein					fgr00340Histidin	e metabolism - Fusarium graminearum (1)				FGSG_11159
Contig8	995007..996590	FGSG_10998	6-hydroxy-d-nicotine oxidase					FGSG_13865	hypothetical protein			fgr01006 Prenylt
Contig8	998391..999192	FGSG_10999	endo-1					fgr00030Pentose	phosphate pathway - Fusarium graminearum (1)				FGSG_10730
Contig8	999839..1000462	FGSG_11000	unnamed protein product					FGSG_10840	ribose-phosphate pyrophosphokinase II				FGSG_10933
Contig8	complement(1000898..1001581)	FGSG_11001	guanylate kinase					fgr00460Cyanoami	no acid metabolism - Fusarium graminearum (1)			fgr03400 DNA rep
Contig8	1002591..1004141	FGSG_17486	ent-kaurene oxidase					FGSG_10859	hypothetical protein				FGSG_10789
Contig8	complement(1004425..1006521)	FGSG_11003	TOB3 (member of AAA-ATPase family)					fgr03015mRNAsur	veillance pathway - Fusarium graminearum (1)				FGSG_10862
Contig8	1006978..1011340	FGSG_17485	Vegetative incompatibility HET-E-1					FGSG_10795	hypothetical protein			fgr00199 Cytochr
Contig8	1011484..1012467	FGSG_17484	vegetatible incompatibility HET-E-1					fgr04136Autophag	y - other - Fusarium graminearum (1)				FGSG_11024
Contig8	complement(1013307..1014038)	FGSG_11005	hypothetical protein					FGSG_10740	hypothetical protein			fgr04031 GTP-bin
Contig8	complement(1014499..1017017)	FGSG_11006	glucan endo-1					fgr03022Basaltr	anscription factors - Fusarium graminearum (1)				FGSG_10873
Contig8	1017496..1017893	FGSG_13877	unnamed protein product					FGSG_10862	hypothetical protein			fgr03041 Spliceo
Contig8	1019162..1019989	FGSG_13876	hypothetical protein					fgr00051Fructose	and mannose metabolism - Fusarium graminearum (1)				FGSG_10757
Contig8	1021029..1021844	FGSG_15630	unnamed protein product					FGSG_11066	hypothetical protein			fgr04812 Cytoske
Contig8	1023560..1025485	FGSG_11008	choline dehydrogenase					fgr00600Sphingol	ipid metabolism - Fusarium graminearum (1)				FGSG_10856
Contig8	complement(1025744..1027537)	FGSG_11009	hypothetical protein					FGSG_11169	hypothetical protein			fgr03000 Transcr
Contig8	complement(1027921..1029690)	FGSG_13875	dimethylaniline monooxygenase					fgr03040Spliceos	ome - Fusarium graminearum (1)				FGSG_10796
Contig8	complement(1030192..1032120)	FGSG_13874	related to tol					FGSG_10757	pre-mRNA-splicing factor ATP-dependent RNA helicase PRP43			fgr02042 Bacteri
Contig8	complement(1032512..1033639)	FGSG_11011	endopolygalacturonase 1 precursor										FGSG_11236
Contig8	complement(1036095..1038761)	FGSG_11012	hypothetical protein									fgr01003 Glycosy
Contig8	1039434..1039778	0	hypothetical protein										FGSG_10858
Contig8	complement(1039879..1041060)	FGSG_11013	unnamed protein product									fgr02048 Prokary
Contig8	1041359..1042017	FGSG_11014	hypothetical protein										FGSG_10766
Contig8	1042345..1043224	FGSG_11015	hypothetical protein
Contig8	complement(1043221..1043442)	FGSG_15631	unnamed protein product
Contig8	complement(1044031..1045836)	FGSG_11016	hypothetical protein
Contig8	complement(1048591..1050276)	FGSG_11017	vegetative incompatibility het-e-1
Contig8	complement(1050615..1051466)	FGSG_11018	had-superfamily subfamily variant 1
Contig8	1052076..1052911	FGSG_13873	unnamed protein product
Contig8	complement(1052959..1056051)	FGSG_11019	disease resistance partial
Contig8	1056516..1056848	FGSG_13872	hypothetical protein
Contig8	1057288..1059722	FGSG_13871	related to amidases
Contig8	1059944..1060977	FGSG_13870	methyltransferase
Contig8	complement(1061181..1061423)	FGSG_13869	hypothetical protein
Contig8	1062246..1064703	FGSG_17483	isoform 2 of dipeptidyl peptidase 3
Contig8	complement(1065056..1066181)	FGSG_11022	15-hydroxyprostaglandin dehydrogenase
Contig8	1066472..1067518	FGSG_11023	hypothetical protein
Contig8	complement(1067435..1069801)	FGSG_11024	cytochrome P450 51
Contig8	1070135..1071352	FGSG_13868	hypothetical protein
Contig8	complement(1071631..1072605)	FGSG_11025	C2H2 zinc finger transcription factor
Contig8	complement(1074066..1088374)	FGSG_11026	nonribosomal peptide synthetase
Contig8	complement(1088951..1090234)	FGSG_11027	lysine n-acyltransferase
Contig8	1091154..1095352	FGSG_11028	abc transporter	-30.4
Contig8	1096478..1098394	FGSG_11029	Siderophore iron transporter 3
Contig8	1099150..1101289	FGSG_11030	Ferric reductase transmembrane component 5
Contig8	complement(1102713..1103089)	FGSG_13867	hypothetical protein
Contig8	1103755..1104423	FGSG_11031	hypothetical protein
Contig8	complement(1105294..1106939)	FGSG_13866	high-affinity glucose transporter
Contig8	complement(1108709..1110751)	FGSG_11032	galactose oxidase precursor
Contig8	complement(1112231..1112661)	FGSG_11033	hypothetical protein
Contig8	complement(1113434..1113599)	0	unnamed protein product
Contig8	complement(1113822..1115953)	FGSG_13865	aldehyde dehydrogenase
Contig8	complement(1115970..1117852)	FGSG_13864	hypothetical protein
Contig8	1118847..1121763	FGSG_11035	unnamed protein product
Contig8	complement(1121828..1122721)	FGSG_11036	feruloyl esterase c
Contig8	complement(1123223..1123611)	0	unnamed protein product
Contig8	1124873..1125689	FGSG_11037	endoglucanase-1 precursor
Contig8	complement(1125737..1127558)	FGSG_11038	cytochrome p450 oxidoreductase
Contig8	1128608..1129806	FGSG_11039	glutathione s-transferase
Contig8	1130151..1130909	FGSG_11040	glutathione S-transferase
Contig8	1131258..1131437	FGSG_13863	unspecified product
Contig8	1132148..1133390	FGSG_17482	hypothetical protein
Contig8	complement(1133565..1134876)	FGSG_11042	epoxide hydrolase
Contig8	1135671..1136819	FGSG_11043	hypothetical protein
Contig8	complement(1137171..1138361)	FGSG_11044	hypothetical protein	-4.9
Contig8	1139614..1140425	FGSG_11045	dopa -dioxygenase
Contig8	complement(1140822..1141517)	FGSG_11046	hypothetical protein
Contig8	1142413..1142891	FGSG_11047	hypothetical protein
Contig8	complement(1143292..1144344)	FGSG_11048	arabinogalactan endo-1
Contig8	1144780..1145282
Contig8	1146839..1147868	FGSG_11049	acetylxylan esterase 1 precursor
Contig8	complement(1148306..1149351)	FGSG_11050	light induced alcohol dehydrogenase Bli-4
Contig8	1149641..1152151	FGSG_11051	unnamed protein product
Contig8	1153026..1153773	FGSG_11052	hypothetical protein
Contig8	1154258..1155291	FGSG_11053	hypothetical protein
Contig8	complement(1155202..1157829)	FGSG_11054	homocitrate synthase
Contig8	complement(1158542..1160221)	FGSG_11055	glycoside hydrolase
Contig8	complement(1160474..1162117)	FGSG_11056	hypothetical protein FPSE_02425
Contig8	1162376..1164455	FGSG_11057	Lactose permease
Contig8	complement(1164835..1165896)	FGSG_11058	hypothetical protein
Contig8	complement(1167862..1168059)	0	unnamed protein product
Contig8	complement(1170911..1171635)	FGSG_11059	hypothetical protein
Contig8	complement(1172120..1173888)	FGSG_11060	hypothetical protein
Contig8	1174153..1176032	FGSG_11061	hypothetical protein
Contig8	1176256..1177351	FGSG_11062	Glutathione S-transferase P 10
Contig8	complement(1176989..1180697)	FGSG_11064	glycine-rich RNA-binding 2
Contig8	complement(1177573..1177980)	FGSG_11063	hypothetical protein	2.17
Contig8	1181687..1182601	FGSG_11065	unnamed protein product
Contig8	1183254..1184684	FGSG_11066	mannan endo-1
Contig8	1185284..1190185	FGSG_11067	hypothetical protein
Contig8	complement(1190548..1192671)	FGSG_17481	hypothetical protein
Contig8	complement(1193132..1195763)	FGSG_13861	hypothetical protein
Contig8	complement(1196219..1198245)	FGSG_11069	major facilitator superfamily transporter
Contig8	1198993..1200036	FGSG_11070	n-carbamoyl-l-amino acid hydrolase
Contig8	complement(1200163..1202478)	FGSG_11071	hypothetical protein
Contig8	complement(1203413..1204675)	FGSG_11072	hypothetical protein
Contig8	complement(1204881..1206089)	FGSG_11073	d-aminopeptidase
Contig8	1207089..1209041	FGSG_11074	demethylmenaquinone methyltransferase
Contig8	1209241..1211030	FGSG_13860	4-coumarate-- ligase 7
Contig8	1211383..1214981	FGSG_13859	unnamed protein product
Contig8	complement(1215066..1216721)	FGSG_11076	hypothetical protein
Contig8	1217683..1218282	FGSG_11077	hypothetical protein
Contig8	1218605..1219583	FGSG_11078	amidohydrolase 2
Contig8	complement(1219664..1221714)	FGSG_11079	MFS transporter
Contig8	1222209..1223697	FGSG_11080	integral membrane
Contig8	1224066..1225838	FGSG_11081	zeaxanthin chloroplastic
Contig8	1226278..1227170	FGSG_11082	versicolorin reductase
Contig8	complement(1227183..1228782)	FGSG_11083	hypothetical protein FPSE_07474
Contig8	1229845..1231888	FGSG_11084	mfs transporter
Contig8	1232584..1233870	FGSG_11085	hypothetical protein
Contig8	1234412..1234877	0	hypothetical protein
Contig8	complement(1235119..1236093)	FGSG_11086	hypothetical protein
Contig8	1237289..1238976	FGSG_11087	mfs transporter
Contig8	1241053..1242943	FGSG_11088	Na(+) H(+) antiporter
Contig8	complement(1243783..1244607)	FGSG_11089	hypothetical protein
Contig8	complement(1244884..1246180)	FGSG_17480	phenazine biosynthesis
Contig8	complement(1246600..1247656)	FGSG_11091	Dehydrogenase reductase SDR family member 12
Contig8	complement(1248554..1250304)	FGSG_11092	hypothetical protein
Contig8	1250699..1252789	FGSG_11093	hypothetical protein
Contig8	1253797..1254655	FGSG_11094	pectate lyase
Contig8	complement(1255281..1256396)	FGSG_11095	carbonic anhydrase
Contig8	1259011..1260915	FGSG_17479	unnamed protein product
Contig8	complement(1263073..1266416)	FGSG_11097	fungistatic metabolite
Contig8	complement(1268283..1270649)	FGSG_11098	hypothetical protein
Contig8	1272297..1276481	FGSG_11099	hypothetical protein
Contig8	1277038..1278951	FGSG_17478	6-hydroxynicotinate 3-monooxygenase
Contig8	1280369..1282286	FGSG_11101	unnamed protein product
Contig8	1282842..1283686	FGSG_17477	hypothetical protein
Contig8	complement(1283883..1285387)	FGSG_11103	AAT family amino acid transporter
Contig8	complement(1286378..1287446)	FGSG_11104	triacylglycerol lipase II precursor
Contig8	1287893..1290133	FGSG_11105	Heat shock 70 kDa 12B
Contig8	1290983..1292108	FGSG_11106	related to monophenol monooxygenase (tyrosinase)
Contig8	1292418..1293385	FGSG_13858	hypothetical protein FPSE_04473
Contig8	complement(1293250..1295271)	FGSG_17476	heterokaryon incompatibility or allele
Contig8	1296052..1297772	FGSG_17475	Cholesterol 7-alpha-monooxygenase
Contig8	complement(1297881..1299420)	FGSG_17474	demethylmenaquinone methyltransferase
Contig8	complement(1299674..1300984)	FGSG_11110	hypothetical protein
Contig8	1302623..1304374	FGSG_11111	hypothetical protein
Contig8	1304767..1305856	FGSG_11112	Endoglucanase E
Contig8	complement(1306672..1308210)	FGSG_11113	oxalate decarboxylase
Contig8	1309250..1310132	FGSG_11114	hypothetical protein
Contig8	1310430..1313241	FGSG_17473	sulfate transporter
Contig8	1317121..1317456	0	unnamed protein product
Contig8	1317892..1318650	FGSG_11116	hypothetical protein
Contig8	complement(1319290..1320527)	FGSG_13855	unnamed protein product
Contig8	1320893..1325274	FGSG_17737	unnamed protein product
Contig8	complement(1326776..1326865)	FGSG_04925	hypothetical protein
Contig8	1327966..1330026	FGSG_17472	metallo ase
Contig8	complement(1330245..1332542)	FGSG_17471	hypothetical protein
Contig8	1333532..1334470	FGSG_17470	hypothetical protein
Contig8	1334998..1335618	FGSG_11121	hypothetical protein
Contig8	complement(1336040..1337625)	FGSG_11122	nicotinamide mononucleotide permease	2.33
Contig8	1338048..1339388	FGSG_11123	arylsulfatase a
Contig8	complement(1339477..1341287)	FGSG_11124	Positive regulator of purine utilization
Contig8	complement(1341540..1343365)	FGSG_11125	carboxypeptidase 2	-3.06
Contig8	1344856..1345251	FGSG_11126	hypothetical protein
Contig8	complement(1345637..1348597)	FGSG_11127	hypothetical protein
Contig8	1349296..1350961	FGSG_11128	aspartate aminotransferase
Contig8	1351292..1353004	FGSG_11129	ww partial
Contig8	1355076..1357664	FGSG_11130	hypothetical protein
Contig8	1358710..1359820	FGSG_11131	hypothetical protein
Contig8	complement(1359965..1360752)	FGSG_11132	cyanamide hydratase
Contig8	complement(1361291..1363708)	FGSG_17469	unnamed protein product
Contig8	complement(1364200..1365165)	FGSG_17468	unnamed protein product
Contig8	complement(1365470..1365849)	FGSG_15633	unnamed protein product
Contig8	1367139..1367756	FGSG_11135	hypothetical protein
Contig8	complement(1367833..1369193)	FGSG_11136	hypothetical protein
Contig8	1370396..1371355	FGSG_11137	methylisocitrate lyase
Contig8	complement(1371422..1373217)	FGSG_17467	related to zinc finger transcription factor
Contig8	complement(1373687..1375248)	FGSG_11139	nicotinamide mononucleotide permease
Contig8	1376017..1377447	FGSG_17466	immune-responsive 1
Contig8	1377880..1379214	FGSG_11141	hypothetical protein
Contig8	1379689..1381151	FGSG_11142	dimeric dihydrodiol dehydrogenase
Contig8	1381520..1383508	FGSG_11143	rhamnogalacturonate lyase c
Contig8	complement(1383881..1384116)	FGSG_13849	hypothetical protein
Contig8	1384846..1385022	FGSG_15634	kinase-like domain partial
Contig8	1386123..1388781	FGSG_13848	Zinc double-stranded RNA binding partial
Contig8	1390010..1391139	FGSG_11145	Laminin subunit alpha-3
Contig8	complement(1391859..1392190)	0	unnamed protein product
Contig8	1392980..1397764	FGSG_11146	hypothetical protein
Contig8	complement(1397925..1400134)	FGSG_11147	General alpha-glucoside permease
Contig8	complement(1404045..1405634)	FGSG_11148	C6 finger domain
Contig8	1405664..1406951	FGSG_11149	Zinc-binding alcohol dehydrogenase domain-containing cipB
Contig8	1408026..1409706	FGSG_11150	mfs sp general alpha glucoside:h+ symporter
Contig8	1410400..1414210	FGSG_11151	unnamed protein product
Contig8	1414458..1414806	FGSG_13846	unnamed protein product
Contig8	1416294..1417257	FGSG_11153	hypothetical protein
Contig8	complement(1417695..1418471)	FGSG_11154	molybdopterin cofactor
Contig8	complement(1419011..1420551)	FGSG_11155	lysr family regulatory
Contig8	complement(1421031..1422086)	FGSG_11156	hypothetical protein
Contig8	complement(1422404..1423876)	FGSG_11157	formyl-coenzyme a transferase
Contig8	complement(1424671..1426340)	FGSG_11158	5-methylthioadenosine s-adenosylhomocysteine deaminase
Contig8	complement(1427253..1427713)	FGSG_13845	dis1-suppressing kinase dsk1
Contig8	complement(1428163..1428845)	FGSG_11159	cmgc srpk kinase
Contig8	1431007..1432545	FGSG_11160	hypothetical protein
Contig8	complement(1432795..1433155)	FGSG_15636	unnamed protein product
Contig8	1433968..1434410	0	hypothetical protein
Contig8	1434435..1435710	FGSG_11161	hypothetical protein
Contig8	complement(1436008..1436832)	FGSG_11162	ab hydrolase superfamily yisy
Contig8	complement(1437420..1438596)	FGSG_11163	pectate lyase precursor
Contig8	1439911..1440393	0	succinyl- :3-ketoacid-coenzyme a mitochondrial precursor
Contig8	complement(1441014..1441874)	FGSG_11164	trypsin precursor
Contig8	1442359..1442808	FGSG_15637	unnamed protein product
Contig8	complement(1443471..1445125)	FGSG_17464	vegetative incompatibility het-e-1
Contig8	1446037..1447239	FGSG_11166	hypothetical protein
Contig8	complement(1448090..1448803)	FGSG_11167	hypothetical protein
Contig8	1449185..1450165	FGSG_13844	ankyrin repeat
Contig8	complement(1450342..1450672)	FGSG_13843	unnamed protein product
Contig8	1451235..1453326	FGSG_17463	unnamed protein product
Contig8	1453819..1455649	FGSG_11169	alpha-galactosidase d
Contig8	complement(1455802..1458428)	FGSG_17462	is able to hydrolyze alpha-1
Contig8	1461478..1462791	FGSG_11171	hypothetical protein
Contig8	complement(1462920..1463857)	FGSG_11172	Killer toxin subunits alpha beta
Contig8	1464275..1466176	FGSG_11173	isoflavone reductase
Contig8	complement(1466377..1468275)	FGSG_11174	calcium-independent phospholipase a2-gamma
Contig8	1468977..1470244	FGSG_11175	hypothetical protein
Contig8	complement(1470382..1474120)	FGSG_11176	phosphatidylcholine-hydrolyzing phospholipase partial
Contig8	1474367..1476268	FGSG_11177	acid protease
Contig8	1477006..1479013	FGSG_11178	unnamed protein product
Contig8	complement(1479098..1480195)	FGSG_11179	related to bifunctional 4-hydroxyphenylacetate degradation enzyme
Contig8	1480463..1482218	FGSG_11182	related to hexose transporter
Contig8	1482745..1484004	FGSG_13842	hypothetical protein
Contig8	1484279..1484506	FGSG_13841	hypothetical protein
Contig8	1485215..1485484	FGSG_15638	unnamed protein product
Contig8	1485730..1487371	FGSG_17461	unnamed protein product
Contig8	1488300..1489660	FGSG_11184	beta- -galactanase
Contig8	1489964..1493423	FGSG_11185	hypothetical protein
Contig8	1493829..1495626	FGSG_11186	hypothetical protein
Contig8	1496762..1497741	FGSG_11187	hypothetical protein
Contig8	1497827..1500674	FGSG_17460	udp- transferase
Contig8	complement(1500686..1501763)	FGSG_11189	hypothetical protein
Contig8	1502019..1502636	FGSG_11190	guanyl-specific ribonuclease F1 precursor
Contig8	complement(1502803..1506643)	FGSG_11192	hypothetical protein
Contig8	complement(1502959..1503857)	FGSG_11191	endo alpha- polygalactosaminidase precursor
Contig8	1507192..1507914	FGSG_11193	alpha-acetolactate decarboxylase
Contig8	1508506..1510307	FGSG_17459	FAD-linked oxidoreductase yvdP
Contig8	1511397..1513146	FGSG_17458	related to small s
Contig8	1514612..1516638	FGSG_13839	phenol 2-monooxygenase
Contig8	complement(1516825..1519074)	FGSG_11195	superoxide-generating nadph oxidase heavy chain subunit c
Contig8	1520389..1521419	FGSG_11196	epoxide hydrolase 2
Contig8	1522476..1524394	FGSG_13838	hypothetical protein
Contig8	1525520..1527122	FGSG_13837	hypothetical protein
Contig8	1527716..1528516	FGSG_17457	3-oxoacyl-[acyl-carrier ] reductase
Contig8	complement(1529378..1530868)	FGSG_17456	Zinc finger ZZ-type and EF-hand domain-containing 1
Contig8	complement(1531745..1535527)	FGSG_11200	hypothetical protein
Contig8	complement(1536227..1537763)	FGSG_17455	hypothetical protein
Contig8	1539016..1539678	FGSG_11202	guanylate kinase
Contig8	complement(1539895..1541049)	FGSG_11203	hypothetical protein
Contig8	complement(1541719..1542717)	FGSG_11204	hypothetical protein
Contig8	complement(1544594..1545131)	FGSG_11205	hypothetical protein
Contig8	complement(1546037..1547668)	FGSG_11206	hypothetical protein
Contig8	1548746..1549517	FGSG_15639	hypothetical protein
Contig8	1550418..1554602	FGSG_17454	hypothetical protein
Contig8	1555079..1557384	FGSG_11208	xyloglucanase
Contig8	complement(1557492..1557740)	FGSG_13835	hypothetical protein
Contig8	complement(1558121..1558336)	FGSG_15640	unnamed protein product
Contig8	1559838..1562138	FGSG_13834	pectin lyase
Contig8	1562562..1563190	FGSG_13833	hypothetical protein
Contig8	1564067..1566346	FGSG_11210	Reticulocyte-binding 2 like a
Contig8	complement(1566589..1567413)	FGSG_11211	short chain alcohol dehydrogenase
Contig8	complement(1567642..1570614)	FGSG_17453	unnamed protein product
Contig8	1571020..1571974	FGSG_11212	hypothetical protein
Contig8	complement(1572439..1573856)	FGSG_11213	hypothetical protein
Contig8	1574400..1576122	FGSG_17452	hypothetical protein
Contig8	complement(1576310..1577882)	FGSG_11215	Zeaxanthin chloroplastic	6.78
Contig8	1578348..1580962	FGSG_17451	fungal specific transcription factor domain-containing
Contig8	complement(1581094..1582395)	FGSG_11217	aldehyde reductase 2
Contig8	1583497..1585176	FGSG_11218	transcription factor
Contig8	complement(1586279..1587955)	FGSG_11219	hypothetical protein
Contig8	complement(1589039..1589487)	FGSG_15641	unnamed protein product
Contig8	complement(1593217..1594188)	FGSG_13832	Kinesin light chain
Contig8	complement(1594558..1596795)	FGSG_13831	ankyrin repeat and sam domain containing 6
Contig8	complement(1597184..1599211)	FGSG_13830	hypothetical protein
Contig8	1600039..1600799	FGSG_13829	Cysteine dioxygenase
Contig8	1601171..1603014	FGSG_17450	unnamed protein product
Contig8	complement(1603213..1603644)	FGSG_11222	hypothetical protein
Contig8	1604546..1605711	FGSG_13827	serine protease abc transporter b family tagd
Contig8	1606375..1608531	FGSG_13826	serine protease abc transporter b family tagd
Contig8	1610294..1612396	FGSG_17449	adam 8 precursor
Contig8	1613483..1613878	FGSG_11225	hypothetical protein
Contig8	1614867..1616252	FGSG_17448	aromatic peroxygenase	7.66
Contig8	1616870..1618315	FGSG_11227	Lipase B
Contig8	complement(1619479..1621497)	FGSG_11228	GMC oxidoreductase
Contig8	complement(1623272..1623481)	FGSG_15635	alcohol dehydrogenase
Contig8	1625010..1625735	FGSG_11229	hypothetical protein
Contig8	1626151..1626990	FGSG_11230	hypothetical protein
Contig8	complement(1627551..1629132)	FGSG_11231	mosc mitochondrial
Contig8	complement(1630105..1631529)	FGSG_11232	hypothetical protein
Contig8	1633680..1634063	FGSG_11233	sorbose reductase sou1
Contig8	complement(1634168..1637829)	FGSG_11234	unnamed protein product	-2.47
Contig8	1638379..1641396	FGSG_17447	NACHT domain-containing
Contig8	1643667..1645080
Contig8	complement(1645858..1647851)	FGSG_11236	phospholipase C
Contig8	1648319..1650260	FGSG_17446	unnamed protein product
Contig8	1650963..1652750	FGSG_11238	hypothetical protein
Contig8	complement(1652858..1655533)	FGSG_17445	Catalytic activity: citrate %3D isocitrate
Contig9	complement(963..1355)	FGSG_14009	unnamed protein product

## Sheet: Region 2
Dataset S1: Summary and classification of genes identified in Region 2 in the mutant strain between PN and NPN conditions.
Location	Region	PH-1 Designation	Putative Description / Annotation	DEGs (Fold Change)		KEGG Pathways Results (fgr) - https://www.genome.jp/kegg/tool/map_pathway1.html		KEGG Pathway Genes
Contig_4	complement(2121552..2122340)	FGSG_12215	related to small s	8.08		fgr01100 Metabolic pathways - Fusarium graminearum (70)		fgr01100 Metabolic pathways - Fusarium graminearum (70)
Contig_4	1285730..1286560	FGSG_04347	transmembrane 53	6.85		fgr01110 Biosynthesis of secondary metabolites - Fusarium graminearum (26)		fgr	FGSG_03963	hypothetical protein
Contig_4	2253005..2254264	FGSG_04667	alpha-ketoglutarate-dependent sulfonate dioxygenase	4.91		fgr01130 Biosynthesis of antibiotics - Fusarium graminearum (14)		fgr	FGSG_03981	hypothetical protein
Contig_4	178820..180604	FGSG_04001	hypothetical protein	4.87		fgr04144 Endocytosis - Fusarium graminearum (9)		fgr	FGSG_03984	hypothetical protein
Contig_5	complement(47154..48848)	FGSG_16063	major facilitator superfamily transporter	4.26		fgr00520 Amino sugar and nucleotide sugar metabolism - Fusarium graminearum (6)		fgr	FGSG_03992	phosphoglycerate kinase
Contig_4	complement(749939..754104)	FGSG_04180	hypothetical protein	4.15		fgr03010 Ribosome - Fusarium graminearum (6)		fgr	FGSG_04022	hypothetical protein
Contig_4	92107..94068	FGSG_03972	6-hydroxy-d-nicotine oxidase	3.93		fgr03020 RNA polymerase - Fusarium graminearum (5)		fgr	FGSG_04024	hypothetical protein
Contig_4	complement(2254602..2256397)	FGSG_16076	tartrate transporter	3.89		fgr00970 Aminoacyl-tRNA biosynthesis - Fusarium graminearum (5)		fgr	FGSG_04044	dolichol-phosphate mannosyltransferase
Contig_4	1004788..1005774	FGSG_12281	e3 ubiquitin- ligase ccnb1ip1	3.67		fgr01230 Biosynthesis of amino acids - Fusarium graminearum (5)		fgr	FGSG_04045	hypothetical protein
Contig_4	complement(1584726..1589340)	FGSG_16115	ATP-dependent bile acid permease	-3.56		fgr01200 Carbon metabolism - Fusarium graminearum (5)		fgr	FGSG_04065	dihydroxyacetone synthase
Contig_5	complement(39850..42995)	FGSG_16064	Cu2+-exporting ATPase	-3.51		fgr04011 MAPK signaling pathway - yeast - Fusarium graminearum (5)		fgr	FGSG_04085	hypothetical protein
Contig_4	complement(1053772..1056479)	FGSG_04288	Zinc finger rsv2	-3.5		fgr00480 Glutathione metabolism - Fusarium graminearum (4)		fgr	FGSG_04087	hypothetical protein
Contig_4	1006133..1006867	FGSG_16130	e3 ubiquitin- ligase ccnb1ip1	3.37		fgr00190 Oxidative phosphorylation - Fusarium graminearum (4)		fgr	FGSG_04092	cytochrome P450 51
Contig_4	89714..90278	FGSG_16176	hypothetical protein	3.16		fgr00360 Phenylalanine metabolism - Fusarium graminearum (4)		fgr	FGSG_04102	serine palmitoyltransferase 2
Contig_4	complement(2283034..2285878)	FGSG_04679	beta-mannosidase	3.11		fgr00330 Arginine and proline metabolism - Fusarium graminearum (4)		fgr	FGSG_04103	hypothetical protein
Contig_4	378010..379347	FGSG_04064	short chain dehydrogenase	3.08		fgr00040 Pentose and glucuronate interconversions - Fusarium graminearum (4)		fgr	FGSG_04114	hypothetical protein
Contig_4	314311..317739	FGSG_04054	ran kinase	-2.95		fgr00350 Tyrosine metabolism - Fusarium graminearum (4)		fgr	FGSG_04117	NAD-specific glutamate dehydrogenase
Contig_4	complement(1478526..1479378)	FGSG_12260	hypothetical protein	-2.86		fgr00051 Fructose and mannose metabolism - Fusarium graminearum (4)		fgr	FGSG_04122	hypothetical protein
Contig_4	297527..298419	FGSG_04049	hypothetical protein	-2.86		fgr00280 Valine, leucine and isoleucine degradation - Fusarium graminearum (3)		fgr	FGSG_04126	uricase
Contig_4	1705502..1706161	FGSG_04471	hypothetical protein	-2.75		fgr00250 Alanine, aspartate and glutamate metabolism - Fusarium graminearum (3)		fgr	FGSG_04128	hypothetical protein
Contig_4	complement(459264..460837)	FGSG_04092	cytochrome P450 51	2.73		fgr00010 Glycolysis / Gluconeogenesis - Fusarium graminearum (3)		fgr	FGSG_04131	hypothetical protein
Contig_4	complement(400238..402200)	FGSG_16155	hypothetical protein	-2.72		fgr03022 Basal transcription factors - Fusarium graminearum (3)		fgr	FGSG_04143	hypothetical protein
Contig_4	complement(1874181..1875706)	FGSG_04529	integral membrane	-2.68		fgr03420 Nucleotide excision repair - Fusarium graminearum (3)		fgr	FGSG_04152	repressible alkaline phosphatase precursor
Contig_4	complement(1765468..1767264)	FGSG_16106	unnamed protein product	2.53		fgr00380 Tryptophan metabolism - Fusarium graminearum (3)		fgr	FGSG_04155	hypothetical protein
Contig_5	complement(1344..5531)	FGSG_16066	unnamed protein product	-2.5		fgr00770 Pantothenate and CoA biosynthesis - Fusarium graminearum (3)		fgr	FGSG_04157	hypothetical protein
Contig_4	643872..644678	FGSG_04142	hypothetical protein	2.5		fgr03040 Spliceosome - Fusarium graminearum (3)		fgr	FGSG_04171	hypothetical protein
Contig_4	196806..197930	FGSG_04009	hypothetical protein	-2.5		fgr00600 Sphingolipid metabolism - Fusarium graminearum (3)		fgr	FGSG_04187	pantoate-beta-alanine ligase
Contig_4	1685408..1687370	FGSG_12251	hypothetical protein	2.39		fgr00860 Porphyrin and chlorophyll metabolism - Fusarium graminearum (3)		fgr	FGSG_04194	aldehyde dehydrogenase
Contig_4	complement(300869..301921)	FGSG_04051	pho36-regulatory role in lipid and phosphate metabolism	2.38		fgr00230 Purine metabolism - Fusarium graminearum (3)		fgr	FGSG_04196	succinate-semialdehyde dehydrogenase
Contig_4	848676..849551	FGSG_04212	glutathione S-transferase	-2.38		fgr04138 Autophagy - yeast - Fusarium graminearum (3)		fgr	FGSG_04212	hypothetical protein
Contig_4	1649215..1650792	FGSG_04459	transcription factor	2.34		fgr04146 Peroxisome - Fusarium graminearum (2)		fgr	FGSG_04222	hypothetical protein
Contig_4	1330814..1332479	FGSG_04359	hypothetical protein	-2.26		fgr00620 Pyruvate metabolism - Fusarium graminearum (2)		fgr	FGSG_04223	aldehyde reductase 1
Contig_4	complement(1606244..1607209)	FGSG_16112	unnamed protein product	-2.22		fgr00220 Arginine biosynthesis - Fusarium graminearum (2)		fgr	FGSG_04232	UDP-glucose 6-dehydrogenase
Contig_4	complement(1306124..1308417)	FGSG_12267	hypothetical protein	-2.22		fgr03030 DNA replication - Fusarium graminearum (2)		fgr	FGSG_04237	phosphatidate cytidylyltransferase
Contig_4	complement(2127741..2129317)	FGSG_04621	flavin containing amine	-2.22		fgr03440 Homologous recombination - Fusarium graminearum (2)		fgr	FGSG_04243	3-ketoacyl-CoA thiolase
Contig_4	1629414..1632424	FGSG_16110	key lime pathogenicity	-2.14		fgr00270 Cysteine and methionine metabolism - Fusarium graminearum (2)		fgr	FGSG_04247	hypothetical protein
Contig_4	complement(1853476..1857729)	FGSG_16103	ankyrin repeat	10.6		fgr03013 RNA transport - Fusarium graminearum (2)		fgr	FGSG_04248	hypothetical protein
Contig_4	1876..2937	FGSG_12344	threonine aldolase			fgr00760 Nicotinate and nicotinamide metabolism - Fusarium graminearum (2)		fgr	FGSG_04250	hypothetical protein
Contig_4	complement(3203..4996)	FGSG_03951	cyclopropane-fatty-acyl-phospholipid synthase			fgr01212 Fatty acid metabolism - Fusarium graminearum (2)		fgr	FGSG_04260	hypothetical protein
Contig_4	5818..7083	FGSG_03952	2-dehydropantoate 2-reductase			fgr00260 Glycine, serine and threonine metabolism - Fusarium graminearum (2)		fgr	FGSG_04278	mannan polymerase II complex ANP1 subunit
Contig_4	7449..8126	FGSG_03953	unnamed protein product			fgr00650 Butanoate metabolism - Fusarium graminearum (2)		fgr	FGSG_04280	hypothetical protein
Contig_4	complement(8506..9447)	FGSG_03954	antigen 1			fgr01210 2-Oxocarboxylic acid metabolism - Fusarium graminearum (2)		fgr	FGSG_04285	vacuolar ATP synthase subunit D
Contig_4	complement(10435..11733)	FGSG_16178	galactonate dehydratase			fgr00910 Nitrogen metabolism - Fusarium graminearum (2)		fgr	FGSG_04287	pentafunctional AROM polypeptide
Contig_4	12369..12704	FGSG_12343	hypothetical protein			fgr00513 Various types of N-glycan biosynthesis - Fusarium graminearum (2)		fgr	FGSG_04309	2-oxoglutarate dehydrogenase E1 component
Contig_4	12948..14834	FGSG_03956	mfs transporter			fgr04141 Protein processing in endoplasmic reticulum - Fusarium graminearum (2)		fgr	FGSG_04312	hypothetical protein
Contig_4	complement(15232..18007)	FGSG_03957	Polyol transporter 5			fgr00564 Glycerophospholipid metabolism - Fusarium graminearum (2)		fgr	FGSG_04313	1,4-alpha-glucan branching enzyme
Contig_4	20602..21859	FGSG_03958	hypothetical protein			fgr03050 Proteasome - Fusarium graminearum (2)		fgr	FGSG_04315	cytochrome c oxidase polypeptide V
Contig_4	complement(22653..23994)	FGSG_16177	integral membrane PTH11			fgr03015 mRNA surveillance pathway - Fusarium graminearum (2)		fgr	FGSG_04343	fructose-2,6-bisphosphatase
Contig_4	complement(27042..50108)	FGSG_03960	fungal hydrophobin			fgr00790 Folate biosynthesis - Fusarium graminearum (2)		fgr	FGSG_04407	hypothetical protein
Contig_4	complement(50805..52683)	FGSG_12342	aat family amino acid transporter			fgr00730 Thiamine metabolism - Fusarium graminearum (2)		fgr	FGSG_04412	hypothetical protein
Contig_4	complement(52828..54829)	FGSG_12341	AAT family amino acid transporter			fgr00400 Phenylalanine, tyrosine and tryptophan biosynthesis - Fusarium graminearum (2)		fgr	FGSG_04413	hypothetical protein
Contig_4	complement(55632..57260)	FGSG_03962	related to integral membrane PTH11			fgr04113 Meiosis - yeast - Fusarium graminearum (2)		fgr	FGSG_04430	hypothetical protein
Contig_4	complement(60743..62776)	FGSG_03963	general amidase			fgr00240 Pyrimidine metabolism - Fusarium graminearum (2)		fgr	FGSG_04473	GTP cyclohydrolase-2
Contig_4	64134..70522	FGSG_03964	polyketide synthase			fgr00020 Citrate cycle (TCA cycle) - Fusarium graminearum (2)		fgr	FGSG_04481	mannose-6-phosphate isomerase
Contig_4	70927..72243	FGSG_03965	amidohydrolase 2			fgr00430 Taurine and hypotaurine metabolism - Fusarium graminearum (2)		fgr	FGSG_04510	hypothetical protein
Contig_4	73041..75308	FGSG_03966	hypothetical protein			fgr03008 Ribosome biogenesis in eukaryotes - Fusarium graminearum (2)		fgr	FGSG_04543	hypothetical protein
Contig_4	75961..77765	FGSG_03967	hypothetical protein			fgr00410 beta-Alanine metabolism - Fusarium graminearum (2)		fgr	FGSG_04547	hypothetical protein
Contig_4	78819..79844	FGSG_03968	endo-beta- -glucanase d			fgr00440 Phosphonate and phosphinate metabolism - Fusarium graminearum (1)		fgr	FGSG_04558	carbonic anhydrase 2
Contig_4	complement(80341..81846)	FGSG_03969	hypothetical protein			fgr00460 Cyanoamino acid metabolism - Fusarium graminearum (1)		fgr	FGSG_04568	phosphopantothenoylcysteine decarboxylase
Contig_4	complement(85081..85840)	FGSG_15212	unnamed protein product			fgr00061 Fatty acid biosynthesis - Fusarium graminearum (1)		fgr	FGSG_04570	hypothetical protein
Contig_4	complement(90457..91278)	FGSG_03971	hypothetical protein			fgr00403 Indole diterpene alkaloid biosynthesis - Fusarium graminearum (1)		fgr	FGSG_04571	hypothetical protein
Contig_4	complement(94074..95545)	FGSG_16175	serum paraoxonase arylesterase 1			fgr00630 Glyoxylate and dicarboxylate metabolism - Fusarium graminearum (1)		fgr	FGSG_04582	hypothetical protein
Contig_4	complement(95875..99378)	FGSG_16174	unnamed protein product			fgr03450 Non-homologous end-joining - Fusarium graminearum (1)		fgr	FGSG_04591	geranylgeranyl pyrophosphate synthetase
Contig_4	complement(99914..102740)	FGSG_03975	secreted aspartic ase			fgr03060 Protein export - Fusarium graminearum (1)		fgr	FGSG_04595	hypothetical protein
Contig_4	complement(104741..110636)	FGSG_03977	carboxymethylbutenolide lactonase			fgr00680 Methane metabolism - Fusarium graminearum (1)		fgr	FGSG_04673	hypothetical protein
Contig_4	104863..106932	FGSG_03976	pre-mrna-splicing factor cwf19			fgr00780 Biotin metabolism - Fusarium graminearum (1)		fgr	FGSG_04678	hypothetical protein
Contig_4	111904..112923	FGSG_03978	sterol desaturase family			fgr04111 Cell cycle - yeast - Fusarium graminearum (1)		fgr	FGSG_12202	phenylacrylic acid decarboxylase
Contig_4	complement(112928..115540)	FGSG_03979	mitochondrial outer membrane iml2			fgr04145 Phagosome - Fusarium graminearum (1)		fgr	FGSG_12231	hypothetical protein
Contig_4	complement(116635..120125)	FGSG_03980	ankyrin partial			fgr00290 Valine, leucine and isoleucine biosynthesis - Fusarium graminearum (1)		fgr	FGSG_12250	hypothetical protein
Contig_4	complement(120751..121266)	FGSG_12337	unnamed protein product			fgr00592 alpha-Linolenic acid metabolism - Fusarium graminearum (1)		fgr	FGSG_12297	hypothetical protein
Contig_4	complement(121985..123463)	FGSG_03981	Aspartate other partial			fgr00500 Starch and sucrose metabolism - Fusarium graminearum (1)		fgr	FGSG_12344	hypothetical protein
Contig_4	124233..125378	FGSG_16173	Pyruvate Phosphoenolpyruvate partial			fgr00071 Fatty acid degradation - Fusarium graminearum (1)		fgr01110 Biosynthesis of secondary metabolites - Fusarium graminearum (26)
Contig_4	125902..127806	FGSG_12335	Major facilitator superfamily general substrate partial			fgr00053 Ascorbate and aldarate metabolism - Fusarium graminearum (1)		fgr	FGSG_03981	hypothetical protein
Contig_4	128495..129784	FGSG_03984	L-lactate dehydrogenase (cytochrome)			fgr00052 Galactose metabolism - Fusarium graminearum (1)		fgr	FGSG_03992	phosphoglycerate kinase
Contig_4	complement(129971..131850)	FGSG_03985	General amino acid permease AGP2			fgr03410 Base excision repair - Fusarium graminearum (1)		fgr	FGSG_04024	hypothetical protein
Contig_4	135379..136911	FGSG_03986	endonuclease exonuclease phosphatase family			fgr00562 Inositol phosphate metabolism - Fusarium graminearum (1)		fgr	FGSG_04045	hypothetical protein
Contig_4	complement(137455..138936)	FGSG_03987	zinc-regulated transporter 2			fgr04070 Phosphatidylinositol signaling system - Fusarium graminearum (1)		fgr	FGSG_04092	cytochrome P450 51
Contig_4	139877..140197	FGSG_12334	hypothetical protein			fgr00511 Other glycan degradation - Fusarium graminearum (1)		fgr	FGSG_04122	hypothetical protein
Contig_4	141524..142305	FGSG_03988	hypothetical protein			fgr00130 Ubiquinone and other terpenoid-quinone biosynthesis - Fusarium graminearum (1)		fgr	FGSG_04171	hypothetical protein
Contig_4	complement(143464..144569)	FGSG_03989	AB hydrolase superfamily			fgr00900 Terpenoid backbone biosynthesis - Fusarium graminearum (1)		fgr	FGSG_04187	pantoate-beta-alanine ligase
Contig_4	146708..146899		unnamed protein product			fgr03018 RNA degradation - Fusarium graminearum (1)		fgr	FGSG_04194	aldehyde dehydrogenase
Contig_4	147477..148046	FGSG_03990	adp-ribose 1 -phosphate phosphatase			fgr00100 Steroid biosynthesis - Fusarium graminearum (1)		fgr	FGSG_04222	hypothetical protein
Contig_4	148964..149321	FGSG_03991	26 proteasome complex subunit dss1			fgr00340 Histidine metabolism - Fusarium graminearum (1)		fgr	FGSG_04237	phosphatidate cytidylyltransferase
Contig_4	149943..150611		unnamed protein product			fgr00510 N-Glycan biosynthesis - Fusarium graminearum (1)		fgr	FGSG_04243	3-ketoacyl-CoA thiolase
Contig_4	complement(150625..152879)	FGSG_03992	phosphoglycerate kinase			fgr04136 Autophagy - other - Fusarium graminearum (1)		fgr	FGSG_04250	hypothetical protein
Contig_4	complement(153329..156052)	FGSG_16171	homocitrate synthase			fgr03430 Mismatch repair - Fusarium graminearum (1)		fgr	FGSG_04287	pentafunctional AROM polypeptide
Contig_4	complement(156052..156447)		unnamed protein product			fgr00740 Riboflavin metabolism - Fusarium graminearum (1)		fgr	FGSG_04309	2-oxoglutarate dehydrogenase E1 component
Contig_4	complement(156647..158724)	FGSG_03994	vacuolar membrane			fgr00232 Caffeine metabolism - Fusarium graminearum (1)		fgr	FGSG_04313	1,4-alpha-glucan branching enzyme
Contig_4	complement(159860..163383)	FGSG_16170	vegetative incompatibility het-e-1			fgr00310 Lysine degradation - Fusarium graminearum (1)		fgr	FGSG_04473	GTP cyclohydrolase-2
Contig_4	complement(163802..166391)	FGSG_03996	kinesin motor			fgr01040 Biosynthesis of unsaturated fatty acids - Fusarium graminearum (1)		fgr	FGSG_04481	mannose-6-phosphate isomerase
Contig_4	complement(168286..168736)	FGSG_12333	hypothetical protein					fgr	FGSG_04510	hypothetical protein
Contig_4	169171..172142	FGSG_03997	hypothetical protein					fgr	FGSG_04570	hypothetical protein
Contig_4	complement(174148..175774)	FGSG_03998	hypothetical protein					fgr	FGSG_04582	hypothetical protein
Contig_4	complement(176638..177611)	FGSG_03999	signal peptidase complex catalytic subunit SEC11					fgr	FGSG_04591	geranylgeranyl pyrophosphate synthetase
Contig_4	177764..178365	FGSG_04000	hypothetical protein					fgr	FGSG_04595	hypothetical protein
Contig_4	180799..181131	FGSG_12332	hypothetical protein					fgr	FGSG_04673	hypothetical protein
Contig_4	181539..182420	FGSG_04002	btb poz					fgr	FGSG_12202	phenylacrylic acid decarboxylase
Contig_4	complement(183561..184387)	FGSG_04003	hypothetical protein					fgr	FGSG_12344	hypothetical protein
Contig_4	185684..187972	FGSG_04004	transcription factor iiib					fgr01130 Biosynthesis of antibiotics - Fusarium graminearum (14)
Contig_4	complement(188478..190983)	FGSG_16169	hsp70 family					fgr	FGSG_03981	hypothetical protein
Contig_4	191625..193522	FGSG_16168	unnamed protein product					fgr	FGSG_03992	phosphoglycerate kinase
Contig_4	194103..194447	FGSG_04007	hypothetical protein					fgr	FGSG_04045	hypothetical protein
Contig_4	195133..196388	FGSG_04008	hypothetical protein					fgr	FGSG_04092	cytochrome P450 51
Contig_4	198334..199356	FGSG_12331	hypothetical protein					fgr	FGSG_04171	hypothetical protein
Contig_4	199562..200702	FGSG_12330	hydroxylacyl- dehydrogenase					fgr	FGSG_04243	3-ketoacyl-CoA thiolase
Contig_4	complement(201544..203775)	FGSG_04011	heterokaryon incompatibility					fgr	FGSG_04250	hypothetical protein
Contig_4	204562..205902	FGSG_04012	NADH oxidase					fgr	FGSG_04287	pentafunctional AROM polypeptide
Contig_4	206470..207539	FGSG_04013	nadh oxidase					fgr	FGSG_04309	2-oxoglutarate dehydrogenase E1 component
Contig_4	complement(206810..207298)	FGSG_15214	hypothetical protein					fgr	FGSG_04481	mannose-6-phosphate isomerase
Contig_4	208040..209177	FGSG_04014	endo- -beta-glucanase					fgr	FGSG_04570	hypothetical protein
Contig_4	complement(209255..211278)	FGSG_04015	hypothetical protein					fgr	FGSG_04591	geranylgeranyl pyrophosphate synthetase
Contig_4	complement(211208..211491)		unnamed protein product					fgr	FGSG_04673	hypothetical protein
Contig_4	212026..213415	FGSG_04016	haloacid dehalogenase					fgr	FGSG_12344	hypothetical protein
Contig_4	213367..214977	FGSG_04017	transferase family					fgr04144 Endocytosis - Fusarium graminearum (9)
Contig_4	complement(215118..215954)	FGSG_04018	hypothetical protein					fgr	FGSG_04112	hypothetical protein
Contig_4	216645..218810	FGSG_04019	hypothetical protein					fgr	FGSG_04120	hypothetical protein
Contig_4	219330..219980	FGSG_04020	hypothetical protein					fgr	FGSG_04168	hypothetical protein
Contig_4	220890..221216	FGSG_04021	hypothetical protein					fgr	FGSG_04221	hypothetical protein
Contig_4	complement(222097..224593)	FGSG_04022	related to glu asp-tRNA amidotransferase subunit A					fgr	FGSG_04259	hypothetical protein
Contig_4	complement(224895..226660)	FGSG_04023	integral membrane					fgr	FGSG_04279	hypothetical protein
Contig_4	complement(228344..229560)	FGSG_04024	glycerate-and formate-dehydrogenase					fgr	FGSG_04327	GTP-binding protein ypt3
Contig_4	complement(229862..231466)	FGSG_16167	unnamed protein product					fgr	FGSG_04400	hypothetical protein
Contig_4	complement(232313..234201)	FGSG_04026	phosphatase 2c					fgr	FGSG_04483	ADP-ribosylation factor 6
Contig_4	complement(234485..236099)	FGSG_16166	ribosome biogenesis					fgr00520 Amino sugar and nucleotide sugar metabolism - Fusarium graminearum (6)
Contig_4	236221..238026	FGSG_04028	ATP-dependent rRNA helicase RRP3					fgr	FGSG_04085	hypothetical protein
Contig_4	238520..239664	FGSG_04029	hypothetical protein					fgr	FGSG_04143	hypothetical protein
Contig_4	complement(239741..246191)	FGSG_04030	histone transcription regulator 3					fgr	FGSG_04232	UDP-glucose 6-dehydrogenase
Contig_4	246329..249171	FGSG_04031	budding site selection					fgr	FGSG_04481	mannose-6-phosphate isomerase
Contig_4	249708..250479	FGSG_04032	ubiquitin-conjugating enzyme e2 d e					fgr	FGSG_04543	hypothetical protein
Contig_4	complement(251536..254460)	FGSG_04033	gtpase activating					fgr	FGSG_12297	hypothetical protein
Contig_4	261361..263155	FGSG_04034	hypothetical protein					fgr03010 Ribosome - Fusarium graminearum (6)
Contig_4	264965..266952	FGSG_04035	allergen fus c 3					fgr	FGSG_04125	60S ribosomal protein L23
Contig_4	267681..268596	FGSG_04036	Aldo keto reductase					fgr	FGSG_04136	40S ribosomal protein S16
Contig_4	complement(268766..269359)	FGSG_12327	#N/A					fgr	FGSG_04137	60S ribosomal protein L32
Contig_4	269831..272076	FGSG_04037	dna-directed rna polymerase and iii subunit rpabc4					fgr	FGSG_04149	hypothetical protein
Contig_4	complement(270035..272141)	FGSG_04038	XPA-binding protein 1					fgr	FGSG_04401	hypothetical protein
Contig_4	272548..273703	FGSG_04039	Ribosomal RNA-processing 1 like					fgr	FGSG_04476	hypothetical protein
Contig_4	complement(272916..273551)	FGSG_04039	Ribosomal RNA-processing 1 like					fgr03020 RNA polymerase - Fusarium graminearum (5)
Contig_4	complement(273783..276950)	FGSG_16165	hypothetical protein					fgr	FGSG_04037	hypothetical protein
Contig_4	complement(277673..279587)	FGSG_04041	hypothetical protein					fgr	FGSG_04166	hypothetical protein
Contig_4	complement(279673..283899)	FGSG_04042	RSN1 Overexpression rescues sro7 sop1 in l					fgr	FGSG_04273	hypothetical protein
Contig_4	complement(285371..285568)		unnamed protein product					fgr	FGSG_04291	hypothetical protein
Contig_4	complement(287710..288841)	FGSG_04043	hypothetical protein					fgr	FGSG_04470	hypothetical protein
Contig_4	289816..291354	FGSG_04044	dolichol-phosphate mannosyltransferase					fgr00970 Aminoacyl-tRNA biosynthesis - Fusarium graminearum (5)
Contig_4	complement(290976..292005)	FGSG_04045	3-oxoacyl-[acyl-carrier ] reductase					fgr	FGSG_04122	hypothetical protein
Contig_4	complement(292311..294161)	FGSG_16164	Tetratricopeptide repeat 15					fgr	FGSG_04202	seryl-tRNA synthetase
Contig_4	complement(294805..295715)	FGSG_04047	#N/A					fgr	FGSG_04384	hypothetical protein
Contig_4	296074..296937	FGSG_04048	hypothetical protein					fgr	FGSG_04554	hypothetical protein
Contig_4	298691..301983	FGSG_04050	hypothetical protein					fgr	FGSG_04582	hypothetical protein
Contig_4	complement(302329..303069)	FGSG_04052	coiled-coil domain containing					fgr01230 Biosynthesis of amino acids - Fusarium graminearum (5)
Contig_4	303162..307136	FGSG_04053	cmgc dyrk prp4 kinase					fgr	FGSG_03981	hypothetical protein
Contig_4	322553..324650	FGSG_04055	dicarboxylic amino acid permease					fgr	FGSG_03992	phosphoglycerate kinase
Contig_4	complement(324990..326692)	FGSG_16163	tripeptidyl aminopeptidase					fgr	FGSG_04287	pentafunctional AROM polypeptide
Contig_4	complement(327054..327868)	FGSG_16162	hypothetical protein					fgr	FGSG_04570	hypothetical protein
Contig_4	complement(328705..329090)	FGSG_12324	hypothetical protein					fgr	FGSG_12344	hypothetical protein
Contig_4	complement(329283..332631)	FGSG_04057	low-affinity potassium transport					fgr01200 Carbon metabolism - Fusarium graminearum (5)
Contig_4	333514..336198	FGSG_12323	hypothetical protein					fgr	FGSG_03981	hypothetical protein
Contig_4	338442..339947	FGSG_12322	hypothetical protein					fgr	FGSG_03992	phosphoglycerate kinase
Contig_4	complement(340489..342279)	FGSG_16161	alpha- -mannosyltransferase cmt1					fgr	FGSG_04065	dihydroxyacetone synthase
Contig_4	342817..344303	FGSG_04058	unnamed protein product					fgr	FGSG_04171	hypothetical protein
Contig_4	complement(344699..345079)		unnamed protein product					fgr	FGSG_04309	2-oxoglutarate dehydrogenase E1 component
Contig_4	complement(345772..346722)	FGSG_04059	unnamed protein product					fgr04011 MAPK signaling pathway - yeast - Fusarium graminearum (5)
Contig_4	complement(347400..348194)	FGSG_04060	extracellular cellulase allergen asp f7					fgr	FGSG_04101	hypothetical protein
Contig_4	complement(348956..350065)	FGSG_16160	hypothetical protein					fgr	FGSG_04104	guanine nucleotide-binding protein subunit beta
Contig_4	complement(349889..352782)	FGSG_16159	c6 transcription factor					fgr	FGSG_04111	hypothetical protein
Contig_4	353529..355115	FGSG_12315	f-box containing					fgr	FGSG_04363	hypothetical protein
Contig_4	355742..356071	FGSG_12316	hypothetical protein					fgr	FGSG_04400	hypothetical protein
Contig_4	complement(356213..357282)	FGSG_04072	translation machinery-associated protein 20					fgr00480 Glutathione metabolism - Fusarium graminearum (4)
Contig_4	complement(357404..358189)	FGSG_04071	pua rna-containing					fgr	FGSG_04157	hypothetical protein
Contig_4	360007..360837	FGSG_04070	hypothetical protein					fgr	FGSG_04212	hypothetical protein
Contig_4	complement(361985..365545)	FGSG_16157	stress response nst1					fgr	FGSG_04547	hypothetical protein
Contig_4	366163..366333	FGSG_16158	unnamed protein product					fgr	FGSG_12231	hypothetical protein
Contig_4	368615..368962	FGSG_12317	hypothetical protein					fgr00190 Oxidative phosphorylation - Fusarium graminearum (4)
Contig_4	369928..370831	FGSG_04068	GTP-binding rho2					fgr	FGSG_04285	vacuolar ATP synthase subunit D
Contig_4	complement(371919..372374)	FGSG_04067	ring finger					fgr	FGSG_04312	hypothetical protein
Contig_4	373724..374473	FGSG_04066	hypothetical protein					fgr	FGSG_04315	cytochrome c oxidase polypeptide V
Contig_4	complement(374952..377422)	FGSG_04065	dihydroxyacetone synthase					fgr	FGSG_12250	hypothetical protein
Contig_4	380276..380663	FGSG_12318	hypothetical protein					fgr00360 Phenylalanine metabolism - Fusarium graminearum (4)
Contig_4	complement(380904..384206)	FGSG_04062	mfs sugar transporter					fgr	FGSG_03963	hypothetical protein
Contig_4	381091..382413	FGSG_04063	hypothetical protein					fgr	FGSG_03981	hypothetical protein
Contig_4	complement(382848..383231)		unnamed protein product					fgr	FGSG_04022	hypothetical protein
Contig_4	complement(384348..385138)		unnamed protein product					fgr	FGSG_04194	aldehyde dehydrogenase
Contig_4	392538..393110	FGSG_04074	cell wall					fgr00330 Arginine and proline metabolism - Fusarium graminearum (4)
Contig_4	complement(395015..395640)		unnamed protein product					fgr	FGSG_03963	hypothetical protein
Contig_4	complement(396596..397189)	FGSG_04075	hypothetical protein					fgr	FGSG_03981	hypothetical protein
Contig_4	complement(397346..398050)	FGSG_16156	hypothetical protein					fgr	FGSG_04022	hypothetical protein
Contig_4	407359..408628	FGSG_04077	acetylxylan esterase 2					fgr	FGSG_04673	hypothetical protein
Contig_4	410080..411528	FGSG_12312	#N/A					fgr00040 Pentose and glucuronate interconversions - Fusarium graminearum (4)
Contig_4	413209..414230	FGSG_16154	hypothetical protein					fgr	FGSG_04223	aldehyde reductase 1
Contig_4	416128..416394		unnamed protein product					fgr	FGSG_04232	UDP-glucose 6-dehydrogenase
Contig_4	complement(416858..417829)	FGSG_16153	hypothetical protein					fgr	FGSG_04247	hypothetical protein
Contig_4	419523..420964	FGSG_12311	hypothetical protein					fgr	FGSG_04430	hypothetical protein
Contig_4	421786..422085	FGSG_12310	hypothetical protein					fgr00350 Tyrosine metabolism - Fusarium graminearum (4)
Contig_4	422931..425018	FGSG_04080	unnamed protein product					fgr	FGSG_03981	hypothetical protein
Contig_4	complement(424425..424751)	FGSG_15222	hypothetical protein					fgr	FGSG_04194	aldehyde dehydrogenase
Contig_4	425710..426610	FGSG_04081	hypothetical protein					fgr	FGSG_04196	succinate-semialdehyde dehydrogenase
Contig_4	429536..431875	FGSG_04082	hypothetical protein					fgr	FGSG_04510	hypothetical protein
Contig_4	433358..433538	FGSG_15223	unnamed protein product					fgr00051 Fructose and mannose metabolism - Fusarium graminearum (4)
Contig_4	complement(433822..436960)	FGSG_04083	hypothetical protein FPSE_00101					fgr	FGSG_04248	hypothetical protein
Contig_4	438188..438391		unnamed protein product					fgr	FGSG_04343	fructose-2,6-bisphosphatase
Contig_4	438378..438557	FGSG_15224	unnamed protein product					fgr	FGSG_04481	mannose-6-phosphate isomerase
Contig_4	complement(441388..443958)	FGSG_04084	homeobox and c2h2 transcription					fgr	FGSG_04678	hypothetical protein
Contig_4	complement(446022..448521)	FGSG_04085	galactokinase					fgr00280 Valine, leucine and isoleucine degradation - Fusarium graminearum (3)
Contig_4	449324..449944	FGSG_04086	hypothetical protein					fgr	FGSG_04103	hypothetical protein
Contig_4	450221..451702	FGSG_04087	Alkaline ceramidase 3					fgr	FGSG_04243	3-ketoacyl-CoA thiolase
Contig_4	complement(451129..451578)	FGSG_17620	unnamed protein product					fgr	FGSG_04570	hypothetical protein
Contig_4	452749..453166	FGSG_16151	hypothetical protein					fgr00250 Alanine, aspartate and glutamate metabolism - Fusarium graminearum (3)
Contig_4	complement(453614..454424)	FGSG_04089	hypothetical protein					fgr	FGSG_03981	hypothetical protein
Contig_4	454992..457413	FGSG_04090	ring finger					fgr	FGSG_04117	NAD-specific glutamate dehydrogenase
Contig_4	457526..459055	FGSG_04091	Small glutamine-rich tetratricopeptide repeat-containing 2					fgr	FGSG_04196	succinate-semialdehyde dehydrogenase
Contig_4	462599..464153	FGSG_16150	hypothetical protein					fgr00010 Glycolysis / Gluconeogenesis - Fusarium graminearum (3)
Contig_4	468240..469052	FGSG_04094	hypothetical protein					fgr	FGSG_03992	phosphoglycerate kinase
Contig_4	complement(471285..471476)	FGSG_15225	unnamed protein product					fgr	FGSG_04171	hypothetical protein
Contig_4	471622..475202	FGSG_04095	Na(+)/H(+) antiporter 1					fgr	FGSG_04194	aldehyde dehydrogenase
Contig_4	complement(475281..477182)	FGSG_12308	hypothetical protein					fgr03022 Basal transcription factors - Fusarium graminearum (3)
Contig_4	475459..476253	FGSG_12309	hypothetical protein					fgr	FGSG_04264	hypothetical protein
Contig_4	477153..478920	FGSG_16149	n-acetylglucosaminylphosphatidylinositol deacetylase					fgr	FGSG_04295	TFIIH basal transcription factor complex helicase subunit
Contig_4	complement(478983..480625)	FGSG_16148	carboxypeptidase S1					fgr	FGSG_04308	hypothetical protein
Contig_4	complement(482561..483988)	FGSG_12306	hypothetical protein					fgr03420 Nucleotide excision repair - Fusarium graminearum (3)
Contig_4	complement(485313..485675)	FGSG_12305	hypothetical protein					fgr	FGSG_04257	hypothetical protein
Contig_4	complement(487089..487910)	FGSG_04099	unnamed protein product					fgr	FGSG_04295	TFIIH basal transcription factor complex helicase subunit
Contig_4	489061..490391	FGSG_04100	at hook family					fgr	FGSG_04308	hypothetical protein
Contig_4	complement(490140..493259)	FGSG_04101	related to MAP kinase pathway-interacting Ubc2					fgr00380 Tryptophan metabolism - Fusarium graminearum (3)
Contig_4	complement(494652..496604)	FGSG_04102	serine palmitoyltransferase 2					fgr	FGSG_03963	hypothetical protein
Contig_4	499337..499906	FGSG_12304	#N/A					fgr	FGSG_04022	hypothetical protein
Contig_4	500365..503039	FGSG_04103	acetoacetate- ligase					fgr	FGSG_04131	hypothetical protein
Contig_4	507775..510726	FGSG_04104	guanine nucleotide-binding protein subunit beta					fgr00770 Pantothenate and CoA biosynthesis - Fusarium graminearum (3)
Contig_4	513884..515659	FGSG_04105	probable phosducin					fgr	FGSG_04187	pantoate-beta-alanine ligase
Contig_4	518073..520067	FGSG_04106	hypothetical protein					fgr	FGSG_04568	phosphopantothenoylcysteine decarboxylase
Contig_4	521447..522762	FGSG_04107	ran-specific gtpase-activating					fgr	FGSG_04570	hypothetical protein
Contig_4	complement(523517..523735)		unnamed protein product					fgr03040 Spliceosome - Fusarium graminearum (3)
Contig_4	524570..526377	FGSG_16147	transcription initiation factor TFIID TFIIF subunit					fgr	FGSG_04284	pre-mRNA-splicing factor syf-1
Contig_4	527089..527575	FGSG_15227	hypothetical protein					fgr	FGSG_04292	hypothetical protein
Contig_4	528032..532556	FGSG_04109	transcription factor					fgr	FGSG_04320	hypothetical protein
Contig_4	complement(532656..538036)	FGSG_04110	hypothetical protein					fgr00600 Sphingolipid metabolism - Fusarium graminearum (3)
Contig_4	complement(539205..542314)	FGSG_04111	phosphatase					fgr	FGSG_04087	hypothetical protein
Contig_4	complement(543158..544612)	FGSG_04112	doa4-independent degradation 4					fgr	FGSG_04102	serine palmitoyltransferase 2
Contig_4	544757..548015	FGSG_04113	Transmembrane GTPase fzo1					fgr	FGSG_04413	hypothetical protein
Contig_4	complement(547992..549223)	FGSG_04114	adenosine deaminase					fgr00860 Porphyrin and chlorophyll metabolism - Fusarium graminearum (3)
Contig_4	complement(549425..550669)	FGSG_04115	import receptor subunit tom-22					fgr	FGSG_04122	hypothetical protein
Contig_4	553687..554042	FGSG_04116	hypothetical protein					fgr	FGSG_04222	hypothetical protein
Contig_4	557966..562664	FGSG_04117	NAD-specific glutamate dehydrogenase					fgr	FGSG_04582	hypothetical protein
Contig_4	563000..563317	FGSG_15229	hypothetical protein					fgr00230 Purine metabolism - Fusarium graminearum (3)
Contig_4	564346..566225		unnamed protein product					fgr	FGSG_04114	hypothetical protein
Contig_4	566262..568985	FGSG_16146	ATP dependent RNA helicase					fgr	FGSG_04126	uricase
Contig_4	569553..570042		unnamed protein product					fgr	FGSG_04250	hypothetical protein
Contig_4	569984..573585	FGSG_04119	integral membrane					fgr04138 Autophagy - yeast - Fusarium graminearum (3)
Contig_4	complement(572761..573543)	FGSG_04120	ell complex subunit					fgr	FGSG_04102	serine palmitoyltransferase 2
Contig_4	complement(574028..576290)	FGSG_04121	like subfamily A member 2					fgr	FGSG_04297	hypothetical protein
Contig_4	576628..578901	FGSG_04122	glutamyl-trna synthetase					fgr	FGSG_04485	hypothetical protein
Contig_4	complement(579080..581495)	FGSG_04123	Neutrophil cytosol factor 2					fgr04146 Peroxisome - Fusarium graminearum (2)
Contig_4	complement(585207..586887)	FGSG_04124	superoxide dismutase 1 copper chaperone					fgr	FGSG_04243	3-ketoacyl-CoA thiolase
Contig_4	587012..587879	FGSG_04125	60S ribosomal protein L23					fgr	FGSG_04454	superoxide dismutase
Contig_4	complement(588018..589547)	FGSG_04126	uricase					fgr00620 Pyruvate metabolism - Fusarium graminearum (2)
Contig_4	591073..595317	FGSG_04127	hypothetical protein					fgr	FGSG_03984	hypothetical protein
Contig_4	595952..598077	FGSG_04128	thiamin biosynthesis					fgr	FGSG_04171	hypothetical protein
Contig_4	complement(598172..600373)	FGSG_04129	hypothetical protein					fgr00220 Arginine biosynthesis - Fusarium graminearum (2)
Contig_4	603447..606120	FGSG_04130	external NADH-ubiquinone oxidoreductase 1					fgr	FGSG_03981	hypothetical protein
Contig_4	606457..608181	FGSG_04131	kynureninase 1					fgr	FGSG_04117	NAD-specific glutamate dehydrogenase
Contig_4	608646..611833	FGSG_16145	atp-dependent rna helicase dbp2					fgr03030 DNA replication - Fusarium graminearum (2)
Contig_4	complement(615167..615742)	FGSG_12300	hypothetical protein					fgr	FGSG_04252	hypothetical protein
Contig_4	complement(615925..616466)	FGSG_12299	hypothetical protein					fgr	FGSG_04257	hypothetical protein
Contig_4	complement(618224..619601)	FGSG_12298	hypothetical protein					fgr03440 Homologous recombination - Fusarium graminearum (2)
Contig_4	620079..620881	FGSG_04133	hypothetical protein					fgr	FGSG_03991	hypothetical protein
Contig_4	621998..626436	FGSG_04134	transcription factor					fgr	FGSG_04257	hypothetical protein
Contig_4	630347..631894	FGSG_04135	aar2 containing					fgr00270 Cysteine and methionine metabolism - Fusarium graminearum (2)
Contig_4	complement(632334..633293)	FGSG_04136	40S ribosomal protein S16					fgr	FGSG_03981	hypothetical protein
Contig_4	633409..634569	FGSG_04137	60S ribosomal protein L32					fgr	FGSG_04570	hypothetical protein
Contig_4	635256..636811	FGSG_04138	hypothetical protein					fgr03013 RNA transport - Fusarium graminearum (2)
Contig_4	complement(636943..638980)	FGSG_16144	prephenate dehydrogenase (NADP+)					fgr	FGSG_04165	hypothetical protein
Contig_4	639129..640292	FGSG_04140	RCC1 repeat-containing					fgr	FGSG_04185	hypothetical protein
Contig_4	complement(639175..642034)	FGSG_04141	dna repair rad9					fgr00760 Nicotinate and nicotinamide metabolism - Fusarium graminearum (2)
Contig_4	complement(645112..646314)	FGSG_04143	chitinase 1					fgr	FGSG_04196	succinate-semialdehyde dehydrogenase
Contig_4	complement(646911..648346)	FGSG_04144	vi polysaccharide biosynthesis vipa tvib					fgr	FGSG_04407	hypothetical protein
Contig_4	651098..653525	FGSG_12297	chitin synthase 6					fgr01212 Fatty acid metabolism - Fusarium graminearum (2)
Contig_4	653313..653768	FGSG_04145	chitin synthase 6					fgr	FGSG_04045	hypothetical protein
Contig_4	654577..656253	FGSG_04146	Chitin deacetylase 1					fgr	FGSG_04243	3-ketoacyl-CoA thiolase
Contig_4	complement(657191..657355)	FGSG_15230	unnamed protein product					fgr00260 Glycine, serine and threonine metabolism - Fusarium graminearum (2)
Contig_4	complement(659231..659854)	FGSG_04147	gln pro-rich					fgr	FGSG_04260	hypothetical protein
Contig_4	660693..662308	FGSG_04148	hypothetical protein					fgr	FGSG_12344	hypothetical protein
Contig_4	662736..663432	FGSG_04149	60s ribosomal l34					fgr00650 Butanoate metabolism - Fusarium graminearum (2)
Contig_4	663817..664792	FGSG_04150	nadh dehydrogenase					fgr	FGSG_04103	hypothetical protein
Contig_4	complement(665410..667278)	FGSG_04151	dual specificity phosphatase catalytic					fgr	FGSG_04196	succinate-semialdehyde dehydrogenase
Contig_4	complement(668196..670125)	FGSG_04152	repressible alkaline phosphatase precursor					fgr01210 2-Oxocarboxylic acid metabolism - Fusarium graminearum (2)
Contig_4	671597..671893	FGSG_15231	hypothetical protein					fgr	FGSG_03981	hypothetical protein
Contig_4	673007..675545	FGSG_16143	Magnesium transport					fgr	FGSG_04570	hypothetical protein
Contig_4	675948..679110	FGSG_04154	dna ligase 4					fgr00910 Nitrogen metabolism - Fusarium graminearum (2)
Contig_4	complement(679072..680298)	FGSG_04155	uracil phosphoribosyltransferase					fgr	FGSG_04117	NAD-specific glutamate dehydrogenase
Contig_4	680898..682358	FGSG_12296	hypothetical protein					fgr	FGSG_04558	carbonic anhydrase 2
Contig_4	683371..686725	FGSG_16142	hypothetical protein					fgr00513 Various types of N-glycan biosynthesis - Fusarium graminearum (2)
Contig_4	complement(686704..688104)	FGSG_04157	glutathione s-transferase					fgr	FGSG_04278	mannan polymerase II complex ANP1 subunit
Contig_4	complement(688547..689284)	FGSG_04158	hypothetical protein					fgr	FGSG_04412	hypothetical protein
Contig_4	690784..692479	FGSG_04159	integral membrane					fgr04141 Protein processing in endoplasmic reticulum - Fusarium graminearum (2)
Contig_4	complement(692825..693544)	FGSG_04160	methyltransferase 13					fgr	FGSG_04121	hypothetical protein
Contig_4	694524..695939	FGSG_04161	hypothetical protein FPSE_12126					fgr	FGSG_04451	hypothetical protein
Contig_4	696253..697132	FGSG_04162	hypothetical protein					fgr00564 Glycerophospholipid metabolism - Fusarium graminearum (2)
Contig_4	697643..698531	FGSG_04163	unnamed protein product					fgr	FGSG_04237	phosphatidate cytidylyltransferase
Contig_4	complement(698452..700115)	FGSG_04164	pre-mrna polyadenylation factor fip1					fgr	FGSG_04571	hypothetical protein
Contig_4	700264..702286	FGSG_04165	nucleoporin nup45					fgr03050 Proteasome - Fusarium graminearum (2)
Contig_4	complement(702269..703521)	FGSG_04166	dna-directed rna polymerase iii subunit rpc7					fgr	FGSG_03991	hypothetical protein
Contig_4	703826..705201	FGSG_04167	hypothetical protein					fgr	FGSG_04410	proteasome component Y7
Contig_4	complement(705177..711035)	FGSG_04168	transport SEC7					fgr03015 mRNA surveillance pathway - Fusarium graminearum (2)
Contig_4	711778..713365	FGSG_04169	hypothetical protein					fgr	FGSG_04164	hypothetical protein
Contig_4	714133..716640	FGSG_04170	c6 zinc finger					fgr	FGSG_12263	hypothetical protein
Contig_4	complement(716709..719326)	FGSG_04171	dihydrolipoamide acetyltransferase component pyruvate dehydrogenase complex					fgr00790 Folate biosynthesis - Fusarium graminearum (2)
Contig_4	complement(720004..724296)	FGSG_16141	hypothetical protein					fgr	FGSG_04152	repressible alkaline phosphatase precursor
Contig_4	725904..727538	FGSG_16140	alpha beta-hydrolase					fgr	FGSG_04473	GTP cyclohydrolase-2
Contig_4	complement(727620..729106)	FGSG_04174	hypothetical protein					fgr00730 Thiamine metabolism - Fusarium graminearum (2)
Contig_4	729702..733274	FGSG_04175	hypothetical protein FPSE_12140					fgr	FGSG_04128	hypothetical protein
Contig_4	complement(735556..736497)	FGSG_04176	allergen asp f 4					fgr	FGSG_04152	repressible alkaline phosphatase precursor
Contig_4	complement(739367..742769)	FGSG_04177	TOB3 (member of AAA-ATPase family)					fgr00400 Phenylalanine, tyrosine and tryptophan biosynthesis - Fusarium graminearum (2)
Contig_4	745206..747888	FGSG_04178	Calcium channel YVC1					fgr	FGSG_03981	hypothetical protein
Contig_4	complement(747950..749563)	FGSG_04179	rna-directed rna polymerase					fgr	FGSG_04287	pentafunctional AROM polypeptide
Contig_4	756522..760673	FGSG_04181	elongation factor 3					fgr04113 Meiosis - yeast - Fusarium graminearum (2)
Contig_4	complement(762920..765110)	FGSG_04182	amino acid transporter					fgr	FGSG_04418	hypothetical protein
Contig_4	complement(766154..766477)	FGSG_12294	hypothetical protein					fgr	FGSG_12275	hypothetical protein
Contig_4	767315..767587		unnamed protein product					fgr00240 Pyrimidine metabolism - Fusarium graminearum (2)
Contig_4	770263..773352	FGSG_16138	hypothetical protein					fgr	FGSG_04155	hypothetical protein
Contig_4	complement(773627..779425)	FGSG_04184	gyf mpd2					fgr	FGSG_04260	hypothetical protein
Contig_4	complement(780209..781093)		unnamed protein product					fgr00020 Citrate cycle (TCA cycle) - Fusarium graminearum (2)
Contig_4	complement(781462..782148)	FGSG_04185	ribonuclease p subunit pop4					fgr	FGSG_04171	hypothetical protein
Contig_4	782331..785431	FGSG_04186	Glycerol-3-phosphate acyltransferase					fgr	FGSG_04309	2-oxoglutarate dehydrogenase E1 component
Contig_4	complement(785516..786646)	FGSG_04187	pantoate-beta-alanine ligase					fgr00430 Taurine and hypotaurine metabolism - Fusarium graminearum (2)
Contig_4	complement(787354..789493)	FGSG_04188	related to major facilitator (MFS1) transporter					fgr	FGSG_04117	NAD-specific glutamate dehydrogenase
Contig_4	complement(791515..793064)	FGSG_04189	haloacid dehalogenase hydrolase					fgr	FGSG_12231	hypothetical protein
Contig_4	793383..795116	FGSG_04190	related to tetratricopeptide repeat 1 (TTC1)					fgr03008 Ribosome biogenesis in eukaryotes - Fusarium graminearum (2)
Contig_4	complement(794708..797193)	FGSG_16137	c6 zinc finger					fgr	FGSG_04185	hypothetical protein
Contig_4	798959..801685	FGSG_16136	astra-associated 1					fgr	FGSG_04424	hypothetical protein
Contig_4	complement(800645..801625)	FGSG_04193	hypothetical protein FLAG1_06626					fgr00410 beta-Alanine metabolism - Fusarium graminearum (2)
Contig_4	complement(801827..803903)	FGSG_04194	aldehyde dehydrogenase					fgr	FGSG_04187	pantoate-beta-alanine ligase
Contig_4	808488..810515	FGSG_04196	succinate-semialdehyde dehydrogenase					fgr	FGSG_04194	aldehyde dehydrogenase
Contig_4	811390..812574	FGSG_04197	phytanoyl- dioxygenase family					fgr00440 Phosphonate and phosphinate metabolism - Fusarium graminearum (1)
Contig_4	complement(812673..814251)	FGSG_04198	23s rrna (-n6)-methyltransferase					fgr	FGSG_04571	hypothetical protein
Contig_4	complement(814529..816046)	FGSG_04199	sodium glutamate symporter					fgr00460 Cyanoamino acid metabolism - Fusarium graminearum (1)
Contig_4	complement(816175..817005)	FGSG_04200	hypothetical protein					fgr	FGSG_12231	hypothetical protein
Contig_4	818200..820668	FGSG_04201	hypothetical protein					fgr00061 Fatty acid biosynthesis - Fusarium graminearum (1)
Contig_4	821429..823286	FGSG_04202	seryl-tRNA synthetase					fgr	FGSG_04045	hypothetical protein
Contig_4	825626..829140	FGSG_04203	transcription factor					fgr00403 Indole diterpene alkaloid biosynthesis - Fusarium graminearum (1)
Contig_4	829438..829773	FGSG_12293	hypothetical protein					fgr	FGSG_04595	hypothetical protein
Contig_4	832066..834607	FGSG_04204	mfs shs lactate transporter					fgr00630 Glyoxylate and dicarboxylate metabolism - Fusarium graminearum (1)
Contig_4	834889..835612	FGSG_12292	hypothetical protein					fgr	FGSG_04024	hypothetical protein
Contig_4	836250..837515	FGSG_12291	hypothetical protein					fgr03450 Non-homologous end-joining - Fusarium graminearum (1)
Contig_4	837939..838548		unnamed protein product					fgr	FGSG_04154	hypothetical protein
Contig_4	838473..839293	FGSG_12290	hypothetical protein					fgr03060 Protein export - Fusarium graminearum (1)
Contig_4	839607..840648	FGSG_04206	unnamed protein product					fgr	FGSG_03999	signal peptidase complex catalytic subunit SEC11
Contig_4	complement(840732..841791)		unnamed protein product					fgr00680 Methane metabolism - Fusarium graminearum (1)
Contig_4	complement(840832..841625)	FGSG_04207	unspecified product					fgr	FGSG_04065	dihydroxyacetone synthase
Contig_4	complement(842042..843685)	FGSG_04208	l-amino acid oxidase					fgr00780 Biotin metabolism - Fusarium graminearum (1)
Contig_4	844661..845431	FGSG_04209	transcriptional regulator					fgr	FGSG_04045	hypothetical protein
Contig_4	complement(846148..848213)	FGSG_04211	xap5 containing					fgr04111 Cell cycle - yeast - Fusarium graminearum (1)
Contig_4	846419..846868	FGSG_04210	hypothetical protein					fgr	FGSG_12275	hypothetical protein
Contig_4	complement(849790..850452)	FGSG_12289	#N/A					fgr04145 Phagosome - Fusarium graminearum (1)
Contig_4	851697..851800		unnamed protein product					fgr	FGSG_04285	vacuolar ATP synthase subunit D
Contig_4	852454..852954	FGSG_04213	hypothetical protein					fgr00290 Valine, leucine and isoleucine biosynthesis - Fusarium graminearum (1)
Contig_4	854522..856035	FGSG_04214	glutathione-independent formaldehyde dehydrogenase					fgr	FGSG_04570	hypothetical protein
Contig_4	856586..857991	FGSG_04215	Monocarboxylate transporter 8					fgr00592 alpha-Linolenic acid metabolism - Fusarium graminearum (1)
Contig_4	complement(858088..858974)	FGSG_04216	hypothetical protein					fgr	FGSG_04243	3-ketoacyl-CoA thiolase
Contig_4	860762..862384	FGSG_04217	pantothenate transporter liz1					fgr00500 Starch and sucrose metabolism - Fusarium graminearum (1)
Contig_4	862850..865167	FGSG_04218	N-acetyltransferase ats1					fgr	FGSG_04313	1,4-alpha-glucan branching enzyme
Contig_4	complement(863691..864977)	FGSG_04219	hypothetical protein					fgr00071 Fatty acid degradation - Fusarium graminearum (1)
Contig_4	866121..870684	FGSG_04220	start control cdc10					fgr	FGSG_04243	3-ketoacyl-CoA thiolase
Contig_4	complement(869678..872038)	FGSG_04221	related to vacuolar segregation PEP7					fgr00053 Ascorbate and aldarate metabolism - Fusarium graminearum (1)
Contig_4	872298..873735	FGSG_04222	siroheme synthase					fgr	FGSG_04232	UDP-glucose 6-dehydrogenase
Contig_4	complement(874002..875592)	FGSG_04223	aldehyde reductase 1					fgr00052 Galactose metabolism - Fusarium graminearum (1)
Contig_4	complement(876830..879379)	FGSG_04224	hypothetical protein					fgr	FGSG_04085	hypothetical protein
Contig_4	882195..883424	FGSG_04225	kinetochore complex sim4 subunit fta1					fgr03410 Base excision repair - Fusarium graminearum (1)
Contig_4	885506..886590	FGSG_04226	hypothetical protein					fgr	FGSG_04257	hypothetical protein
Contig_4	887521..887830	FGSG_15009	conidiation con-6					fgr00562 Inositol phosphate metabolism - Fusarium graminearum (1)
Contig_4	889166..890191	FGSG_04227	nucleoside-diphosphate-sugar epimerase					fgr	FGSG_04280	hypothetical protein
Contig_4	complement(890584..891051)	FGSG_12288	hypothetical protein					fgr04070 Phosphatidylinositol signaling system - Fusarium graminearum (1)
Contig_4	891464..891940	FGSG_04228	hypothetical protein					fgr	FGSG_04237	phosphatidate cytidylyltransferase
Contig_4	892362..892658	FGSG_15234	hypothetical protein					fgr00511 Other glycan degradation - Fusarium graminearum (1)
Contig_4	892942..893373	FGSG_12287	hypothetical protein					fgr	FGSG_04679	hypothetical protein
Contig_4	complement(893486..894552)	FGSG_04229	WW domain-containing oxidoreductase					fgr00130 Ubiquinone and other terpenoid-quinone biosynthesis - Fusarium graminearum (1)
Contig_4	895423..896960	FGSG_04230	#N/A					fgr	FGSG_12202	phenylacrylic acid decarboxylase
Contig_4	complement(897203..898112)	FGSG_04231	hypothetical protein					fgr00900 Terpenoid backbone biosynthesis - Fusarium graminearum (1)
Contig_4	complement(898951..901719)	FGSG_04232	UDP-glucose 6-dehydrogenase					fgr	FGSG_04591	geranylgeranyl pyrophosphate synthetase
Contig_4	906021..907595	FGSG_04233	glycosyltransferase family 4					fgr03018 RNA degradation - Fusarium graminearum (1)
Contig_4	complement(907966..909790)	FGSG_04234	hypothetical protein					fgr	FGSG_04277	hypothetical protein
Contig_4	912734..915140	FGSG_04235	5 -nucleotidase					fgr00100 Steroid biosynthesis - Fusarium graminearum (1)
Contig_4	915774..916520		unnamed protein product					fgr	FGSG_04092	cytochrome P450 51
Contig_4	918022..919518	FGSG_04236	amidase					fgr00340 Histidine metabolism - Fusarium graminearum (1)
Contig_4	complement(919585..921979)	FGSG_04237	phosphatidate cytidylyltransferase					fgr	FGSG_04194	aldehyde dehydrogenase
Contig_4	923133..925545	FGSG_04238	dna repair rad26					fgr00510 N-Glycan biosynthesis - Fusarium graminearum (1)
Contig_4	complement(925825..926647)	FGSG_04239	d-alanyl-d-alanine carboxypeptidase					fgr	FGSG_04044	dolichol-phosphate mannosyltransferase
Contig_4	complement(927754..929847)	FGSG_04240	Sodium- and chloride-dependent GABA transporter 1					fgr04136 Autophagy - other - Fusarium graminearum (1)
Contig_4	complement(931723..932684)	FGSG_04241	s-adenosyl-l-methionine-dependent methyltransferase					fgr	FGSG_04297	hypothetical protein
Contig_4	933130..933783	FGSG_12286	hypothetical protein					fgr03430 Mismatch repair - Fusarium graminearum (1)
Contig_4	complement(934045..937093)	FGSG_04242	sulfate transporter					fgr	FGSG_04257	hypothetical protein
Contig_4	complement(937596..939307)	FGSG_04243	3-ketoacyl-CoA thiolase					fgr00740 Riboflavin metabolism - Fusarium graminearum (1)
Contig_4	940273..941909	FGSG_04244	f5 8 type c					fgr	FGSG_04473	GTP cyclohydrolase-2
Contig_4	complement(942147..946013)	FGSG_04245	calcium-transporting ATPase 3					fgr00232 Caffeine metabolism - Fusarium graminearum (1)
Contig_4	complement(947206..948016)	FGSG_12285	hypothetical protein					fgr	FGSG_04126	uricase
Contig_4	complement(949486..951063)	FGSG_04246	leucine aminopeptidase 2					fgr00310 Lysine degradation - Fusarium graminearum (1)
Contig_4	complement(951665..952833)	FGSG_04247	D-xylulose reductase A					fgr	FGSG_04196	succinate-semialdehyde dehydrogenase
Contig_4	complement(953172..954553)	FGSG_04248	l-xylulose reductase					fgr01040 Biosynthesis of unsaturated fatty acids - Fusarium graminearum (1)
Contig_4	954826..956768	FGSG_16133	hypothetical protein					fgr	FGSG_04243	3-ketoacyl-CoA thiolase
Contig_4	complement(957165..957397)		unnamed protein product
Contig_4	complement(957558..959063)	FGSG_04250	phosphoribosylamine-glycine ligase
Contig_4	959916..960856	FGSG_04251	oxidoreductase yusz
Contig_4	complement(961028..961931)	FGSG_04252	#N/A
Contig_4	complement(962338..963297)	FGSG_04253	RNA exonuclease 4
Contig_4	963587..965146	FGSG_04254	histone acetyltransferase E
Contig_4	965476..967216	FGSG_04255	hypothetical protein
Contig_4	967507..969541	FGSG_04256	aspartate tyrosine aromatic aminotransferase
Contig_4	complement(969518..971438)	FGSG_04257	dna polymerase delta subunit 3
Contig_4	971548..974173	FGSG_04258	postreplication repair E3 ubiquitin-protein ligase rad18
Contig_4	complement(972286..974965)	FGSG_04259	hypothetical protein
Contig_4	975531..977328	FGSG_04260	oxidoreductase
Contig_4	complement(977311..979444)	FGSG_16132	ribose-phosphate pyrophosphokinase 1
Contig_4	979768..981713	FGSG_04262	hypothetical protein
Contig_4	complement(981940..985101)	FGSG_04263	caffeine-induced death 1 cid1
Contig_4	985463..985657		unnamed protein product
Contig_4	985972..989580	FGSG_04264	transcription initiation factor tfiif subunit alpha
Contig_4	complement(988513..989502)	FGSG_04265	Pre-mRNA-splicing factor CWC26
Contig_4	989981..992254	FGSG_04266	transport particle subunit trs85-2
Contig_4	complement(992609..994504)	FGSG_16131	major facilitator superfamily transporter
Contig_4	995924..998190	FGSG_04268	amyloid beta binding 1
Contig_4	complement(998281..998741)	FGSG_15232	unnamed protein product
Contig_4	1003160..1004066	FGSG_12282	golgi apyrase
Contig_4	1007280..1011248	FGSG_04270	golgi apyrase
Contig_4	complement(1010503..1011096)	FGSG_04271	hypothetical protein
Contig_4	1011916..1012964	FGSG_04272	thiamin pyrophosphokinase
Contig_4	complement(1013127..1013654)	FGSG_04273	dna-directed rna polymerase and iii subunit rpabc3
Contig_4	1013830..1018422	FGSG_04274	elongator complex 4
Contig_4	1015595..1016452	FGSG_04275	trna-splicing endonuclease subunit sen-34
Contig_4	complement(1016775..1019693)	FGSG_04276	hypothetical protein
Contig_4	complement(1020368..1021714)	FGSG_04277	3 exoribonuclease
Contig_4	1023325..1025879	FGSG_04278	mannan polymerase II complex ANP1 subunit
Contig_4	1026278..1031863	FGSG_04279	gea2-gdp gtp exchange factor for arf
Contig_4	1032066..1035427	FGSG_04280	related to polyphosphoinositide phosphatase family member
Contig_4	complement(1034011..1037243)	FGSG_16129	hypothetical protein
Contig_4	complement(1037392..1039557)	FGSG_04282	tRNA nucleotidyltransferase
Contig_4	complement(1039804..1040331)	FGSG_12279	hypothetical protein
Contig_4	1041440..1041781	FGSG_04283	hypothetical protein
Contig_4	complement(1041572..1044803)	FGSG_04284	pre-mRNA-splicing factor syf-1
Contig_4	1045181..1046186	FGSG_04285	vacuolar ATP synthase subunit D
Contig_4	complement(1046379..1047334)	FGSG_04286	small nuclear ribonucleo snrnp u1a
Contig_4	1047456..1052749	FGSG_04287	pentafunctional AROM polypeptide
Contig_4	complement(1062379..1063408)	FGSG_04289	histone partial
Contig_4	1064546..1065455	FGSG_04290	histone H3
Contig_4	complement(1065741..1071095)	FGSG_04291	dna-directed rna polymerase i subunit rpa1
Contig_4	1071165..1073448	FGSG_04292	u4 u6 small nuclear ribonucleo
Contig_4	complement(1073580..1074378)	FGSG_12278	hypothetical protein
Contig_4	complement(1076129..1076629)	FGSG_15233	hypothetical protein
Contig_4	1077949..1080469	FGSG_04293	epithelial zinc-finger ezf
Contig_4	1081227..1084311	FGSG_16128	phosphatidic acid-preferring phospholipase A1
Contig_4	complement(1084450..1087544)	FGSG_04295	TFIIH basal transcription factor complex helicase subunit
Contig_4	1089073..1092887	FGSG_04296	dual specificity phosphatase
Contig_4	complement(1092792..1094926)	FGSG_04297	autophagy 18
Contig_4	1095779..1100041	FGSG_04298	leucine carboxyl methyltransferase 2
Contig_4	1101882..1105268	FGSG_04299	signaling ykow
Contig_4	complement(1105972..1108482)	FGSG_04300	ubl-specific protease
Contig_4	complement(1112627..1113040)	FGSG_12277	hypothetical protein
Contig_4	1117484..1119160	FGSG_17618	a-agglutinin core AGA1
Contig_4	complement(1120597..1123156)	FGSG_04302	Phenol 2-monooxygenase
Contig_4	1124131..1125402	FGSG_04303	hypothetical protein
Contig_4	complement(1125827..1127137)	FGSG_04304	cytosolic iron-sulfur assembly 1
Contig_4	complement(1127491..1129173)	FGSG_04305	bypass of stop codon 6
Contig_4	1130240..1131127	FGSG_04306	hypothetical protein
Contig_4	complement(1131487..1133537)	FGSG_04307	hypothetical protein
Contig_4	1134917..1136974	FGSG_04308	transcription initiation factor tfiih subunit 1
Contig_4	1138058..1141879	FGSG_04309	2-oxoglutarate dehydrogenase E1 component
Contig_4	1141939..1143908		unnamed protein product
Contig_4	complement(1142934..1145978)	FGSG_04310	aaa family
Contig_4	1147417..1148934	FGSG_04311	sterol regulatory element-binding ecm22
Contig_4	complement(1148991..1150734)	FGSG_04317	mfs multidrug
Contig_4	1151331..1153659	FGSG_16127	transcription factor
Contig_4	1154050..1154640		unnamed protein product
Contig_4	1155109..1156008	FGSG_04315	cytochrome c oxidase polypeptide V
Contig_4	complement(1156354..1158221)	FGSG_04314	ATP-dependent Clp protease ATP-binding subunit
Contig_4	1158896..1161941	FGSG_04313	1,4-alpha-glucan branching enzyme
Contig_4	1163475..1167319	FGSG_04312	atp synthase subunit mitochondrial
Contig_4	1169177..1175809	FGSG_12276	hypothetical protein
Contig_4	1176271..1177962	FGSG_12275	Origin recognition complex subunit 5
Contig_4	complement(1178195..1180484)	FGSG_04319	related to SLY41
Contig_4	1180843..1182989	FGSG_04320	hypothetical protein
Contig_4	complement(1187957..1191647)	FGSG_04321	hypothetical protein
Contig_4	1193056..1195359	FGSG_04322	hypothetical protein
Contig_4	complement(1196639..1198597)	FGSG_04323	histone deacetylase 6 10
Contig_4	complement(1199905..1202527)	FGSG_04324	histone deacetylase
Contig_4	complement(1203798..1206104)	FGSG_04325	hypothetical protein
Contig_4	complement(1206229..1207559)	FGSG_04326	ribosome biogenesis protein BRX1
Contig_4	complement(1207864..1209728)	FGSG_04327	GTP-binding protein ypt3
Contig_4	1211328..1215218	FGSG_16126	hypothetical protein
Contig_4	complement(1214980..1216753)	FGSG_04329	peroxin 14 17
Contig_4	complement(1216876..1217202)	FGSG_12274	hypothetical protein
Contig_4	1217849..1219782	FGSG_04330	hypothetical protein
Contig_4	complement(1220606..1220866)		unnamed protein product
Contig_4	1220975..1221226	FGSG_15235	unnamed protein product
Contig_4	1224373..1228000	FGSG_04331	hypothetical protein
Contig_4	1230030..1232814	FGSG_04332	related to atrophin-1
Contig_4	1237775..1239903	FGSG_04333	long-chain acyl- synthetase
Contig_4	complement(1240081..1241602)	FGSG_04334	lysine n-acyltransferase
Contig_4	1242420..1242976	FGSG_15236	hypothetical protein
Contig_4	complement(1243468..1245508)	FGSG_04335	apoptosis-inducing factor 2
Contig_4	1247342..1251333	FGSG_16125	atpase
Contig_4	1252397..1255683	FGSG_16124	related to PHO87
Contig_4	1255845..1260082	FGSG_16123	Vacuolar morphogenesis 6
Contig_4	complement(1259649..1260020)	FGSG_15018	#N/A
Contig_4	1260522..1263065	FGSG_04339	target of rapamycin complex 2 subunit bit61
Contig_4	1265295..1270086	FGSG_16122	hypothetical protein
Contig_4	complement(1265856..1266116)	FGSG_15237	unnamed protein product
Contig_4	complement(1270420..1271034)	FGSG_04340	hypothetical protein
Contig_4	complement(1271477..1272395)	FGSG_04341	hypothetical protein
Contig_4	1273727..1275513	FGSG_04342	hypothetical protein
Contig_4	complement(1275500..1278789)	FGSG_04343	fructose-2,6-bisphosphatase
Contig_4	1278991..1279790	FGSG_04344	hypothetical protein
Contig_4	complement(1280918..1282388)	FGSG_04345	acid ase
Contig_4	1284033..1285421	FGSG_16121	udp-glucuronosyl udp-glucosyltransferase
Contig_4	complement(1286915..1287247)	FGSG_12269	hypothetical protein
Contig_4	1287919..1288237	FGSG_15238	unnamed protein product
Contig_4	complement(1289706..1290404)	FGSG_04348	hypothetical protein
Contig_4	complement(1291309..1294590)	FGSG_04349	Far upstream element-binding 3
Contig_4	1295160..1297394	FGSG_04350	ATP-dependent RNA helicase HAS1
Contig_4	1298253..1298471		unnamed protein product
Contig_4	1299262..1304399	FGSG_04351	hypothetical protein
Contig_4	complement(1303389..1304231)	FGSG_04352	related to PET8
Contig_4	complement(1304831..1305535)	FGSG_04353	mitochondrial carrier pet8
Contig_4	1313679..1315224	FGSG_04354	MOSC domain-containing mitochondrial
Contig_4	1316515..1318170	FGSG_12266	hypothetical protein
Contig_4	complement(1318271..1318480)	FGSG_15239	unnamed protein product
Contig_4	1318392..1319652	FGSG_04355	RNA polymerase II holoenzyme cyclin-like subunit
Contig_4	1320413..1323552	FGSG_04356	hypothetical protein
Contig_4	1324419..1327199	FGSG_04357	hypothetical protein
Contig_4	complement(1327386..1329575)	FGSG_04358	trna -lysidine synthase
Contig_4	complement(1334223..1334996)	FGSG_04360	hypothetical protein
Contig_4	complement(1336607..1343197)	FGSG_04361	elongator complex 1
Contig_4	1341532..1342653	FGSG_04362	hypothetical protein
Contig_4	1345377..1348298	FGSG_04363	histidine phosphotransferase HPT1p
Contig_4	1348763..1349443	FGSG_04364	hypothetical protein
Contig_4	1349924..1351956	FGSG_04365	hypothetical protein
Contig_4	complement(1352034..1355898)	FGSG_04366	Bud site selection 6
Contig_4	complement(1356517..1357569)	FGSG_04367	hypothetical protein
Contig_4	1359041..1360343	FGSG_04368	tetracycline resistance from transposon
Contig_4	1360643..1362325	FGSG_04369	myo-inositol transporter 1
Contig_4	1363442..1366114	FGSG_04370	mfs dha1 multidrug resistance
Contig_4	1366837..1367849	FGSG_04371	hypothetical protein
Contig_4	complement(1367996..1368682)	FGSG_04372	unnamed protein product
Contig_4	complement(1369944..1370696)	FGSG_04373	#N/A
Contig_4	1372063..1373844	FGSG_04374	carboxylesterase family
Contig_4	complement(1374341..1376852)	FGSG_04375	unnamed protein product
Contig_4	1377141..1378013	FGSG_04376	hypothetical protein
Contig_4	1378549..1379181	FGSG_04377	#N/A
Contig_4	1379703..1383834	FGSG_04378	related to transmembrane
Contig_4	1384272..1385339	FGSG_04379	hypothetical protein
Contig_4	complement(1385896..1387881)	FGSG_04380	hypothetical protein
Contig_4	complement(1388227..1388526)	FGSG_12265	hypothetical protein
Contig_4	1389520..1393500	FGSG_04381	hypothetical protein
Contig_4	1396340..1399368	FGSG_04382	serine/threonine-protein kinase nrc-2
Contig_4	1399794..1401185	FGSG_04383	hypothetical protein
Contig_4	complement(1401422..1402930)	FGSG_04384	seryl-tRNA synthetase
Contig_4	complement(1403125..1405181)	FGSG_04385	actin-related RO7
Contig_4	1405295..1407843	FGSG_04386	Flap endonuclease GEN like 1
Contig_4	complement(1408150..1410114)	FGSG_12264	probable DNA-dependent ATPase MGS1
Contig_4	complement(1410184..1412771)	FGSG_12263	related to PCF11 component of pre-mRNA 3`-end processing factor CF I
Contig_4	complement(1413188..1414045)	FGSG_04388	hypothetical protein
Contig_4	1416116..1416983	FGSG_15019	hypothetical protein
Contig_4	complement(1417263..1418520)	FGSG_04390	serine-threonine rich
Contig_4	complement(1419266..1420969)	FGSG_04391	#N/A
Contig_4	1421096..1422633	FGSG_16119	ribosomal biogenesis gar2
Contig_4	1423042..1423491	FGSG_15241	hypothetical protein
Contig_4	1423743..1427509	FGSG_04393	rud3-suppressor of uso1-1 transport defect
Contig_4	complement(1426113..1427525)	FGSG_04394	hypothetical protein
Contig_4	complement(1428049..1429071)	FGSG_04395	probable GET1
Contig_4	1429318..1430316	FGSG_04396	hypothetical protein
Contig_4	1432583..1435389	FGSG_04397	aspartic-type endopeptidase ctsd
Contig_4	1436152..1438384	FGSG_04398	vacuolar amino acid transporter 2
Contig_4	1438682..1439400	FGSG_04399	hypothetical protein
Contig_4	complement(1439719..1442036)	FGSG_04400	GTP-binding rhoA
Contig_4	1445035..1446567	FGSG_04401	related to ribosomal mitochondrial
Contig_4	complement(1446713..1446970)	FGSG_15242	hypothetical protein
Contig_4	1449806..1450117	FGSG_12262	hypothetical protein
Contig_4	complement(1449815..1450136)		unnamed protein product
Contig_4	1452381..1453240	FGSG_04402	urease accessory protein ureG
Contig_4	complement(1453358..1455988)	FGSG_04403	ribosome biogenesis tsr1
Contig_4	1456363..1458179	FGSG_04404	small nucleolar ribonucleo complex subunit
Contig_4	complement(1458166..1459115)	FGSG_16118	PTH2 family peptidyl-tRNA hydrolase
Contig_4	complement(1459452..1460900)	FGSG_16117	exostosin 3
Contig_4	complement(1460931..1461092)	FGSG_15243	unnamed protein product
Contig_4	1461722..1462698	FGSG_04407	nicotinamide riboside kinase 1
Contig_4	complement(1462841..1467443)	FGSG_04408	dicer 2
Contig_4	1468487..1469532	FGSG_04409	e3 ubiquitin- ligase herc6
Contig_4	complement(1469389..1470838)	FGSG_04410	proteasome component Y7
Contig_4	1471249..1472241	FGSG_04411	ring finger
Contig_4	1472924..1474765	FGSG_04412	alpha- -galactosyltransferase
Contig_4	1475481..1477722	FGSG_04413	sphinganine-1-phosphate aldolase
Contig_4	1478975..1481555	FGSG_16116	hypothetical protein
Contig_4	complement(1482289..1484631)	FGSG_04415	hypothetical protein FPSE_06337
Contig_4	1486325..1489454	FGSG_04416	pyruvate dehydrogenase kinase
Contig_4	1488833..1489072		unnamed protein product
Contig_4	complement(1489901..1491207)	FGSG_04417	hypothetical protein
Contig_4	complement(1496089..1496459)		unnamed protein product
Contig_4	complement(1499106..1499480)		unnamed protein product
Contig_4	1499822..1503601	FGSG_04418	serine threonine- kinase mak
Contig_4	1504143..1508066	FGSG_04419	related to hsp70
Contig_4	complement(1506952..1508081)	FGSG_04420	hypothetical protein
Contig_4	complement(1508292..1509662)	FGSG_04421	hypothetical protein
Contig_4	complement(1509963..1510442)	FGSG_04422	hypothetical protein
Contig_4	complement(1510947..1516554)	FGSG_04423	Bromodomain-containing factor 1
Contig_4	1511712..1511942		unnamed protein product
Contig_4	1516319..1517021	FGSG_12259	hypothetical protein
Contig_4	1518018..1519181	FGSG_04424	U3 small nucleolar RNA-associated 5
Contig_4	complement(1519763..1523866)	FGSG_04425	hypothetical protein
Contig_4	complement(1527195..1529033)	FGSG_04426	major facilitator superfamily transporter
Contig_4	1532636..1533004	FGSG_12258	hypothetical protein
Contig_4	1534443..1534754	FGSG_12257	hypothetical protein
Contig_4	1535904..1537892	FGSG_04427	hypothetical protein
Contig_4	complement(1538396..1539306)	FGSG_04428	hypothetical protein
Contig_4	1540198..1543185	FGSG_04429	hypothetical protein
Contig_4	1543868..1545065	FGSG_04430	pectate lyase a
Contig_4	complement(1546693..1548963)	FGSG_04431	major facilitator superfamily transporter
Contig_4	complement(1553696..1553975)		unnamed protein product
Contig_4	complement(1554477..1555793)	FGSG_04432	glutathione s-transferase omega 2
Contig_4	1556309..1557377	FGSG_04433	glutathione S-transferase
Contig_4	1559035..1560680	FGSG_04434	L-ascorbate peroxidase peroxisomal
Contig_4	complement(1563854..1564098)	FGSG_15244	unnamed protein product
Contig_4	1565257..1566985	FGSG_04435	hypothetical protein
Contig_4	1568454..1570424	FGSG_04436	integral membrane
Contig_4	complement(1570396..1572124)	FGSG_04437	hypothetical protein
Contig_4	1573149..1575083	FGSG_04438	hypothetical protein
Contig_4	complement(1575593..1583359)	FGSG_04439	pectinesterase family
Contig_4	complement(1589860..1591457)	FGSG_16114	multidrug transporter
Contig_4	1591891..1592837	FGSG_04441	taurine catabolism dioxygenase
Contig_4	1593379..1595331	FGSG_04442	translation machinery-associated 64
Contig_4	1595598..1596572	FGSG_04443	translation machinery-associated 64
Contig_4	complement(1596939..1598357)	FGSG_04444	hypothetical protein
Contig_4	1598736..1600363	FGSG_04445	biphenyl-2,3-diol 1,2-dioxygenase
Contig_4	complement(1599565..1603605)	FGSG_16113	Hybrid signal transduction dokA
Contig_4	1604470..1604922	FGSG_04447	hypothetical protein
Contig_4	complement(1605011..1605982)	FGSG_04448	related to light induced alcohol dehydrogenase Bli-4
Contig_4	complement(1607725..1608447)	FGSG_04450	hypothetical protein
Contig_4	complement(1611424..1613038)	FGSG_16111	fad-linked oxidoreductase yvdp
Contig_4	1614841..1615250		unnamed protein product
Contig_4	complement(1616028..1618712)	FGSG_12255	microtubule associated
Contig_4	complement(1622433..1624445)	FGSG_04451	OS-9 like
Contig_4	complement(1627038..1627919)		unnamed protein product
Contig_4	complement(1633464..1634560)	FGSG_04453	dna replication complex gins psf3
Contig_4	1635216..1636348	FGSG_04454	superoxide dismutase
Contig_4	complement(1636444..1637678)	FGSG_04455	aminoglycoside 3 -phosphotransferase choline kinase
Contig_4	complement(1638249..1641232)	FGSG_04456	trehalose phosphorylase
Contig_4	1643775..1645436	FGSG_04457	hypothetical protein
Contig_4	1646311..1647558	FGSG_04458	nitric oxide dioxygenase
Contig_4	1651363..1651624	FGSG_15246	hypothetical protein
Contig_4	1652371..1653564		unnamed protein product
Contig_4	complement(1653505..1653810)		unnamed protein product
Contig_4	complement(1657422..1659056)	FGSG_12254	hypothetical protein
Contig_4	1659465..1659797		unnamed protein product
Contig_4	complement(1659974..1660538)	FGSG_12253	hypothetical protein
Contig_4	1660453..1662896	FGSG_04460	#N/A
Contig_4	complement(1663598..1663791)	FGSG_15247	unnamed protein product
Contig_4	complement(1668314..1670199)	FGSG_04461	hypothetical protein
Contig_4	1670959..1671575	FGSG_04462	hypothetical protein
Contig_4	1671615..1671769		unnamed protein product
Contig_4	complement(1672325..1673053)	FGSG_04463	serine threonine kinase
Contig_4	complement(1675041..1678036)	FGSG_16109	heterokaryon incompatibility
Contig_4	complement(1679447..1681740)	FGSG_04465	unnamed protein product
Contig_4	1682769..1684562	FGSG_16108	unnamed protein product
Contig_4	1688179..1689323	FGSG_12250	NADH:ubiquinone B18 partial
Contig_4	complement(1690438..1691904)	FGSG_04468	neutral amino acid permease
Contig_4	complement(1697325..1697749)	FGSG_15248	unnamed protein product
Contig_4	1697452..1699159	FGSG_04469	transesterase ( )
Contig_4	complement(1699549..1700904)	FGSG_04470	dna-directed rna polymerase i subunit rpa43
Contig_4	complement(1706622..1707037)	FGSG_04472	hypothetical protein
Contig_4	1708253..1709997	FGSG_04473	GTP cyclohydrolase-2
Contig_4	1710427..1715134	FGSG_04474	hypothetical protein
Contig_4	1715649..1716495	FGSG_04475	hypothetical protein
Contig_4	complement(1716317..1717903)	FGSG_04476	40S ribosomal S24
Contig_4	1718055..1720064	FGSG_04477	hypothetical protein
Contig_4	1724401..1724895	FGSG_04478	hypothetical protein
Contig_4	1728091..1731854	FGSG_04479	peptidyl-prolyl cis-trans isomerase cyp6
Contig_4	1730259..1730677		unnamed protein product
Contig_4	1732366..1732730	FGSG_12249	unnamed protein product
Contig_4	1734301..1736105	FGSG_04480	transcriptional regulatory
Contig_4	complement(1736656..1737136)	FGSG_12248	hypothetical protein
Contig_4	1737528..1739332	FGSG_04481	mannose-6-phosphate isomerase
Contig_4	1740157..1741566	FGSG_04482	saga-associated factor 29
Contig_4	1742165..1744229	FGSG_04483	ADP-ribosylation factor 6
Contig_4	complement(1744811..1746172)	FGSG_04484	meiotic mRNA stability protein kinase SSN3
Contig_4	complement(1747961..1749646)	FGSG_04485	actin 2
Contig_4	1749672..1750602	FGSG_04486	hydantoin racemase
Contig_4	complement(1749876..1752444)	FGSG_04487	mfs glucose
Contig_4	1753023..1753847	FGSG_04488	ab hydrolase superfamily yvam
Contig_4	1755046..1755459	FGSG_04489	hypothetical protein
Contig_4	1755889..1756555	FGSG_04490	hypothetical protein
Contig_4	1757302..1765311	FGSG_12245	#N/A
Contig_4	complement(1760063..1760416)		unnamed protein product
Contig_4	1768131..1768998	FGSG_15249	#N/A
Contig_4	complement(1768140..1768322)		unnamed protein product
Contig_4	1769443..1769556		unnamed protein product
Contig_4	complement(1770029..1771390)	FGSG_04494	hypothetical protein
Contig_4	1772522..1772940	FGSG_04495	serine threonine kinase
Contig_4	complement(1774895..1777042)	FGSG_04496	unnamed protein product
Contig_4	1777468..1779987	FGSG_17617	unnamed protein product
Contig_4	complement(1780633..1782102)	FGSG_04498	#N/A
Contig_4	1782086..1782431	FGSG_15250	hypothetical protein
Contig_4	complement(1782486..1784125)	FGSG_04499	hypothetical protein
Contig_4	1784668..1785815	FGSG_04500	hypothetical protein
Contig_4	complement(1786672..1789308)	FGSG_16104	unnamed protein product
Contig_4	complement(1790151..1791705)	FGSG_04502	hypothetical protein
Contig_4	1792441..1793834	FGSG_04503	alpha beta
Contig_4	1794293..1795586	FGSG_12244	c6 finger domain
Contig_4	1796056..1797611	FGSG_04504	acid phosphatase
Contig_4	1798256..1798468		unnamed protein product
Contig_4	1801711..1802712		unnamed protein product
Contig_4	complement(1803672..1804034)	FGSG_17616	unnamed protein product
Contig_4	1808128..1809814	FGSG_04527	carboxypeptidase S1
Contig_4	1810376..1813488	FGSG_04526	unnamed protein product
Contig_4	complement(1813953..1817316)	FGSG_04525	related to TOB3 (member of AAA-ATPase family)
Contig_4	1817996..1819936	FGSG_04524	hypothetical protein
Contig_4	complement(1820538..1821396)	FGSG_04521	hypothetical protein
Contig_4	complement(1822281..1822955)	FGSG_04520	#N/A
Contig_4	complement(1823433..1823842)		unnamed protein product
Contig_4	1825027..1827745	FGSG_04519	hypothetical protein
Contig_4	1828626..1830852	FGSG_04518	hypothetical protein
Contig_4	complement(1830923..1831988)	FGSG_04517	sphingoid long-chain base transporter rsb1
Contig_4	1833155..1834520	FGSG_04516	kinase-like domain partial
Contig_4	complement(1834911..1838638)	FGSG_16101	unnamed protein product
Contig_4	1839205..1840236	FGSG_04514	hypothetical protein
Contig_4	complement(1840190..1842259)	FGSG_16102	Myb-like DNA-binding BAS1
Contig_4	1845077..1848370	FGSG_04512	sodium potassium-transporting ATPase subunit alpha
Contig_4	1849200..1850487	FGSG_04511	unnamed protein product
Contig_4	complement(1851109..1852446)	FGSG_04510	hypothetical protein
Contig_4	1859218..1859997	FGSG_12240	small s
Contig_4	1860550..1861814	FGSG_12241	hypothetical protein
Contig_4	complement(1860844..1861047)		unnamed protein product
Contig_4	complement(1862115..1863967)	FGSG_04507	hypothetical protein
Contig_4	1872857..1873889	FGSG_04528	hypothetical protein
Contig_4	1878846..1881167	FGSG_16099	unnamed protein product
Contig_4	complement(1882543..1883054)	FGSG_04531	hypothetical protein
Contig_4	1884064..1885096	FGSG_04532	#N/A
Contig_4	complement(1885431..1887128)	FGSG_04533	unnamed protein product
Contig_4	1887433..1890544	FGSG_04534	unnamed protein product
Contig_4	complement(1890995..1891399)	FGSG_04535	GPI anchored serine-threonine rich
Contig_4	1892637..1893842	FGSG_16098	aminoglycoside 3 -phosphotransferase choline kinase
Contig_4	complement(1893984..1895758)	FGSG_04537	lactose permease
Contig_4	complement(1896509..1898454)	FGSG_04538	hypothetical protein
Contig_4	1898813..1900177	FGSG_04539	hypothetical protein
Contig_4	1900711..1901637	FGSG_04540	hypothetical protein
Contig_4	1902715..1903286	FGSG_04541	hypothetical protein
Contig_4	complement(1903381..1905066)	FGSG_04542	oxidoreductase yjhC
Contig_4	complement(1905479..1906066)	FGSG_04543	Glucosamine 6-phosphate N-acetyltransferase
Contig_4	1906548..1908261	FGSG_04544	Maltose permease MAL31
Contig_4	1908734..1912284	FGSG_04545	hypothetical protein
Contig_4	1912604..1914639	FGSG_04546	Carboxypeptidase cpdS
Contig_4	complement(1914973..1915674)	FGSG_04547	glutathione s-transferase
Contig_4	complement(1915992..1916687)	FGSG_04548	hypothetical protein
Contig_4	complement(1917444..1918157)	FGSG_12234	unnamed protein product
Contig_4	1920359..1920840	FGSG_04550	unnamed protein product
Contig_4	1921374..1924183	FGSG_16097	3-hydroxyisobutyrate dehydrogenase
Contig_4	1928211..1930070	FGSG_04553	hypothetical protein
Contig_4	complement(1930051..1932590)	FGSG_04554	aspartyl-trna synthetase
Contig_4	1932430..1933978	FGSG_04555	meiotic chromosome segregation
Contig_4	complement(1933948..1935219)	FGSG_04556	hypothetical protein
Contig_4	complement(1935443..1937469)	FGSG_04557	Chromo domain-containing
Contig_4	complement(1939824..1940495)	FGSG_04558	carbonic anhydrase 2
Contig_4	complement(1941742..1943531)	FGSG_16095	unnamed protein product
Contig_4	1946062..1947774	FGSG_04560	hypothetical protein
Contig_4	complement(1947903..1951691)	FGSG_04561	hypothetical protein
Contig_4	1952630..1953650	FGSG_04562	hypothetical protein
Contig_4	complement(1954705..1955649)	FGSG_04563	hypothetical protein
Contig_4	1956414..1957658	FGSG_12232	lincomycin-condensing lmba
Contig_4	complement(1956491..1956749)	FGSG_15253	#N/A
Contig_4	1958013..1960051	FGSG_12231	lincomycin-condensing lmbA
Contig_4	complement(1961071..1961789)	FGSG_04565	heterokaryon incompatibility or allele
Contig_4	1962777..1964401	FGSG_16093	unnamed protein product
Contig_4	complement(1964553..1965516)	FGSG_04567	monothiol glutaredoxin-5
Contig_4	1966199..1966867	FGSG_04568	phosphopantothenoylcysteine decarboxylase
Contig_4	1967276..1968139	FGSG_04569	hypothetical protein
Contig_4	complement(1968209..1969926)	FGSG_04570	branched-chain amino acid aminotransferase
Contig_4	complement(1971063..1972926)	FGSG_04571	ethanolamine-phosphate cytidylyltransferase
Contig_4	1973681..1975072	FGSG_04572	phosphomutase pmu1
Contig_4	complement(1977799..1988030)	FGSG_16091	unnamed protein product
Contig_4	1991765..1994408	FGSG_04574	hypothetical protein
Contig_4	1994796..1995890	FGSG_04575	hypothetical protein
Contig_4	1996323..1999120	FGSG_16090	Conidial development fluffy
Contig_4	1999755..2002880	FGSG_04577	hypothetical protein
Contig_4	complement(2001508..2002845)	FGSG_04578	peptide chain release factor 1
Contig_4	complement(2003255..2004564)	FGSG_04579	monocarboxylate transporter 4
Contig_4	complement(2005440..2010014)	FGSG_04580	ATP binding cassette transporter
Contig_4	2010534..2010933	FGSG_04581	transcription factor
Contig_4	2012241..2014564	FGSG_04582	glutamyl-trna synthetase
Contig_4	2016437..2016883	FGSG_04583	small secreted
Contig_4	complement(2017369..2017954)	FGSG_12228	LOW QUALITY PROTEIN: hypothetical protein
Contig_4	complement(2018231..2020199)	FGSG_04584	glycoside hydrolase family 76
Contig_4	2022160..2022764		unnamed protein product
Contig_4	complement(2022319..2022852)	FGSG_12227	hypothetical protein
Contig_4	complement(2023223..2029018)	FGSG_16089	#N/A
Contig_4	2029526..2034947	FGSG_04587	wd-40 repeat
Contig_4	complement(2035574..2042163)	FGSG_04588	polyketide synthase
Contig_4	2042951..2043847	FGSG_04589	o-methyltransferase domain
Contig_4	complement(2044136..2046031)	FGSG_04590	averantin oxidoreductase
Contig_4	complement(2046545..2048136)	FGSG_04591	geranylgeranyl pyrophosphate synthetase
Contig_4	2049071..2050392	FGSG_04592	short-chain dehydrogenase
Contig_4	complement(2050583..2052047)	FGSG_04593	prenyltransferase family
Contig_4	2052489..2054395	FGSG_16088	#N/A
Contig_4	complement(2054515..2056077)	FGSG_04595	FAD-dependent monooxygenase
Contig_4	2057061..2058597	FGSG_04596	O-methyl transferase B
Contig_4	2058887..2059721	FGSG_04597	unnamed protein product
Contig_4	complement(2060000..2060509)	FGSG_12221	hypothetical protein
Contig_4	2062408..2064633	FGSG_04598	H(+) Cl(-) exchange transporter 3
Contig_4	complement(2064928..2065846)	FGSG_04599	Short-chain type dehydrogenase reductase
Contig_4	complement(2066700..2068026)		unnamed protein product
Contig_4	2069007..2069766	FGSG_04600	hypothetical protein
Contig_4	complement(2071445..2071648)	FGSG_15251	hypothetical protein
Contig_4	2072425..2072727	FGSG_12220	hypothetical protein
Contig_4	2072874..2073725	FGSG_16086	CBL-interacting serine threonine- kinase 25
Contig_4	2074302..2076136	FGSG_12218	ankyrin repeat partial
Contig_4	2076374..2078764	FGSG_12217	Nucleoside phosphorylase
Contig_4	complement(2079902..2080943)	FGSG_04603	carbonic anhydrase
Contig_4	complement(2082069..2082960)	FGSG_04604	cullin 1
Contig_4	complement(2083530..2084499)	FGSG_04605	protoporphyrinogen oxidase
Contig_4	2084986..2085499	FGSG_04606	Diadenosine hexaphosphate hydrolase
Contig_4	2086114..2086932	FGSG_04607	oxidoreductase dlte
Contig_4	complement(2087410..2089489)	FGSG_16085	unnamed protein product
Contig_4	complement(2090441..2091667)	FGSG_16084	DUF1295 domain
Contig_4	2093890..2095913	FGSG_04610	mfs sp general alpha glucoside:h+ symporter
Contig_4	complement(2096244..2097254)	FGSG_04611	hypothetical protein FOVG_11384
Contig_4	complement(2097547..2099367)	FGSG_04612	hypothetical protein
Contig_4	complement(2099866..2100819)	FGSG_04613	hypothetical protein
Contig_4	complement(2104178..2104951)	FGSG_04614	hypothetical protein
Contig_4	2107240..2107944	FGSG_04615	hypothetical protein
Contig_4	complement(2109703..2110276)	FGSG_04616	glutathione-dependent formaldehyde-activating gfa
Contig_4	2111355..2113359	FGSG_04617	hypothetical protein
Contig_4	complement(2114263..2114739)	FGSG_04618	hypothetical protein
Contig_4	2115554..2119164	FGSG_04619	hypothetical protein
Contig_4	complement(2120465..2121099)	FGSG_12216	hypothetical protein
Contig_4	complement(2123208..2124282)	FGSG_04620	hypothetical protein
Contig_4	complement(2124908..2125465)	FGSG_12214	hypothetical protein FPSE_08081
Contig_4	2127151..2127667	FGSG_15258	unnamed protein product
Contig_4	complement(2130362..2133925)	FGSG_04622	unnamed protein product
Contig_4	2136231..2137045	FGSG_04623	hypothetical protein
Contig_4	2137290..2138063	FGSG_04624	serine threonine kinase
Contig_4	complement(2138434..2140592)	FGSG_12213	peptidoglycan binding domain-containing
Contig_4	complement(2141556..2142693)	FGSG_12212	hypothetical protein
Contig_4	complement(2142787..2143829)	FGSG_04626	unnamed protein product
Contig_4	2144473..2148308	FGSG_04627	hypothetical protein
Contig_4	complement(2149479..2152016)	FGSG_04628	unnamed protein product
Contig_4	complement(2155169..2156869)	FGSG_04629	hypothetical protein FPSE_08092
Contig_4	2157440..2158099	FGSG_04630	hypothetical protein
Contig_4	complement(2158225..2160042)	FGSG_16083	unnamed protein product
Contig_4	2161058..2163656	FGSG_16082	small s
Contig_4	complement(2164296..2166547)	FGSG_04633	related to tol
Contig_4	2167250..2168739	FGSG_12211	-like family domain-containing 1
Contig_4	2169063..2170906	FGSG_12210	hypothetical protein
Contig_4	2171410..2173408	FGSG_04635	hypothetical protein
Contig_4	2175353..2177284	FGSG_04636	quinate permease
Contig_4	2179540..2181875	FGSG_04637	amino-acid permease inda1
Contig_4	complement(2188329..2190094)	FGSG_04641	Cocaine esterase
Contig_4	2190544..2191677	FGSG_04642	phytanoyl- dioxygenase
Contig_4	complement(2192072..2194428)	FGSG_04643	transcription partial
Contig_4	2194808..2196721	FGSG_16081	major facilitator superfamily transporter
Contig_4	2197655..2197981		unnamed protein product
Contig_4	2198425..2199368	FGSG_04645	unnamed protein product
Contig_4	2200499..2201182	FGSG_04646	unnamed protein product
Contig_4	2202451..2202739	FGSG_12209	hypothetical protein
Contig_4	2203962..2204840	FGSG_04647	gegh 16
Contig_4	complement(2205465..2207820)	FGSG_16080	killer toxin alpha partial
Contig_4	2208061..2208828	FGSG_04649	unnamed protein product
Contig_4	2209247..2210728	FGSG_04650	hypothetical protein
Contig_4	complement(2211097..2211354)	FGSG_15254	unnamed protein product
Contig_4	complement(2212418..2214915)	FGSG_16079	unnamed protein product
Contig_4	2216180..2216590	FGSG_04652	unnamed protein product
Contig_4	complement(2217237..2221296)	FGSG_16078	related to vegetatible incompatibility HET-E-1
Contig_4	2222465..2223912	FGSG_04654	agglutinin isolectin 1 precursor
Contig_4	complement(2224816..2227175)	FGSG_04655	Transcriptional regulatory moc3
Contig_4	2227209..2229116	FGSG_04656	beta-lactamase-like 1
Contig_4	complement(2229432..2230493)	FGSG_04657	triacylglycerol lipase
Contig_4	2231005..2232675	FGSG_04658	tartrate transporter
Contig_4	2233190..2234290	FGSG_04659	D-threonine aldolase
Contig_4	complement(2234527..2236581)	FGSG_04660	Heterokaryon incompatibility
Contig_4	complement(2237120..2237299)	FGSG_15255	unnamed protein product
Contig_4	2238587..2239078	FGSG_04661	hypothetical protein
Contig_4	complement(2239453..2240403)	FGSG_04662	hypothetical protein
Contig_4	2241077..2241468	FGSG_12207	hypothetical protein
Contig_4	complement(2242030..2243115)	FGSG_04663	Zinc-type alcohol dehydrogenase
Contig_4	complement(2243579..2245039)	FGSG_12206	amine oxidase
Contig_4	complement(2245665..2247196)	FGSG_16077	related to integral membrane
Contig_4	complement(2247847..2249430)	FGSG_04665	fumarate reductase flavo subunit
Contig_4	complement(2249939..2252114)	FGSG_04666	related to pathway-specific regulatory nit-4
Contig_4	complement(2256877..2258533)	FGSG_04669	3-octaprenyl-4-hydroxybenzoate carboxy-lyase
Contig_4	2258926..2259675	FGSG_12202	phenylacrylic acid decarboxylase
Contig_4	complement(2260591..2262200)	FGSG_04670	NAD-dependent aldehyde dehydrogenase
Contig_4	2262727..2264882	FGSG_04671	unnamed protein product
Contig_4	complement(2265026..2266792)	FGSG_04672	amino acid transporter
Contig_4	2267599..2269165	FGSG_04673	acetylornithine aminotransferase
Contig_4	complement(2270699..2270878)	FGSG_15256	dynamin family
Contig_4	2272279..2273378	FGSG_04674	btb poz
Contig_4	complement(2273815..2274672)	FGSG_04675	Ubiquinone menaquinone biosynthesis methyltransferase ubiE
Contig_4	2276137..2276504	FGSG_15257	unnamed protein product
Contig_4	complement(2277046..2278989)	FGSG_04676	Lactose permease
Contig_4	2279280..2280068	FGSG_04677	hypothetical protein
Contig_4	complement(2280444..2281553)	FGSG_04678	Mannan endo-1,4-beta-mannosidase B
Contig_4	2287021..2289761	FGSG_16075	Thiamine repressible s regulatory thi1
Contig_4	complement(2290988..2291764)	FGSG_04681	probable endoglucanase IV precursor
Contig_4	2292485..2293486	FGSG_04682	hypothetical protein
Contig_4	2294381..2296352	FGSG_04683	c6 zinc finger
Contig_4	2297196..2298410	FGSG_16074	unnamed protein product
Contig_4	2299724..2300936	FGSG_04685	related to GPI anchored dioxygenase
Contig_4	complement(2301016..2301630)	FGSG_12201	unnamed protein product
Contig_4	complement(2303382..2304551)	FGSG_04686	aldo-keto reductase yakc
Contig_4	2306132..2306674	FGSG_04687	hypothetical protein
Contig_4	2306711..2306902		unnamed protein product
Contig_4	2307026..2308131	FGSG_04688	Enoyl- hydratase peroxisomal
Contig_4	2308718..2310206	FGSG_04689	rhamnogalacturonase A precursor
Contig_4	complement(2310501..2315332)	FGSG_04690	unnamed protein product
Contig_4	2316455..2319736	FGSG_11635	unnamed protein product
Contig_4	2321080..2322882	FGSG_16073	unnamed protein product
Contig_5	6938..8322	FGSG_11577	hypothetical protein
Contig_5	complement(8587..9933)	FGSG_11576	hypothetical protein
Contig_5	complement(10679..11992)	FGSG_14021	hypothetical protein
Contig_5	complement(12603..13031)	FGSG_14020	LOW QUALITY PROTEIN: hypothetical protein
Contig_5	complement(20464..20834)		unnamed protein product
Contig_5	37025..37753	FGSG_11574	SDR family
Contig_5	complement(37895..39480)	FGSG_16065	unnamed protein product
Contig_5	complement(43422..44303)	FGSG_11572	hypothetical protein
Contig_5	45696..47054	FGSG_14019	endonuclease exonuclease phosphatase family
Contig_5	complement(49833..51114)	FGSG_16062	zinc-type alcohol dehydrogenase
Contig_5	51353..53628	FGSG_11569	hypothetical protein FPSE_08178
Contig_5	54381..54853	FGSG_14018	unspecified product
Contig_5	54393..54894		unnamed protein product
Contig_5	complement(55010..56901)	FGSG_11568	FAD dependent partial
Contig_5	57313..>57929	FGSG_16061	MFS transporter
