# Supplementary material for: DNA Methylation Is Responsive to the Environment and Regulates the Expression of Biosynthetic Gene Clusters, Metabolite Production, and Virulence in Fusarium graminearum
Source: Front Fungal Biol. 2021 Jan 15;1:614633. doi: 10.3389/ffunb.2020.614633 (PMC10512235; doi:10.3389/ffunb.2020.614633)
Supplement: Supplementary Data Sheet 2 — Repetative elements identified in the Fusarium graminearum genome using RepeatModeler (v1.0.11). Default output is Stockholm format. [file Data_Sheet_2.xlsx]

## Sheet: Dataset S2
Dataset S2: Repetative elements identified in the Fusarium graminearum genome using RepeatModeler (v1.0.11). Default output is Stockholm format.
rnd-1_family-2
RepeatModeler Generated - rnd-1_family-2, RepeatScout	[ Index = R=14, RS Size = 893, Refiner Input Size = 100, Final Multiple Alignment Size = 100 ]
Interspersed_Repeat;Unknown
			Sequence
Contig_2	495164	495257	ATCAGAAAAATTGGCCGTTGGAAGCATAAGAGACGAAATTAGTAGGTCAGCTTATGCTACTTAGACTATGCTCTTTAGGCCGTTTATTTTTGTA
Contig_1	3116489	3116582	ATCAGAAAAATTGGCCGCTGAAAGCATAAGAGACGAAATTAGTAGGTCAGCTTGTGCTACTTAGACTATACTCTTTAGGCTATTTATTTTCATA
Contig_1	3089649	3089742	ATTAGAAATATTGGCCGCTAGAAACATAAGAGATGAAATTAGTAGATCAGCTTATGCTGCTTAGACTATGCTCTTTAGGCTATTTCTTTTTGTA
Contig_7	4393882	4393973	ATCAGAAAAATTGGCCGCTAGAAGCATAGGAGACGAAATTAATAGGTCAGATTATGCTATTTAGACTATACTTTTAGGTTATTTATTTTTAT
Contig_7	4393106	4393199	ATCAGAAAAATTGGCCGCTAGAAGCATAAGAGATGAAATTAGTACGTCAGCTTATGCTACTTAGACTATGGTCTTTAGGCTGTTTATTTTTGTA
Contig_3	3074598	3074691	ATCAGAAAAATTGGCCGCTGGAAGCATAAGAGACGAAATTAGTAGGTCAACTTATGCTACTTAGACTATGCTCTTTAGGCTATTTGTTTTTGTA
Contig_3	1276916	1277009	ATCAGAAAAATTGGCCGCTGGAAGCATAAGAGACGAAATTAGTAGATCAGCTTATGCTACTTAGACCATGCTCTTTAGGCTATTTATTTTTGTA
Contig_1	6862384	6862477	ATCAGAAAAATTAGCCGCTAGAAGCATAAGAGACGAAATTAGTAGATCAGCTTATGCTACTTAGACCATGCTCTTTAGGCTATTTATTTTTGTA
Contig_7	649355	649448	ATCAGAAAAATTGGCCGCTAGAAGCATAAGAGACGAAATTAGTAGATCAGCTTATGCTACTTAGACTACACTCTTTAAGCTATTTATTTTTGTA
Contig_4	1196449	1196541	ATTAGAAAAAATGGCCGCTGGAAGCATAAGAGACGAAATCAGTAGGTCAGTTTATGCTACTTAGATTATACCTTTAGGCTATTTATTTTTATA
Contig_4	1191993	1192083	ATCAGAAAAATTGGCCGCTCAGAACATAAGAGACGAAATTAGTAGATCAGCTTATGCTACTTAGACTATACCCTTTAGGCTATTTATTTTT
Contig_10	614894	614987	ATCAGAAAAACTAGCCGCTGGAAGCATAAGAGACGAAATTAGTAGAACAGCTTATGCTACTTAGACTATGCTCTTTAGGCTATTTATTTTTGTA
Contig_1	8016940	8017033	ATCAGAAAAATTGGCCGCTGTAAGCATAGGAGACGAAATTAATAGATCAGCTTATGCTACTTAGACTATACTCTTTAGGTTATTTATTTTTGTA
Contig_10	311086	311179	ACCAGAAAAATTGGCCGCTGGAAGCATAAGAGACGAAATTATTAGATCAGCTTATGCTACTTAGACTATGGTCCTTAGGCTATTTATTTTTATA
Contig_10	305797	305890	ATCAGAAAAGCTGGCTGCTGGAAGCATAAGAGACGAAATTACTAGGTCAGCTTATGCTACTTGGACCATGCCCTTTAGGCTATTTATTTTTGTA
Contig_7	1854481	1854574	ATCAGAAAGATTGACCGCTGGAAGCATAAGAGACGAAATTAGTAGATCAGCTTATGCTACTTAGACTATGCTCTTTAGGCTATTTATTTTTGTA
Contig_2	200831	200924	ATCAGACAAATTAGCCACTGGAAGCATAAGAGACGAAATTAGTAGATTAGTTTATGCTACTTAGACTATGATCTTTAGGCTATTTATTTTTGTA
Contig_7	102247	102337	ATCAGAAAAATGGGCCGCTGGAAGCATAAGAGATGAAATTAGTAGATCAGCTTATGTTACTTAGACTATGATCTTTAGGCTATTTATTTTT
Contig_11	3416875	3416968	ACCAGAAAAACTAGCCGCTGAAAGCATAATAGACGAAATTAGTAGATCAGCTTATGCTACTTAGACTATGCTCTTTAGGCTATTTATTTTTATA
Contig_11	3418093	3418186	ACCAGAAAAATTGGCCGCTGAAAGCATAAGAGACGAAATTAGTAGGTCAGCTTATGCTACTTAGATTATAGTCTTTAGGCTCTTTATTTTTGTA
Contig_11	2419109	2419202	ATCAGAAAAATTGGCCGCTGAGAACATAAGAGACGAAATTAGTAGGTCATCTTATGCTACTTAGACTATATCCTTTAGGCCATTTATTTTTATA
Contig_1	9395415	9395508	ATCAGAAAAATTGGCCGCTGAAAGCATAAGAGACGAAATTAGTAGATCAGCTTATGCTACTTATACTATGCTCTTTAGGCTATTTATTTTTGTA
Contig_1	4638653	4638742	ATCAGAAAAATTGGCCGCTGGAAGCATAAGAGAAGAAGTTAGTAGATCAGCTTATGCTACTTAGACTGTACTCTTTAGGCTATTTATTTT
Contig_11	2166687	2166780	ACCAGAAAAATTGGCCGCTGAAAGCATAAGAGACGAAATTAGTAGATCAGCTTATGCTACTTGGACTATGCTCTTTAGGCTATTTATTTTTGTA
Contig_1	3578634	3578727	ACCAGAAAAATTGGCCGCTAGAAGCATAAGAGACGAAATTAGTAGATCAGCTTATGCCACTTAGACTATGCTCTTTAGGCTATTTATTTTTGTA
Contig_1	3591625	3591718	ATCAGAAAAATTGACTGTTGGAAGTATAAGAGACGAAATTAGTATGTCAGCTTATGCTACTTAGACTATACTCTTTAGGCTATTTATTTTTGTA
Contig_11	5088121	5088213	ATCAAAAAAATTAGCTGCTGGAAGCATAAGAGACGAAATTAGTAGATTAGCTTATGCTACTTAGGCTATGATCTTTAGGTTATTTATTTTTGT
Contig_2	1852288	1852381	ATCAGAAAAATTGGCCGCTGAAAGCATAAGAGACGAAATTAGTAGGTCAGCTTATGCCATTTAGACCATACTCTTTAGACTATTTATTTTTGTA
Contig_11	1911827	1911920	ATCAGAAAAATTGGCCGCTAGAAGCATAAGAGACGAAATCAGTAGATCAGCTTATGCTACTTAGACTATGTTCTTTAGGCTATTTATTTTTGTA
Contig_1	3665292	3665385	ATCAGAAAAATTGGGTGCTAGAAGCATAAGAGACGAAATTAGTAGGTCAATGTATGCTACTTAGACTATACTCTTTAGGCTATTTATTTTTGTA
Contig_10	167614	167707	ACCAGACAAATTGGCCGCTGGAAGCATAAGAGACGAAATTAGTAGATCAGCTTATGCTACTTAGGCTATGCTCTTTAGGCTATTTATTTTTGTA
Contig_7	2658549	2658642	ATCAGAAAAATTGGCCGCTAGAAGCATAAGAGACGAAATTAGTAGATCAGCTTATGCTACTTAGACTATGCTCTTTAGGCTAGCTATTTTTGTA
Contig_8	1418673	1418766	ATCAGAAGAATCAGCCGCTAGAAGCATAAGAGACGAAATTAGTAGATCAGCTTATGCTACTTAGACTATGCTCTTTATGCTATTTATTTTTGTA
Contig_3	1997586	1997679	ATCAGAGACATTAGCTGCTGGAAGCATAAGAAACGAAATTAGTAGATCAGCTTATGCTACTTAGACTATGCTCTTTAGGCTATTTATTTTTGTA
Contig_1	9244811	9244905	ATCAGAAAAAGTTGGCCGCTGGAAGCATAAGAGACGAAATTAGTAGATTAACTTATGCTACTTAGACTATGCTCTTTAGGCTATTTATTTTTGTA
Contig_11	4238290	4238380	ATCAGAAAAATTGGCCACTAGAAGCATAAGAGACGAAATTAGTAGATCAGCTTATGTTACTTAGACTATGCTCTTTAGGCTATTTATTTTT
Contig_7	3625425	3625518	ATCAGAAACATTAGCCGCTGGAAGCATAAGAGACGAAATTAGTAGGTCAGCTTATCCTTCTTAGACTATACCATTTAGGCTATTCATTTTTATA
Contig_11	4420402	4420495	ATCAGGAAAATTGGCCGCTAGAAGCATAAGAGACGAAATTAGTAGATCAGCTTATGCTACTTAGACCATGTTCTTTAGGCTATTTATTTTTGTA
Contig_2	982591	982684	ATCAGAAAAATTGGCCGATAGAGGCATAAGAGACGAAATTAGTAGGTCAGCTTATGCCACTTAGACCATACTCTTTAGGCTATTTATTTTTCTA
Contig_11	585612	585705	ATCAGAAGAATTGACCACTGGAAGCATAAGAGACGAAATTAGTAGGTTAGCTTATGCTATTTAGTCTAGGCTTCTTAGGCTATTTATTTTTGTA
Contig_7	2803717	2803810	ATAAGAAAAACTGGCCGCTAGAAGCATAAGAGATGAAATTAGTAGGTCAGCTTATGATACTCAGACCATACTCCTTAGGCTATTTATTTTTGTA
Contig_7	1976730	1976823	ATCAGAAAAATTGGCCGCTGGGAGTATAAGAGACGAAATTATTAGATCAGCGTATGCTACTTAGACTATGCTCTTTAGGTTATTTATTTTTGTA
Contig_1	3540445	3540538	ACCAGAAAAACTGGCCGCTGAAAGCATAAGAGACGAAATTAGTATGTCAGCTTATGCTACTTAGACTATAGTCTTTAGGCTATTTATTTTTGTA
Contig_3	2693379	2693472	ATCAGAAAAATTGGCCGCTGGAGGCATAAGAAATGAAATTAGTAGATCAGCTTATGCTACTTAGACTAGGGTCTTTAGGCTATCTTTTTTTTTA
Contig_2	704223	704316	ATCAGAAGAATTAGCCGCTGGAATCATAAGAGACGAAATTAGTAGATCAGATTATGCTACTTAGACTATGGTCTTTATGTTATTTATTTTTGTA
Contig_1	3609885	3609976	ATCAGAAATTAGCCTCTGGAAGCATAAGAGATAAAACCAGTAGATCAGCTTATGCTTCTTACACTATACTCTTTAGGTTATTTATTTTTATA
Contig_6	515677	515770	ATCAGAAGAGTTGGCTGCTAAAAGCATAAGAGACGAAATTAGTAGGTCAGCTTATGCTACTTAGACTATGCCCTTTAGGCCCTTTATTTTTATA
Contig_11	6537963	6538056	ATCAGAAAAGTTGGCCGCTCGAAGCATAAGAGACGAAATTAGTAGATCAGCTTATGTCACTTAGGCTATACTCTTTAGGCTGTTTATTTTTATA
Contig_11	2950923	2951016	ACCAGAAAAACTAGCCGCTAGAAGCACAAGAGACGAAATTAGTAGATCACCTTATGCTACTTAGACTATGCTCTTTAGGCTATTTATTTTTGTA
Contig_11	2925200	2925287	ATTAGAAGAATTGGCCTCTGGAAGCATAAGAGATGAAATTACTAGATCAGCTTATGCTACTTAGACTATACCTTTTAGGATATTTATT
Contig_1	3372200	3372293	ATCAGAAAAATCAGCGGCTAGAAGCATAGAAGACGAAATTAGTAGGTCAGCTTATGCTACTTAGACTATGCTTCTTAGACTATTTATTTTTGTA
Contig_3	2491688	2491780	ATCAGAAAAATTGGTCGCTAGAAGGTAAGAGACGAAATTAGTAGGTCAGCTTATGCTACTTAGACCACACTTTTTAGGTTATTTATTCTTATA
Contig_11	2337227	2337320	ATCAGAAAAATTGGCCGCTAGAAGGATAAGAGACGAAATTAGTAGATCAGCTTATGCTATTTAGATTATGCTCTTTAGGCTATTTATTTTTGTA
Contig_6	782822	782915	ATCAGAAAAATTGGCCGTTGGAAGCATAAGAGACGAAATTAGTAGATTACCTTATGCTACTTAGACTATGTCCTTTAGGCTATTTATTTTTGTA
Contig_7	966376	966469	ACCAGAAAAATTGGCCGCTGGAAGCATAAGAGACGATGTTAGTAGGCCAGATTATGCTACTTAGACGAGGCTTCTTAGCTTACTTATTTTTATA
Contig_7	3042953	3043046	ATCAAAAAAATTGGCCGCTGAAAACATAAGAGACGAAATTAGTAGGTCATTTTATGCTACTAAAACTAGAGTTTTTAGGCTATTTATTTTTGTA
Contig_7	3395448	3395541	ACCAGAAAAATTGGCCGCTGGAAGCCTAAGAGATGAAATTGGTAGATCAGCTTATGCTACTTAGACTATGGTCTTTAGGCTATTTGTTTTTGTA
Contig_1	10347020	10347113	ATCAGACAAATTGGTTGCTGGAAGCATAAGAGACGAAATTAGTAAGTCAGCTTATGCTACTTAGACCAGGCCTCTTAGACTACTTATTTTTGTA
Contig_3	224287	224380	ACCAGAAGAATTGGCCGCTAGAATCATAAGAGATGAAATTAGTAGATTAGCTTATGCTACTTGGACTAAAGTTTTTAGGTTATTTATTTTTGTA
Contig_11	5639606	5639698	ATCAGAAAAGTTGGCTGCTGGAAGCATAAGAAACGAAATTAGTAGGCCAGCTTATGCTACTTAGACTATGTCCTTGAGGCTATTTATTTTTGT
Contig_1	11026858	11026951	ATCAGCAAAATTGGCCGCTGGAAGCATAAGAGATGAAATCTGTGGTCCAGCTTATGCTATTTAGACTATACTCTTTAGCTTATTTATTTTTATA
Contig_1	11025269	11025360	ATCAGAAAATGGTCCCTGGAAGCATAAGAGACGAAATTAGTAGGCCGGTTTATGCCATTTAGACTAGACGTCTTGGGCTGTTTATTTTTGTA
Contig_2	1525421	1525514	ATCAGAAAAATTGGCCGCTAGAAGCATAAGAGACGAAATTAGTAGACCAGCTTATGCTACTTAAACTCTGCTCTTTGGGCTATTTATTTTTGTA
Contig_10	396340	396433	ATCAGAAAAGTTGGCTACTGGAAGCATAAGAGACGAAATTAGTAGGTCAGCTTATGCTATTTAGATTGTACCCTTGAGGTTATTTCTTTTTGTA
Contig_1	1490756	1490849	ATCAAAACAATTGGCCGCTGGAAGCATAAGAGACGGAATTAGTAGATCAGTTTATGCTACTTAGATCATACTTCTTAGACTACTTATTTTTGTA
Contig_7	608522	608615	ATCAGAAAACTTGGTCACTGGAAGCATAAGAGATGAAATTAGTAGGTCAGCTTATCTTGCTTAGACTAGGTTTCTTAGATTACTTATTTTTGTA
Contig_7	3115513	3115608	ATCAGAAAGATTGGCCGCTGGAAGCATAAGCGACGAAATTAGTAGGTCAGCTTATGATACTTGGACTATATACCCTTTAGGCTATTTATTTTTGTA
Contig_1	10376847	10376939	ATCAGAAAATTGGCCGCTGGAAGCATAAGAGACGAAATCAGTTGATCAACTTATGCTACTTAGACTATGCTCTTTAGGCTATTTATTTTTGTA
Contig_7	2956179	2956272	ATCAGAAAAATTGGCCGCTAGAAGCATACGAGATGAAATTAGTAGATCAGCTTATTCTATTTAGACTATGCTCTTTAGGCTATTTAGTTTTGTA
Contig_1	7477544	7477635	ATCAGAGGAAAATTGGCCGTTGGAAGCATAAGGGACGAAATTAGTAGATCAGCTTATGCTACTTAGACTATGCTCTTTAGGCTATTTATTCT
Contig_11	5542980	5543073	ACCAGAAGAATTGGCCGCTGGAAGCATAAGAGACGAAATTAGTAGATCAGCTTATGCTATTTAGACTATGGTCTTTAGGCTATTTCTTTTTGTA
Contig_1	10213463	10213555	ACCAGAAAATTGGTCGCTGGAAGCATAAGAGACGGAATTAGTAGATCAGCTTATGCTACTTAGACTATGGTTTTTAGGCTATTTATTTGTATA
Contig_11	5937802	5937888	ATCATAAAGATTGGCTGCTGGAAGCATAAGAGATGAAAGTAGTAAGTCAGTTTATGCTACTTAGACTATAGTCTTTAGGTTGTTTAT
Contig_1	7126937	7127030	ACCAGAACAATTGGCCGCTAGAAGCATAAGAGACGAAATTATTAGATCAGCTTATGCTACTTAGACTATAGTTTTTAGGCTATTTATTTTTGTA
Contig_11	3139500	3139594	ACCAGACACAATTGGCCGCTAGAAGCATAAGAGACAAAATTAGTAGATTAGCTTATGCTACTTAGACTATACTCTTTAGACTATTTATTTTTATA
Contig_4	1023071	1023160	ACCAGAAAAATTGGCCGCTGGAAGCACAAGAGACAAAATTATTAGATCAGCTTATGCTACTTAGACTATGCCCTTTAGGCTATTTATTTT
Contig_1	10435944	10436037	ATCAGAAAAGCCAGCCGCTGGAAGCACAAGAGACAAAATTAGTAGGTCAGTTTATGATACTTAGACCATGCTGCTTAGACTATTTACTTTTGTA
Contig_1	6817430	6817523	ATCATAATAATTGGCTGCTGGAAGCATAAGAGACGAAATTAGTACGTCATCTTATGCTACTTAGACTATACCCTTTAGGCTATTTATTTTTGTA
Contig_1	1351609	1351699	ATCAGAAAAATTGGCTGCTCAAAGCATAAGAGACAAAATCAGTAGGTCAGTTTATGCTGTTTAGACCAGGCTTCTTAGGCTACTTATTTTT
Contig_1	11318680	11318775	ATTAGAAATATTGACCACTGGAAGCATAAGAGACGAAAGTAGTAGGCCAGCTTATGCTACTTAGACTAAAAGCTCTTTAGGCTATTTGTTTTTATA
Contig_3	2429009	2429099	ATCAGAAAAATTGACCGCTGGAAGCATAAGAGACAAAATTATTAGAGCAGCTTATGCCACTTAGACTAAGCTTCTTAGACTATTTATTTTT
Contig_4	1444822	1444915	ATCAGAACAATTAGCCGCTAGAATCATAAGAGACAAAACTGGTAGATCAGCTTATGCTACTTAGACTATGCTCTTTAGGCTATTTATGTTTATA
Contig_11	5061779	5061872	ATCAGAAAAATTGACTGCTGGAAGCATAAGAGACGAAATTACTAGGGCAGCTTATGCCACTTATACTATGCTCTTTAGGCTATTTATTTTTGTA
Contig_11	3817224	3817316	ATCAGAAAAATCGGCCGCTGGAAGCATAAGAGACGAAATTAGTAAATCAGCTTATGCTGATTAGACTATGCTCTTTAGGCTATTGATTTTGTA
Contig_3	826235	826328	ATCAGAAAAATCGACCGCTGGAAGCATAAGAGACGAAATTAGTAGACCAGCTTATGCTACTTGGACTATGGTCTTTAGGCTATTTCTTTTTGTA
Contig_11	238463	238559	ATCAGAAAAATTGGCTGCTGGAAGCATAAGAAACAAAATTAGTAGGTCAGCTTATGATACTTAGACTATGCTTCTTAGACTAGCACTTATTTCTATA
Contig_1	5516075	5516168	ATCAGAAAAATTGGCCGCTGGGAACATAAGAGATGAAATTAGTAGGTCACTTTATGCTACGAAAACTATAGCCTTTAGACTATTTATTTTTGTA
Contig_3	2737011	2737103	ATCAGAAAAATTGGCCGCTGAGGATATAGGAGACAAAATTAGTAGGCCAGTTTATGCTACTTAGACTATACCTTTAGATTATTTATGTTTGTA
Contig_2	1116214	1116306	TCAGAAAAACTAGCCGCTGGAAGCATAAGAGACGAAATTAGTAGGTTAGCTTATGCTACTTAGACCATGCTCTTTAGTCCATTTATTTTTATA
Contig_2	2630056	2630148	TCAGAAAAATTGGCCGCTGAGAGCATAAGAGACGGAATTAGTAGATCAGCTTATGCTCTTTAGACTATGCTCTTTAGGCTATTTATTTTTGTA
Contig_3	594044	594136	TCAAAAAGATTGGCCGCTTGAAGCATAAGAGAAGAAATTAGTAGGTCAGCTTATGCTACCTGGACAAGGCTTTTTAGGCCACTTATTCTTATA
Contig_9	347971	348063	TCAGAAACATTAACCACTGGGGATATAAGAGATAAAATTATTAGATCAGTTTAGGCTACTTAGACTAGACTTCTTAGATTACTTATTTTTATA
Contig_3	2018406	2018497	CAGAAGAATTAGCCGATAGAAGCATAACAGACGAAATTAGTAGGTCAGCTTATGCAACTTAGACTATGGCTTTTAGGCTATTTATTTTTATA
Contig_4	876443	876534	CAGAAGAAATGGCCGCTAGAAGTATAAGAGACGAAATTAGTAGATCAGTTTATGCTATTTAGACTATAGCCTTTAGACTATTTATTTTTATA
Contig_3	2561506	2561596	AGAAAAATTGGCCGCTGGAAGCATAAGAGACGAAATTAGTAGATCAGCTTATGCTACTTAGACTACACTCTTTAGGCTATTTATTTTTGTA
Contig_7	2746874	2746962	AAAAAAAGGCCGCTGGAAGCATAAGAGACGAAATTAGTAGATCAGCTTATGCTACTTAGACTATGCTCTTTAGGCTACTTATTTTTATA
Contig_11	3145720	3145810	AGAACAATTGGCCGATGGGAGCACAAGAGACAAAACTAGTAGGTCAGCTTATGCTACTTAGACTAGGCTTCTTAGGCTCTTTATTTTTATA
Contig_10	1011895	1011984	GAAAAATTGGCCGCTGAAAGCATAAGAGACGAAATTAGTAGATCAGCTTATGCTACTTAGACTATAATCTTTAGGCTATTTCTTTTTGTA
Contig_3	1641727	1641814	AGATTAGGCCGCTGGAAGCATAAGAGACGAAATCAGTAGGTCAGCTTATGCTACTTAGACTATAGCTCTTAGGCTATTTATTTTCATA
Contig_1	3616307	3616385	TTGGCCGCTGGAGGCATAAGGGATGAAATTGGTAAGTCAGTTTATGCTATTTAGGCTAGACTCTTAGGTTATTTATTTT
//
rnd-1_family-1
RepeatModeler Generated - rnd-1_family-1, RepeatScout	[ Index = R=13, RS Size = 895, Refiner Input Size = 100, Final Multiple Alignment Size = 100 ]
Interspersed_Repeat;Unknown
Contig_4	1203686	1203798	TAAGTCTTAGGGTATAAAAATAAGTAGTCTAAGAAGTTTAGCCTAAGTGGCATAAGCTGCCCTAATAATTTTGTCTCTTATGCTCCAAGTGGTCAATTTGTCTAATACCCTGA
Contig_4	1228467	1228580	TAAGCCTTAGGGTATAAAAATAAGTAGTCTAAGAAGCATAATCTAAGCGGCATAAGCTGTCCTAATAATTTTGTCTCTTATGCTTATACCAGTCAATTTTTCTGATACCCTGAG
Contig_7	3284770	3284883	TAAGTCTTAGGGTATAAAAATAAGTAGTCTAAGAAGCTTAATCTGAATGGCATAAGCTGCTCTAATAATTTTGTCTCTTATGCTTCCAGCGGTCAATTTTTCTGATACCCTGAG
Contig_11	5925571	5925684	TAAGTCTGAGGGTATAAAAATAAGTAGTCTAAGAAGCTTAGTCTAAGTGGCATAAGCTGCCCTAATAAGTTTGTCTCTTATGCTTCCAGCGGTCAATTTTTCTGATACCCTAAG
Contig_11	5959883	5959997	TAAGCCTTAGGGGATAGAAATAATTAGTCTAAGAAGCCTAATCTAAGTAGCATAAGCTGCTCTAATAATTTCGTCTCTTATGCTCCCAGCGGTCAATTTTTTTTGATGCCCTGAG
Contig_10	746495	746608	TGAGTCTTAGGGTATAAAAATAAGTAGTCTAAGAAGCTTAGTCTGAATGGCATAATCTGCCCTAATAATTTTGTCTCTTATGCTTCCAGCGGTCAATTTTTCTGATACCCTGAG
Contig_7	2466921	2467034	TAAGTCTTAGGGTGTAAAAATAAATAGTCTAAGAAGCTTAGTCTAAGTGTCATAAGCTGCCCTAATAGTTTTGTCTCTTATGCTTCCAGCGGTCAATTTTTCTGATACCCTGAG
Contig_7	2447092	2447205	TAAGCCTTAGGGCATAAAAATAAGTCATCTAAGAAGCCTAGTCTAAGTAGCATAGGCTACTCTAATAATTTCATCTCTTATGCTCTGAGAGGACAATGTTTCTAATACCCTGAG
Contig_1	10853142	10853255	TAAGTCTCAGAGTATAAAAATAAGTAGTCTAAGAAGCTTAGTCTAAGTGGCATGAGCTGCCCTAATAATTTTGTCTCTTATGCTTTTAGCGGTCAATTTTTCTGATAACCTGAG
Contig_1	10859365	10859482	TAAGCCTCAGGGTATAGAAATAAGTACCTAGTTTGGGAAGCATAATCTAAGTGGCATAAGCTGCCCTAATAATTTTGTCTCTTATGCTCATAGCGGTCAATTTTTCTAATACCTCGAG
Contig_7	1992701	1992814	TAAGTCTTAGGGTATAAAAATAAGTAGTCTAAAAACCCTGGTCTAAGCAGCATAAGCTGGCCTAATAATTTTGTCTCTTATGTTCCCAGTGGTCAATTTTTCTGATACCCTGAG
Contig_2	2371883	2371996	TAAGTCTTAGGGTATAAAAATAAGTTGTCTAAGAAACTTAGTCTAAGTGGCATAAGCTGCCCTAATAATTTTGTCTCTTATGCTTCCAGCGGTCGATTTTTCTGATACCCGGAG
Contig_1	10732314	10732427	TAAGTCTTAGGGTATAAAAATAAGTAGTCTAAGGAGCTTAGTCTAAGTGCCATAAGATGTCCTAATAATTTTATCTCTTATGCTCCCAGCGGTCAATTTTTCTGATACCCTGAG
Contig_1	10746415	10746528	TAAGTCTTAGGTCATAAAAATAAGTAGTCTAAGAAGCATAGTCTAAGTGACCTAAGCTGCCCTAATGATTTTGTCTCTTAAACGCCCAGCGGCCAATTTTTCTGATACCCTGAG
Contig_1	7205767	7205880	TAAGTCTTAGGGTATAAAAATAAGTAGTCTAAGAAGCTTAGTCTAAGAGACATAAGGTATCCTAATAATTTTATCTCTTATGCTCCCAGCGGTCAATTTTTCTGATACCCTGAG
Contig_11	2330093	2330206	TAAGTCTTAGGATACAAAAATAAGTAGTCTAAGAACCCTAGTCTAAGCAGCATAAGTTGGTCTAATAATTTTGTCTCTTATGTTCCTAGCGGTCAATTTTTCTAATACCCTAAG
Contig_7	3000376	3000489	TAAGTCTTAGGGTATAAAAATAAGTATTCTAAGAAGCTTAGTCTAAGAGCCATAAGATGTCCTAATAATTTTGTCTCTTATGCTCCTGGCGATCAATTTTTCTAATACCCTGAG
Contig_2	3005158	3005271	TAAGTCTTAGGGTATAAAAATAGGCAGTCCAAGAAGCATAGTCTAAGTAGCATAAGCTGCCCCAATAATTTTGTCTCTTATACTTCTAGCGGTCAATTTTTCTGATACCCTGAG
Contig_1	10776326	10776438	TAAGTCTTAGGGTATAAAAATAAGTAGTCTAAGTAGCCTAGTCTAAGTAGCATAAGCTGGCCTGATAATTTTGTCTCTTATGTTCCTAGCAGTCAACTTTTCTGATACCCTGA
Contig_3	2428997	2429110	TAAGTCTTGGGATGTAAAAATAAATAGTCTAAGAAGCTTAGTCTAAGTGGCATAAGCTGCTCTAATAATTTTGTCTCTTATGCTTCCAGCGGTCAATTTTTCTGATACTCTGAG
Contig_1	9941485	9941598	TAAGTCTTAGAGTATAGAAATAAGTAGTCTAAGAAGCATAGTCCAAGTGGCATAAGCTGCCCTAATCATTTTGTCTCTTATGCTTCTAGCGGCCAATTTTTCTAATACCCCAAG
Contig_1	9926294	9926407	TAAGTCTTAGGGTATAAAAATAAGTAGTCTAAGAAGCTTAGTCTAAGAGCCATAAGATGTCCTAATCATTTTGTCTCTTATGCTTCCAGCGGTCAATTTTTCTGATACCCTGAG
Contig_1	4020738	4020851	TAAGCCTTAGGGTACAGAAATAAGTAGTCTAAGAAGCATAGTCTAAGTGGCATAAGCTGCCCTAATAATCTTATCTCTTATGTTCATAGCGGTCAATTTTTCTGATACCCTGAG
Contig_1	4033087	4033201	TAACTCGTAGGGTATAAAAATAAGTAGTCTAAAAAGCCTAGTCTAAGTAGTATAAGTTGTCCTAATAATTTTTATTTCTTATGTTTATACCGGTCAATTTTTCTAATACCCTGAG
Contig_1	6700998	6701111	TAAGTCTTAGGGTATGAAAATAAGTAGTCTAAGAAGCTTAGTCTAAGTGCCATAAGATGTCCTAATAATTTTGTCTCTTATGCTCCCAGCGATCAATTTTTCTGATGCCCTGAG
Contig_1	10335812	10335925	TAAGTCTTAGGGTATAAAAATAAATAGTCTAAGAAGCTTAGTCTAAGGGACATAAGATGTCCTAATAATTTTGTTCCTTATGCTCCCAGCGGTCAATTTTTCTGATACCCTGAG
Contig_1	6950304	6950417	TAATTCTTAGAGTATAAAAATAAGTAGTCTAAGAAGCTTAGTCTAAGAGCCATAAGATGCCCTAATAATTTTGTCTCCTATGCTCCCAGCGGTCAATTTTTCTGATACCCTGAG
Contig_11	2504183	2504296	TAAGTCTTAGTGTATAAAAATAAGTAGTCTAAGAAGTATAGTCTAAGTGGCATAAGCTGCCCTACTGATTCTATCTCTTATGCTCCTAGCAGTCAATTTTTCTGATACCCTGAG
Contig_1	3544247	3544360	TAAGTCTTAGAGTATAAAAATAAGTAGTCTAAGAAGCTTAGTCTAAGAGCCATAAGATGTCCTAATAATTTTATCTCTTATGCTCCTGACGGTCAATTTTTCTGATACCCTGAG
Contig_1	11244769	11244882	TAAGTCTTAGGCCATAAAAATAAGTATTCTAAGAAGTATAGTCTAAGTGGCCTAAGCTGCCCTAATAATTTTGTCTCTTATGCTCCTAGCGGTCAATTTTTCTAGAACCCTGAG
Contig_4	1243325	1243438	TAAGTCTTAGGCCATAAAAATAAGTAGTCTAAAAAGTATAGTCTAAGCGACCTAAGCTGCCCTAATAATTTTGTCTCTTATGCTCCTAGCGGTCAATTTTTCTATGACCCTGAG
Contig_11	4454203	4454316	TAAGTATTAGGGTATAAAAATAAGTAGTCTAAGAACACTAGTCTAAGCAGCATAAGCTGGCCTAATAATTTTGTCTCTTATGTTTCTAGCGGTCAATGTTTCTGATACCCTGAG
Contig_1	7184871	7184984	TAAGTCTTAGGGTATACAAATAAGTAGTCTAAGAAGCTTAGTCTGAATGGCATAAGCTACCCTAATAATTTTATCTCTTATGCTTCTAGCGGTCAATTTTTATGATACCTTGAG
Contig_1	6864505	6864618	TAAGTCTTAGGTCATAAAAATAACTAGTCTAAGAAGCATAGTCTAAGTGACCTAAGCTGCCCTAATAATTTTGTCTCTTATGCTCCCAGTGGTCAATTTTTCTGATACCCTGAG
Contig_1	11231539	11231652	TAAGTCTTAGGGTATAAAAATAAGTAGTCTAAGAAGCTTAGTCTAAGAGCCATAAGATATCCTAATAATTTTATCTCTTATGATCCTAGCGGCCAATTTTTCTGATACCCTGAG
Contig_10	938345	938455	TAAGTCTTAGGGTATAAAAATAAGTAGTCTAAGAAGCTTAGTCTAAGAGCCATAAGATGTCCTAATAATTTTGTCTCATGCTCCTAGCGGTCAGTTTTTCTGATACCCTGA
Contig_11	2914187	2914300	TAAGTCTTGGGGTATAAAAATAAGTGGTCTAAGAACCCTAGTCTAAGCAGCATAAGCTGGCCTAATACTTTTGTCTCTTATGTTCCTAGCGGTCATTTTTTCTGATAACCTGAG
Contig_11	3526405	3526519	TAAGTCTTAGGATATAAAAATAAGTGGTCTAAGAAGCTTAGTCTAGGAGCCATAATATGTCCTAATGATTTTTATCTCTTATGCTCCCAGCGGTCAATTTTTCTGATACCCTGAG
Contig_1	711210	711321	TAAGTCTTAGGGTATAGAAATAAATGGTCCAAGAAGCATAATCTAAGTGGCATAAGCTGCCCTAATAATTTTGTCTCTTATGGTCCTAGCGGTCAATTTCTGATACCCTGAG
Contig_11	5072033	5072146	TAAGTCTTAGGGTGTAGAAATAAATAGTCTAAGAAGATTAGTCTAAGTGGCATAAGCTTCCCTAATAGTTTTGTCTCTTATGCTTCCAGCGGTCGATTTTTCTGATACCCTGAG
Contig_11	5061767	5061880	TAAGTCTTAGGTTACAAAAATAAATAGCCTAAAGAGCATAGTATAAGTGGCATAAGCTGCCCTAGTAATTTCGTCTCTTATGCTTCCAGCAGTCAATTTTTCTGATACCCTGAG
Contig_2	2965205	2965318	TAAGTCTTAGGCCATAAAAATAAGTAGTATAAGAAGCATAGTCTAAGTGACCTAAACTGCCCTAATAATTTTGTCTCTTATGCTCCCAGCGGTCAATTTTTCTGATACCCTAAG
Contig_4	2002911	2003024	TAAGTCTTAGGCGATAAAAATAAGTAGTCTAAGAAGCATAGTCTACGTGGCCTAGGCTGCCCTAATAATTTTGTCTCTTATGCTCCTAGCGGTCAATTTTTCTGGAACCCTGAG
Contig_1	3610477	3610590	TAAGTCTTAGGCTATAAATATAAGTAGTCTAAGAAGCATAGTCTAAGTAACCTAAGCTGCCCTAATGATTTTGTCTCTTATGCTCCTGACGGTCAATTTTTCTGATACCCTGAG
Contig_1	7015480	7015593	TAAGTCTTAGGGTATAAAAATAAGTAGTCTAAGAAGCTTAGTCTAAGAGCCATAAGATGTCCTTATAATTTTATCCCTTATGCTTCCAGCGGTCAATTTTTCTGATACCCTGAG
Contig_2	856557	856670	TAAGTCTTAGGCGATAAAAATAAGTAGTCTGAGAAGCATAGTCTAAGTGACCTAAGCTGCCCTAATAATTTTGTCTCTTATGCTCCTGGCGGTCAATTTTTCTGATACGCCGAG
Contig_11	1022741	1022854	TAAGCCTTAGGGTATAAAAATAGGTAGTCTAAGAAGTATAGTCTAAGTGGCATAAGCTGTCCTAATAATTTTATCTCTTATGCTTATACCAGTCAATTTTTCTGATACCCTGAG
Contig_2	2197038	2197151	TAAGTCTTAGGGTATAAAAATAAGTAGTATAAGGGGCGTAGTCTAAGAGCCATAAGATGTCCTAATAATTTTGTCTCTTATGCTTCCAGCGGTCAATTTTTCTGATACCCTGAG
Contig_9	111697	111810	TAAGCCTTAGGGTATAGAAATAAGTAGTCTAAGAAGCGTTGTCTAAGTAGCATAAGCTGCCCTAATAGTTTTGTCTCTTATGTTCATAGCGGTCAATATTTCTAATACCGTGAG
Contig_3	1145007	1145118	TAAGTCTTAGGATATAAAAATAAGTAGTCTAAGACGCTTAATCTAAATGGCCTAAGCTGCCCTAATAATTTTGTCTCTTATGCTTCCAGCGGTCTTTTTCTGATACCCTGAG
Contig_11	4379643	4379756	TAAGTTTTAGGGTATAAAAATCAGTAGTCCAAGAAGTATAGTCTAAGTGGCATAAGCTGCCCTAATAATTTCGTCTCTTATGCTTATAGCAGTCAATGTTTCTGATACCCTGAG
Contig_1	3412430	3412544	TAAGTCCTTAGGGTATAAAAATAAGTAGTCTAAGGAGCTTCGTCTAAGTGGCATAAGCTGCGCTAATAATTTTATCTTTTATGCTTCCAGCAGTCACTTTTTCTAATACCCTGAG
Contig_1	11061178	11061291	TAAGTCTTAGGATATAAAAATAAGTAGCCTAAGAATACTAGTCTAAGCAGCATAAGTTGGTCTAATAATTTTATCTCTTATGTTCCTAGCGGTCAATTTTTCTGATAACCTGAG
Contig_1	11051641	11051754	TAAGCCTTAGGGTACAGAAATGAGTAGTCTAAGAAGCATAGACTAAGTGGCATAAGCTGTCCTGATGATTTTGTCTCTTATGCTCATAACGGTCGATTGTTCTGATACCCTGAG
Contig_7	2657545	2657657	TAAGCCTTAGGGTATAAAAATAAGTAGTCTAAGAAGCGTAGTCTAAGAGCCATAAGATGTCCTAATAATTTCGTCTCTTATGCTTCCAGCGATCAAGTTTTCTAATACCCTGA
Contig_7	2497375	2497488	TAAGTCTTAGGCTATAAAAATAAGTAGTCTAAGAAGTATAGTCGAAGTAACCTAAGCTGCCCTAATAATTTTGTCTCTTTTGCTCCCAGCGGTCAATTTTTCTGGTACCCTGAG
Contig_1	3246519	3246627	TAAGTCTTAGGGTATACAAATAAGTAGTCTAAGAAGCATAGTCTAAGTAGCATAAGCTGGCCTAATAGTTTCGTCTCTTATGCTCCCAGCGATCAACTTTTCTAATACC
Contig_10	1085979	1086092	TATGTCTTAGAGTATAGAAATAAGTAGCCTAAGAACCATAGTCTAAGTGGCATAGGCTGCCCTAATTATTTTATCTCTTATGCTCCCAGCGGTCAATTTTTCTTATACCCTGAG
Contig_11	2763652	2763765	TAAGTCTTAGGCCATAAAAATAAGTAGTCCAAGAAGCATAGTCTAAGTAGCCTAATCTGCCCTAATAATTTTGTCTCTTATGCTCTCAGCGGTCAATTTCTCTGGTACCCTGAG
Contig_1	3305016	3305129	TAAGTCTCAGGATATAAAAATAAGTAGTCTAAGAAGCTTAGTCTAAGTGCCATAAGACATCCTAATAATTTTATCTCTTATGCTCCCAGCAGTCGATTTTTCTGATACCCTGAG
Contig_7	2155842	2155955	TAAGCTTCAGGGTATAGAAATAAGTAGTCTAAGAAGTATGGTCTAAGTGGCATAAGCTGCCCGAATTATTTTGTCTCTTATGCTTATAGCGGTCAATTTTTCTGATACCCTGAG
Contig_4	1373897	1374009	TAAGTCTTAGGGTATAAAAATAAGTAGTCTAAGAGCTTAGTCGAAGTGCCATAAGTTATCCTAATAATTTTGTCTCTTATGCTTCCAGCAGTCAATTTTTCTGATACCGTGAG
Contig_6	731469	731581	TAAGTCTTAGAGTATAAAAATAAATAGTCTAACAAGCCTAGTCTAATTAGCATAAGCTTCCCTAATAATCTTATCTCTTATGCTCCAGCGGTCAATTTGTCTGATACCCTAAG
Contig_8	899230	899343	TAAGTCTTAGGCCATAAAAGTAAGTAGTCTAAGAAGTATAGTCTAAATGACCTAAGCTGCCCTAATGACTTTGTCTCTTATACTCCTAGCGGTCAATTTTTCCGATACTCTGAG
Contig_10	396561	396675	TAAGCCTTATGGTATAAAAATAAGTAGTCTAAGAAGCCTAGTCTAAGCGTCATAAACTGATCTACTGATTTTGTCTCTTATGCTGTTAGCGGCCAATTTCTTTTGATACCCTGAG
Contig_3	3065401	3065504	TAAGTCTTAGGGTATAAAAATAAATAATCTAAGAAGCTTAGTCTAAGTAGCATAAGCTGCCCTACTAATTTTGTCTCTTATGCTCCTAGCGGTCGTCTTCTGAT
Contig_7	2305150	2305262	TAAGCCGTAGGTATAGAAATAAGTAGTCTAAGAAGCATAGTCTAAGTGGCATGAGCTGCCATAATAGTTTTGTCTCTAATGCTCATAGCGGTCAAGTTTTCTGATACCCTGAG
Contig_2	609911	610024	TACGTCTTAGGGTACAAAAATAAGTAGTCTAAGAATCCTAATCTAAGTAACATAAGCTGGCCTAATAATTTTGTCTCTTATGTTATTGGCGGTCAATTCATCTGATACCCTGAG
Contig_3	2277474	2277587	TATGTCTTAGGGTATAGAAATAGTTAGTTTAAGAATTATAGTCTAAGTGGCATAAGCTGCTGTAATAATTTTGTCTCTTATGCTTCCAGCGGCCAATTTTTCTAATACCTTGAG
Contig_3	2258891	2259004	TAAGTCTTAGGCCATAAAAACAAGTAGTCTAAGAAGCATTATCTAAGTGGCCTAAGCTGCCCTAACAATTTTATCTCTTATGCTCCCAGCGGTTGAATTTTCTGGTACCCTGAG
Contig_3	1973969	1974082	TAAGTCTTAGGCCATAAAAATAAGTAGACTAAGAAGTATAGTCTGAGTGGCATAATCTGCCCTAATAATTTTGTCTACTATGCTTATACCGGTCAATTTTTCTGATACCCTGAG
Contig_1	3578622	3578735	TAAGTCTTAGGTTACAAAAATAAATAGCCTAAAGAGCATAGTCTAAGTGGCATAAGCTGATCTACTAATTTCGTCTCTTATGCTTCTAGCGGCCAATTTTTCTGGTACCCTGAG
Contig_2	1137932	1138045	TAAGTTTTAGGGCATAGAAATAAGTAGTCTAAGAAGCATAGTCTAAGTGGCATAAGCTACACTAATGATTTTATCTCTTATGTTTATAGCAGTCAACGTTTCTGATACCCTGAG
Contig_3	2000387	2000499	TAATTCTTAGGGTATAGAAATAAGTAGTCTAAGTAACTTAGTCTAAGTGCCATAAGGTGTCCTAATAATTTTATCTCTTATGCTCCCAGCGTTCAATTTTTCTGATACCCGGA
Contig_11	222342	222457	TAAGTCTTAGGATATAGAAATAAGTAGTCTAAGGAGCATAGCCCAAGTTGCGTAAGCTGCCCTAATAATTTTGTCTCTTATGCTTCCAGCGACCATTTCTTTTCTGATACCCTGAG
Contig_4	433510	433623	TAAGCCTTAGGGTATAAAAATAAGTAATCCAAGAAGCCTGGTCTAGGTGGCATAAGCTAGCCTACTAATTTTGTGTCTTATGCTTCAAGTGGCCACTTTTTCTGATACCCTGAG
Contig_11	3649668	3649780	AAGTCTTAGGATATAAAAATAAGTAGTCTAAGAACCCTAGTCTAAGCAGCATAAGTTGGTCTAATAATTTTGTCTCTTATGTTCCTAGCGGTCAATTTTTCTGATACCCTGAG
Contig_7	3057755	3057867	AAGTCTTAGGATATAAAAATAAGTAGTCTAAGAACCCTAGTCTAAGCAGCATAAGCTGGCTCAATAATTTTGTCTCTTATGTTCCTTGCGGTCAATTTTTCTAATACCCTGAG
Contig_2	2025113	2025225	AAGTCTTAGGGTATAAAAATAAGTAGTCTAAGAAGCTTAGTCTAAGAGCCATAGGATGTCCTAATAATTTTGTCTCTTATGCTCCTAGGGGTCAATTTTTCTGATACCCTGAG
Contig_11	2174362	2174474	AAGTCTTAGGCCATAAAAATAAGTAGTCTAAGAAGCATAGTCTAAGTGACCTAAGCTGCCCTAATAATTTTGTCTCTTATGCTCCCAGCGGTCGATTTTTCTGATACCCTGAG
Contig_1	7814688	7814800	AAGTCTTAGGCTATAAAAATAACAAGTCTAAGAAGCTCAGTCTAAGTGGCATAAGCTGCCCTAATAATTTTGTCTCTTATGCTTCCAGCGATCAATTTTTCTGATACCCTGAG
Contig_6	607145	607257	AAGTCTTAGGGTATAAAAATAAGTAGTCTAAGAAGTCTAGTCTAAGTAACATAAACTGGCCTAATAGTTATATCTCTTATGTTCCTAGCGGTCAATTTTCCTAATACCCTGAG
Contig_7	1098339	1098451	AAGTCTCAGGGTATAAAAATAAGTAGTCTAAGAAGCCTAGTCTGAGTAGCATAAACTGGCCTAACAATTTTGTCTCTTGTGTTCTTAGCGGTCAATTCTTCTGATACCCTGAG
Contig_10	1012547	1012659	AAGTCTTAGGGTATAGAAATAAGTAGTCTAAGAAGCCTTGTCTAAGTAGCATAAGCTGGCCTAATAATTTTGTCTCTTATGTCCCTAGCGGTTAAGTTTTCTGATACCCTAAG
Contig_1	523399	523511	AAGTCTTAGGGTATAAAAATAAGTAGTCTAAGAAGCTTAGTCTAAGAGCCATAAGATGTCCTAATAATTTTATCTCTTATGCTCCCAGCGGTGAATATTTCTGATACCCTGAG
Contig_11	1085731	1085843	AAGTCTTAGGGTATAGAAATAAGTAGTCTAAGAATCATAGTCTCAGTGGCATAAACTATCCTAATAATTTTGTCTCTTATGCTCATACCGGTCAATTTTTCTGATACCCTGAG
Contig_3	2846512	2846625	AAGTCTTAGGATATAAAAATAAGTAGTCTAAGAACCCTAGTCTAAGCAGCATAAGCTGGCCTAATAACTTTTGTCTCTTATGTTCCTAGCGGCTAATGTTTCTGATTCCCTGAG
Contig_7	2040968	2041079	AAGTCTTAGGGTATAAAATAAGTAGTCTAAGAAGCTTAGTCCAAGAGCCATAGGATGTTCTAATAATTTTGTCTCTTATGCTCCTAGGGGTCAATCTTTCTAATACCCTGAG
Contig_7	2106565	2106676	AAGTCTTAGGATTAAAAGTAAGTAGTCTAGGAAGCTTAGTCTAAGTAGCCTAAACTGCCCTAATAATTTTATCTCTTATACTCCCAGCGGTCAATTTTTCTGATACCCTGAG
Contig_1	7750652	7750764	AAATCTTGGGGTATAGAAATAAGTAGTCTAAGAAGCTTAGTATAAGTGGCATAAGCTACCCTGATAATTTTGTCTCTTATGCTTCCAGCGGTCAGGATTTCTGATACCCTGAG
Contig_11	3511346	3511458	AAGTCTTAGGCCGTAAAAATAAGTAGTCTAAGAAGTATAGTCTAAGTGATTTAAGCTGCCCTAATAAATTCGTCTCTTATGCTCCCAGCGGTCAATTTTCTTAATACCCTGAG
Contig_4	881685	881791	AAGTCTTAGGGTATAAGTAGTCTAAGAAGCTTAGTCTGAATGGCATAAACTGCCCTAATAATTTTGTCTCTTATGCTTCCAGCGGTCAAATTTCCTGATACCCTGAG
Contig_7	1979370	1979475	AGTCTTAGGGTATAAAAATAAGTAGTCTAAAACCCCCAGTCTAAGCAGCATAAGCTGGCCTAATAATTTTGTCTCTTATGTTCATAACGGTCAATTTTTCTAATGC
Contig_1	6180881	6180993	AGTCTTAGGATATGGAAATAAATAGTCTAAGAAGCTTAGTCTAAGTGGCATAAGCTGCCCTAATAATTTTGTCTCTTATGCTCTTAGCGGTCAATTTTTTTTGATACCCTGAG
Contig_4	1962232	1962343	AGTCTTAGGGTATAAAAATAAGTAGTCTAAGAAGCATAGTCTAAGAACCATAAAATGTCCTAATAATTTTGTCTCTTATGTTCCTAGCGGTCAATTTTTCTGATACCCTGAG
Contig_11	3521970	3522081	AATCTTAGGATATAAAAATAAGTAGTCTAAGAAGCCTAGTCTAATTAGTATAAGCTGGCCTAATAATTTTGTCTCTTTTGTTCCTAGCGGTCAATTTTTCTGATACCCTGAG
Contig_2	1634149	1634260	AGTCTTAGGGTATAGAAATAAGTGATCTGAGAATCATAGTCTAAGTAGCATAAGCTGCCCTAATAATTTTATCTCTTATGCTCATAGCGGTCAATGTTTCTGATACCCTGAG
Contig_1	6494977	6495084	GTCTCAGGGTATAAAAATAAGTAGTCTAAAAACCCTAGTCTAAGCAACGTAAGCTGGCCTAATGATTTTGTCTCTTATGTTCATAACGGTCGATTTTTCTGATACCCT
Contig_1	7185384	7185493	TCTTAGGGTATAAAAATAAGTAGTCTAAAAACCCTAGTCTAAGCAACATAAGCTGACCTAATAATTTTATCTCTTATGTTCCCAATAGTCAATTTTTCTGATGCCCTGAG
Contig_11	2312580	2312686	TAAGGTATAAAAATAAGTAGTCTAAGAAGCCTAGTCTAAGTAGCATAAGTTGGCCGAATAATTTTGTCTCTTATGCTCTCAGCGGTCAACTTTTTTGATGCCCTGAG
//
rnd-1_family-4
RepeatModeler Generated - rnd-1_family-4, RepeatScout	[ Index = R=3, RS Size = 222, Refiner Input Size = 100, Final Multiple Alignment Size = 100 ]
Interspersed_Repeat;Unknown
Contig_2	1235704	1235843	CAGGTGGGTTGCATAAAAACCGGTACTGATTTAGTGGCTGGCATAAATATTAGATCACTCTTAGTGTATGAATGGCCTAAGAGTGGACTAATGATTTCGTCTGTACTGCTTCAAGTCTCTATTTTTTAGCAACCCGCCTG
Contig_11	2022182	2022321	CAGGTAAGTTGCATAAAAACCGATACTGATTTAGTGGTTGACATAAATGTTAGATCACTCTCAGTGTGTATATAGCCTAAGAGTGGACTAGTAATTTCGTCTGAATTGCTTCAAGTCCCTATCCTTTGTGCTACCCGCCT
Contig_11	2021749	2021888	CAAGTGGGCAGCATAAAAACCGGCACTGCTTTAGTGACTGACGAAAATATTAGACCAGCTTTAGTGTATATATATCCTGAGAGATCGTCAGTATTTTCGTCTGGTCTTCTTTCAGTCCCTCTTTTTATTCAACCCACCTG
Contig_11	2332309	2332448	CAGGTGGGTTGCATAGAAACCGGTACTGATTTAGTGGCTGACATAAATACTAGATCACTCTTAGTGTATATATGGCCTAAGAGTGGACTAACGATTTCGTCTGTATAGCTTCAAGTCCCTATTTTTTAGCAACCCGCCTG
Contig_7	2469851	2469991	CAGGTGGGTTGCATAAAAACCAGTGCTGATTTAGTGGTTAATATAAATATTAGATCACTCTTAGTGTATATATGTCCTAAGAGTAGACTAATAATTTCGTCTGTACTGCTCTAAGTCCCTATTTTTTTGGTAACCCGCCTG
Contig_7	2469493	2469636	CAGGTGGTTTACATAAAAACCGGTACTGATTTAGTCGCTGACATGAATATTAGATCACTCTTAGTGTATGTATGGCCTAAGAGTGGACTAACGATTTCGTCTGTTCTGCTTCAAGTCCCTACCTATTCTTCAGTAACCCGCCTG
Contig_7	2454811	2454950	CAGGTGGGTTGCATAAAAACCGGTACTGATTTAGTCCATGATTGATATAAATATTAGATCACTCTTAGTGTATGTATTGCCTAAGAGTGGGCTAATATTTCGTCCGCACTGCTTCAAGTCCCATGTTCTTAGCAACCCGC
Contig_1	7817350	7817495	CAGGTGGGTTGCATAAAAGCCGGTACTGATTTAGTGGTTGATATAAATATTAGATTACTCTTAGTGTATGTATGGCCTAAGAGTGAACTAATAATTTCATCTGTACTACTTCAAGTCCCTATTTTTTTTTTTTAGCAACCCGCCTG
Contig_8	1650467	1650606	CAGGCGGGTTACATAAAAACCGATACTGATTTAGTGGTCGACATAAACGTTTGATCACTCTTAGTGTTTATATAGCCTAAGAGTGGACTAATAATTTAGTCTGGATTGCTTCAAGTTCCTATTTTCTTGCTCCCCACCTG
Contig_1	1133405	1133547	CAGGTGGGTTGCATAAAAACCGGTACTGATTTAGTGGTTGATACAAATATTATACCACTCTTGGTGTATGTATTGCCTAAGAGTGGACTAATGATTTCGTCTGTACTGCTTCAAGTCCCTATTTTTTTTTAGTAACCCGTCTG
Contig_3	1317062	1317201	CAGGTGGGTTGCATAAAAACCGATACTGATTTAGTGGTTGATATAAATATTAGATCACTCTTAGTGTATATATAGCCAAAGAGTGGACTAATGATTTCGTCTATACTGCTCTAAGTCCCTATTTTGTAGTGACCCGCATG
Contig_1	8776046	8776184	CAGGTGGGTTGCATAAAAACCGGTACTGATTTAGTGGTTGATAGAAATATCAGATCACTCTTAGTGTGTGTATTGCCTAAGAGTGGACTAATATTTCGTCTGTACTGCTTCAAGTCCCAATTTTTCAGCAACCCGCCTG
Contig_1	8775586	8775731	CAGGTAAGTTGTATGGAAACTAATGCTGATTTAGTGGTTTGACATAAATATTGGATCACTCTCAGTGTATATACAGCCTACGAGCGGACTAATGATTTCGTCTATACTGCTTCAAGTCCCTATTATTTTTTTTAGAAACCTGCCTG
Contig_11	248844	248983	CAGGTGGGTTGCATAAAAACCGGTACTGATGTAGTGGTTGATATAAATATTAGATCACTCTTAGTGTATGTGTGGCGTAAGAGTGGACTAATGATTTCGTCTGCACTGCTCTAAGTCCCTATTTTTTAGTGACCAGCCTG
Contig_2	1465094	1465233	CAGGTGGTTTGCATAAAAACCGGTACTGATTTAGTCGTTGACATAAATATTAGATCACTCTTAGTGTATGTATGGCCTAAGCAAGGACTAATGATTTCGTCTGTTCTGCTTCAAGTCCCTATTTTTTAGTAACCCGCCTG
Contig_9	240906	241045	CAGCTAGGTTGCATAAGAACCGGTAGTGATTTAGTGGTTGATATAAATATTAGATCATTCTTAGTGTATATATGGCCTAAGAGTGAACTAATAATTTCATCTGCACTGCTCCAAGTCCCTATTTTTTAGTGACCCACCTG
Contig_1	3541300	3541440	CAGGTGGGCTGCATAAAAACCGGTACTGACTTTGGTGGCTGACATAAATATTAGATCACTCTTAGTGTATGAATGGCCTAAGAATGGACTAATGATTTCGTCTGTACTGCTTCAAGTCTCTATTTTTTAGCAACCTACCTG
Contig_11	4857476	4857617	CAGGCGGGTTGCATAAAAACCGTGACTGATTTAGAGGTAGTCAACATAAATGTTAGATCACTCTTGGTGTTTATGTAGCCTAAGAGTGGTCTAATAATTTCGTCTGGATTGCTTCAAGTCCCTATTTTTTTGCTACCCACCT
Contig_4	933721	933860	CAGGCGGGTTGCATAAAAACCGATACTGATTTACTGGTTAACATAAACGTTAGATCACTCTTAGTGTTTATATAACCTATGAGTGGCCTAATAATTTCGTCTGAATTGCTTCAAGTCCCTGTGTTTTTGCTACCAGCCTG
Contig_1	7258727	7258866	CAGGCGGGTTACATAAAAACCGATACTGATTTAGTGGTCAACATAAATGTTAGATCACTCCTAGTGCTTATGTAGCCTAAGAGTGGTCTAATAACTTCGTCTGGATTGCTTTGAGTCCCTATTATTTTGCTACCCACCTG
Contig_11	2494760	2494900	CAGGTGGGTTGCGTAAAGACCTGTACTCATTTAGGGATTGATATAAATATTAGATCATTCTTAGTGTATATATTGCCTAAGAGTGGACTAATAATTTCGTCTGTACTGTTTCAAGTCCCTATGTTTTTAGCAACCCGCCTG
Contig_4	1539361	1539500	CAGGCGGGTTGCATAAAAACCGTGACTGATTTAGTAGTCAACATAAATATTAGATCACTCTTAGTGTTTATGTAGCTTAAGAGTGGTCTAATAATCTCATCTGGGTTGCTTCAAGTCCCTATTATTTTGCTACCCACCTG
Contig_3	956877	957018	CAGGTGGGTTACATAAAAACCGGTACTGATTTAGTGGTTAATATAAATATTAGATCACTCTTAGTGTATATATTGCCTAAGAGTGGGCTAATAATTTTGTCTTTACTGCTTTAAGTCCCTACTTTTTTAAAGCAGCCCTCCT
Contig_1	7170040	7170178	CAGGGGGGTTGCATAAAAACCGGTACTGATTCGGTGGCTGATAAAATATTAGATCACTCTTAGTATATGTATGGCCGAAGAGTGGACTAATAATTTCGTCTGTACGGCTTCAAGTCCCTATTTTTTAGTAACCCGCCTG
Contig_1	10480970	10481109	CAGGTGGTTTTCATAAAAACCGGTACTGATTTAGTGGCTGACATAAATATTAGAACACTCTTAGTGTATGAATGGCTTAAGAGTGGACTAATGATTTCGTCTGTCCTGCTTCAAGTCCCTATTTTTTAGTAGCCCGCCTG
Contig_7	2834206	2834345	CAGGCGGGTTACATAAAGACCGATACTGATTTAGTGATCAGCATAAATATTAGATCACTCTTAGTGTTTATGTAGCCTAAGAGTGGTCTGATAATTTCGTCCGGATTGCTTTGAGTCCCTATTATTTTGCTACCCACCTG
Contig_7	2827619	2827744	ATAAAATACGATACTAAACCAGCGGTTAATAAAGGTATTGTATCACTCTTAGTGCATATATAGCCTAGATGGACTCATAATTTCATATGGATTGCCTCAAGTCCCTGTGTGTTTGCCACTCGCCTG
Contig_1	4195943	4196081	CAGGCGGGTTGCACAAAAACCGGTACTGGTTTAGCAGTTAATAAAATATTAGATCACTCTTGGTGTATATATGGCTTAAGGGTGAACTAACAATTTCGTTTGGATTGCTTCAAGTCCTTACTTTTTTGCTACCCGCCCG
Contig_11	1480553	1480697	CAGGTGGTTTGCATAAAAACCGGTACTGATTTAGTCGCTGACATAAATATTAGATCACTCTTAGCGTATATATGGCCTAAGAGTGGACTAATGATTTTGTTTGTTCTGCTTCAGGTCCCTATTTTTTTTTTTAGTAACCCGTCTG
Contig_11	5516766	5516905	CAGGTGGTTTGCATAAAAACCGGTACGGATTTAGTCGCTGACATAAATGTTAGATCACTTTTAGTGTATATATGGCCTAAGAGTGGACTAATGATTTCGTCTGTTTTACTTTAAGTCCCTATTTTTTAGTAACCCGCCTG
Contig_1	4282439	4282576	CAAGCGGGTTGCATAAAAATTGATACTGATTTAGTGGTCGACATAAATGTTAGATCACTCTTAGTGTTGATATAGCCTAAGAGTGGTCTAATGATTTAGTCTGGATTGCTTCAAGTCCCTATTTTTGCTATCCACCTG
Contig_4	1205192	1205331	CAGGTGGGTTGCAATAAAACCAATACTAATTTAGTGGCTGACATAAATATTAGATCACTATTAGTGTATGTATGGCCTAAGAGTGGACTAATGATTTCGTCTATATGGCTTCAAGTCCCTATTTTTTAGCAACCCGCCTG
Contig_11	4325650	4325789	CAGGCGGGTTACATAAAAACCGTGACTGATTTAGTAGTCAACATAAATGTTAGATCATTCTTAGTGCTTATGTAGCCTAAGGGTGGTCTAATAATTTTGTCTGAATTGCTTCAAGTCCCTATTTTTTTGCTACCCACCTG
Contig_1	11020410	11020554	CAGGTGGGTTGCATAAAAACCGGTACTGGTTTAGTGGTCGATATAAATATTAGATCACTCTTAGTGTATGTATTTCCTAAGAGTGGACTAATGATTTCGTTTCTACTGCTTCAAGTCGCTGGTGTTTTTTTTAGCAACCCGCCTG
Contig_2	3008786	3008925	CAGGTGGGTTGCATAAAAACCGATACTGATTTAGTGGTTGACATATATGTTAGATCACTCTTGATGTGTTTATATCCCAAGAATGAACTAGTAATTTCATCTAAATTACTTCAAGTCTCTATTTTTTTGCTACCCGTCTG
Contig_2	3012027	3012166	CAGGCGGGTTGCATAAAAACTGACGCTGATTTGGTGGTCGACATAAATGTTAGATCACTTTTAGTGTTGATTTAGCCTAAGAGTGGTCTAATAAGTTAGTCTGGATTGCTCCAAGTCCCTATTTTTTTGCTACCCACCTG
Contig_4	830488	830627	CAGGCGGGTTGCATAAAAACCGTGACTGATTTAGTAGTCAACATAAATGTTAGATCACTCTTAGTGTTTATATAGCCTAAGAGTGGTCTAATAATTTCACCCGGGTTGCTTCAAGTCCCCCTTTTTTTACTACCCTCCTG
Contig_1	10468986	10469126	CAAGCGGATTACATAAAAACCGATATTGATTTAGTGGTTTACATAAACATTAGATCACTCTTAGTGTTTATGGAGCCTAAGAGTGGTCTAATAATTTTGTCTGGATTGCTTCAAGTCCCTACTTGTTTTGCTACCAGTCTG
Contig_11	3086863	3087002	CAGGCGGGTTACATAAGAAACGATACGAATTTAGTAATTAACATAAATATCAGATCACTCTTAGTGTTTATGTAGTCTAAGAGTGGTCTAATAATTTTGTCAGAACTGCTTCAAGTCCCTATTCTTTTGCTACCCGCCTG
Contig_2	3047711	3047855	CAGGCGGGTTGCATAAAAACCGTGACTAATTTAGTACCAAGTCAACATAAATACTAGGTCACTCTTAGTGCTTATGTAGCCTAAGAGTGGTCTAATAATTTCGTCTGGATTGCTTCATGTCCCTATTTTTTTTGCTACCCGCCTG
Contig_11	3161358	3161497	CAGGTGGTTTGCAATAAAGCCGGTACTGATTTAGTCGCTGACATAATTATTAGATCATTCTTAGTGTATATATGGCCTAAGAGTGGACTAATGATTTCGTCTGTTCTGCTACAAGTCCCTATTTTTTAGTAACCCGCCTG
Contig_11	3172964	3173076	CAAGCAGGTAACATAAAACCCGGTACTGGTGTAGTGGCTGACAAAAGTCTTGGATCACTCTTAGTGTATGGATGGCCTGAGAGTAGACTAACAATTTCGTCTGGACTGCTTTA
Contig_11	5939054	5939194	CAGGTGGTTTGCATAAAAATCGGTATTGATTTAGTCCCTGACATAAATATTAGATCACTCTTAGTGTATGTATGGCCTAAGAGTGGACTAATTATTTCGTCTGTTCTACTTCAAGTCCCTATTGTTTTAGTAACCTGCCTG
Contig_3	1274024	1274159	CAGGTGGGTTGCATAAAAACCAGGTACTGATTTAGTGATTGATATAAATATTAGATCACTTTTAGTGTATATACTGACTAAGAGTGGACTAATGATTTCGTCTGTACTATTTCAAGTCCCTATTTTCTAGTCACTC
Contig_1	6096103	6096242	CAGGTGGTTTGCAATAAAACCGGTACTGATTTAGTGGCTGACATAATTATTAGATTATTCTTAGTGTATGAATGGCCTAAGAATGGACTGATGATTTCATCTGTACTGCTTCAAGTCTCTATTTTTTAGCAACCCGCCTG
Contig_11	5258194	5258333	CAGGTGGGCTGCATAAAAACCGATACTGACTTAATGGCTGACATAAATATTGGTTCACTCTTAGTGTATGAAAAGCCTAAAAGTGTACTAATAATTTCGTCTATACTGCTTTAAGTCCCTATTTTTTAGTAACCCACCTG
Contig_2	3284448	3284576	CAGGTAGGTTGCATATAAAAACCGGTACTGATCTAGTAGTTGATATAAATATTAGATCACTCTTAGTGTGTATATTGCCTAAGAGTAGACTAATGATTTCGTCTATACTGCTTCAAGTCCCTAATTTTT
Contig_1	11641952	11642091	CAGGTGGGTTGCATAAAAACTGGTATTGATTTAGTGGCTGATATAAATATTGGATTACTCTTAGTGTATGTATTGTATAAGGGTGGACTAATGATTTCGTCTGTAACGCTTTGAGTCCCTATTTTTTAGTAACCCGCCTG
Contig_1	7374156	7374302	CAGGTGGGTCGCATAAAAACCAGTATTGATTTAGTGGTTGATATAAATATTAGATCACTCTTAGTGTATGTCTGACCTAATAGTGATCTAATAACTTTGTCTGTACTTCTTTAAGTCCCTATTTTTTTTTTTTTAGCAACCCGCCTG
Contig_9	140779	140918	CAAGCGGGTTACATAAAAACCGATACTGATTTAGTGGTCGACATAAATGTTAGATCGTTTTTAGTGCTAATATAGCCTAAAAGTGGTCTAATTATTTAATCTAAACTGCTTCAAGTCCCTATTGTTTTGCTACCCACCTG
Contig_11	2950352	2950489	CAGGCGGGTTGCATAAAAACCGAAACTAATCTAGTGGTCAACATAAATGTTGGATCACTCTTAGTGTATATGCAGCCTAAGAGTGGTCTAATAATTTCGTCTAGATTGTTTAAGTCCCCGTTCTTTTGCTACCCATCT
Contig_1	11366115	11366254	CAGGCGGGTTGCATAAAAACCAGGATTGATTAAGTAGTCAACACAAATGTTAGATCACTGTTAGTGTTTATGTAGCCTAAGAGTGGTCTAATAATTTAGTCTTAATTGCTTCAAGTCCCTACTTTTTTGCTACCCACCTG
Contig_1	11614615	11614755	CAGGCGGGTTGCATAAGAACCGATACTAATTTAGTCGTTAACATAAACATTAGATCACTCTTAGTGTTTATGTAGCCTAAGAGTGGTGTAGTAATTTCATCTGGATTGCTTTGAGTACCTTTTTTTTTTGCTATCCGCTTG
Contig_1	11632053	11632192	CAGGCGAGTTACATAGAAACCGATCTGATTTAGTGGTCGACACAAATTTTAGATTCCTCTTAGTGTTAATATGGACTAAGAGTGGCCTAATAATTTAGTCCGGGCCTGATTCAAATCCCTATTTCTTTGCTACCCACCTG
Contig_2	175367	175508	CAGGTGGTTTGCAAAAAAAACCAGTACTGGTTTAGTCGCTGACATAAATGTCAGATTACTCTTAGTGTATATATGGCCTAAGAGTGGACTAATGATTTCGTCTCTTCAGCTTCAAGTCCCTATTTTTTTAATAACCCGCCTG
Contig_8	1415401	1415543	CAGGCGGGCTGCATAAAAACCTTGACTGATTTAGTAGTCACCATAAATGTTAGATCATTCTTAGTGCTTATATAGCCTAAGAGTGGTCTAATAATTTCGTCTGGATTACTTCAAGTCCGTCTTTCGTTTTTGCTACCCACCTG
Contig_2	393275	393413	CAGGTAGGTTACATAAAAACCGGTACTGATTTATGACTGATATAAATACTAGATCACTCTTAGAATATGTATAGCCTAAGGGTGGACCAATGATTTCGTCTGAACGACTTTGAGTCCCTATTTTTTATTAACCCGCCTG
Contig_1	6174822	6174937	CAGGTGTTTTGCCTAAAAACTGGTAGTGATCTAGTCACTGACATAAATATTAGATCACTCTTAGTGTATATATGGCCTAAGAGTGGACTAATGATTTCGTCTGTTCTGCTTCAAGT
Contig_1	7017711	7017848	CAGGCGGGTTGCATAAAAACCGTGACTGATTTAGTAGTCAACATAAATGTTAGAACAGTTGTAGTGTTTATATAGCCTAAGAGTGGTCTAATAATTTCGTTTGGATTGATTCAAGCCCCTATTGTTTTGCTACTCACC
Contig_7	2717858	2717981	CAGGTAGGTTACATAGAAACCGGTACTGATTTAGTGGTTGATATAAATATTAGGTCACTTAGTGTATGTATGGCCTAAGAATGGACTAATGATTTCGTCTGTACTGCTCTAAGTCCCTAGCTTT
Contig_11	792068	792207	CAGGCGGGTTGCATACAAACCGATACTGATTTAGCAATTGACATAAATGTTAGACCACTCTTAGGCATACAGGCACTAAGTGTGATCTAATTATTTCGTCTGAACTTCTTCAAGTCCCTATTTTTTTTGCTACCCACCTG
Contig_11	2676545	2676672	CAGGCGGGTTGCATGAAAACCGTGACTGATTTAGTAGTCAACACAAATGTTCGATCACTCTTAGTGTTTATATAGCCTAAGAGTGGTCTAATAATTTCGTTCAGATTGCTTTAAGTCCCTATTTATTT
Contig_11	3817560	3817686	CAGGTGGTTCGCATAAAACCCGGTAGTGATTTAGTTGCTGTCATCAATATTAGATCACTCGTAGTGTATATATGGCCCAAGAGTGGGCTAATAATTTCGTCTGCTCTGCTCCAAGTCCCTATTTTCT
Contig_11	5086276	5086424	CAGACGGGTTACATAAAACCGATACTGGTTTACCTAGTGGTCGACATACACAAACGTTAGATCACTCTTAGTGTTGATATAGCCTAAGAGTGATCTAATGATTTAGTCTGGATTGCTTCAAGTCACTATTTTTTTTTGCTACCCATCTG
Contig_1	6918318	6918445	CAGGTGGGCTGCATAAAAGATGACACTGATTTAGTGGTCGATAAAATATTAGATCACTCTTAGTGTAAGAGTGGACTAATGATTTCGTCTGTACTGCTTCAAGTACCTATTGTTTAGCAACCCGCCTG
Contig_2	862432	862557	CAGGCGGGTTGCATAAAAACCGGTACTGATTTAATGGTTGATACAAATATTAGCACTCTTAGTGTATATGTGGCCTAAGAGTGGACTAATGATTTTGTCTGTACCTTACTTTTAGTGACCCGCCTG
Contig_11	3154711	3154849	CAGGTGGATTGCATAAAAACCGATGCTGATTTAGTGATTGGAATAAATATTAGATCATTTTTAGTGTATGTATTGCCTAAGAGTAGGCTAATGGTTTCGTCTACACTACATACTTAGGTACTTCAAGTCCCTATTTTTT
Contig_1	4935995	4936135	CAGGCGGGTTGCATAAAAACCAGTCCCAATTGTGGTTGATAGAATTATCAGGCCACTCTTAGTGTATATATGGCCTAACAGTACACTAGCAATTTCGTCCAGATTGCTTCAAGTCCCTGTTGATTTTTTGCGACACGTCTG
Contig_2	581289	581428	CAGGTAGGTTACATAAAAACCGATACTGATTTAGCAGTTATTATAAATGTTATATTACTCTTAGTGTATGTGAGGCCTAAGAGTGGACTGATTATTTCATTCATACTGCTTTCAGTCCCTATTTTTTCATAACCCAGCTG
Contig_4	1881174	1881301	CAGGTAGATTACATAAAAGCCTGTACTGATTTAGTGGTTGATCTAAATATTAGATCACTCTTAGCCTAAGCGTAGACTAAATATTCTGTCTGTACTGTCTCGAGTCCCTATTTTTGGCTACCTGCCTG
Contig_1	6681356	6681485	CAGGCGGGTTGCATGACAACCGGTTTGGACTCAGTGGTTAATTAAAACATTAGATCACTTTTAGTGTATACATGACCTAAGAGTGAACAAACAATTTCGTCCGGATTACTTCAAGTCCCTATGTTTCTTG
Contig_7	4394625	4394711	CAGGTGGGTTGCATAGAAACCGATACTGATTTAGTGGCTGACATAAATGTTAGATCACTCTTAGTGTCTGTATAGCCTAAGAGTGGA
Contig_2	1163974	1164113	CAGGTAGGTAGCAAAAGAATAGGGACTTGAAGCAGCCCGGACGAAATTATTAGACCACTCTTAGTGTTTATAAAGCCTAAGAATGGTCTAATAATTTCGTCTGGGTTGCTTCAAGTCCCTGGTTTTACGCAACCCGCCTG
Contig_2	1163974	1164113	CAGGTAGGTAGCAAAAGAATAGGGACTTGAAGCAGCCCGGACGAAATTATTAGACCACTCTTAGTGTTTATAAAGCCTAAGAATGGTCTAATAATTTCGTCTGGGTTGCTTCAAGTCCCTGGTTTTACGCAACCCGCCTG
Contig_10	1281883	1281995	CAGGCGAGTTGCATAAAAATCGGTGCTGATTTGATGGTTGATGAGAATATCAAATCACTCTTAATGTGCATATAGCTAAGAGTAGACGACTAATAATTTTGTCTGGATTGCTT
Contig_4	292085	292222	CAGGGGGGCTACATCAAAACCGATGCTGATTTAGTAACTGATGAAAATACTAGACCAGCTTCAGTGCGTACATAGCCTAAATATGAGTTGATAATTTCGTCTATACTGCTTTGTGTCCCTATATTTTGCTACCCGCCT
Contig_7	3892501	3892639	AAGCAGGTTGCATAAAAACTGGTACTGATTTAGTGGTTGATATAAATATTAGATCACTCTTAGTGTATGTATTGCCTAAGAGTAGACTAATAATTTCGTCTATACTGCTTCAAGTCCCTATTTTTTTAGCAACCCGCCT
Contig_1	3650415	3650552	AGGCGGGTTGCATAAAGACCGATACTGATTTCGTGATCAACATAAATGCTAGATCACTCTTAGTGTTTATGTAGCCTAAGAGTGGTCTAATAATTTCGTCTGGATTGCTTTGAGTCCCTGTTATTTTGCTACCTACCT
Contig_7	3116429	3116570	AGACGGGTTGCATAAAAACCGGTATTGACTTGGTGGTTGATATAAATATTAGATCACTTTTTGTGTATATATAGCCTAAGAGTAGACTAATCATTTTGTCTATACTGCTTCAAGTCCCTACCTATTTTTTAACAACCCACCT
Contig_3	2489232	2489379	AGGTAGGTTGCATAAAACCCGGTACTGATTTAGTAGTTAATATAAATATCAGATCACTCTTATTGTATGTATCGCCTAAGAGTGGACTAATGATCTCGTCTATACTGCTTGAAGTCTATTTTTTAATTATTTTTTAGCTACCCGCCTG
Contig_3	2502716	2502856	AGGCGGGTTGCATAAAAACCAGGACTGATTTAGTAGTCAAAATAAATCTTAGATCACTCTTAGTGGTTTACGTAGCCTAAAAGTGGCTTAACAATTTTGTCTTGATTTCTTCAAGTCCCTATTTTTTTTGCTACCCACCTG
Contig_1	6190105	6190230	AGGCAGGTCACATAAAAACGGATACCGATTTAGTAGATAACATAAATGTTAGATCACTCTTAGTGTATATATGGCCCAAGAGTGGACTAATGATTTCGTCTGTACGGCTTCAAGTCCCTACTTTTT
Contig_3	2449264	2449402	AGGTGGGTTACATAAAAACCAGTACTGACTTAGTGGTTGGTATAAATATCAGATCGCTCTTAGTGTATGCATCACCTAAGAATGGTCTAATAATCTTGTTTGTACTTCTTCAAGTCCCTATTTTTTAGTAAGCCGCCTG
Contig_11	681394	681532	AGGTGCATCGCATAAAAACCGGCACTGGCTTAGTGGTTGATGGAAATATTAGATCAGCTTTGGTGAGTATATAGCCTAAAAGCGTTCTAATATTTTTTGTCTCAACTGCTTCAAGCATCTATTTTTTGTGACCCGGCTG
Contig_1	11238984	11239122	AAGTGGGTTGCTTAAAAGGCGATACTGATCTAATAGTTGACATAAATATTAGGTCATTCCTAGTGTATGTTTAGCCGAAGAGTGATCCAACAGTTTCGTTCATCTTGCTTCGTGTCCCTGTCTTTTTTGACCGCTACCC
Contig_1	6187231	6187345	GGGTTACATAAAAACCGGTACTGATTTAGTGGTTGATACAAATATTAGAGCACTCTTAGTGTATGTATTGCCTAAGACTGGACTAATAATTTCATCTGTACTGCTTCAAGTCCCT
Contig_2	1077593	1077727	GGGTTGCATTAAAAACGGTACTGGTTTAGTGGTTGATATAAATATTAGATCATTCTTAGTGTATGTATTGCCTGAGAGTGGACTAATGATTTCGTCTGTACTGCTTCAAGTTCCCATTTTTTAGCAACCCGCCTG
Contig_1	8862673	8862807	GGGCCGCATAAAAACCGATACTGATTTAGTGGCTGACATAAATGTTAGATCACCTTTAGTGTGTTCAAAGCCTAAGAGTGGACTAGTAGTTTCGTCTAAGTTACCTCAAGTCACTATTTTTTTGCTACCCGCCTG
Contig_2	630500	630637	GGGTGGTATAAAAACCGACACTAGCTAAGTGGGTGATATAAATATTAGCTCACCCTTCGTGTATATATCGCCGAAGAGTGAGCTGATAATTTCGTCTGTACTATTCCAAGTCCCTATTTTTATTTAGCGCCCTGCCTG
Contig_7	2960853	2960990	GGTTGTATAAAAACCGTGACTGATTTAGTAGTCAATATAAATATTAGATCACTCTTAGTGTTTATGTAGCCTAAGAGTGGTCTAATAATCTCGTCTGGATTGCTTCAAGTCCTTATTTTTTTTTTTGCTACTCACCTG
Contig_3	2536377	2536509	TTGCATAAGAACCATGACTAATTTAGTAGTCAACATAAATGTTAGATCACTCTTAGTGTCTATGTAGCCTAAGAGTGGTCTAATAATTTCGTCTCGATTGCTCCAAGTCCCTATTTTCTTTGCTACCCACCTG
Contig_2	386463	386595	TTGCATAAAAACCGGTACTGATCTAGTCTCTGATATAAATATTAGATTACTCTTAGTTTATCTATGGCCTAAGAGTAGACTAATGATTTCCGTCTATTGTGCTTCAAGTCCCTATTCTCTAGTTACCCGCCTG
Contig_11	4596813	4596937	CATAAAAACCGGTACTGATTTAGTGGTTGATTGAAACATTAGATCAGTCTTGGTGAGTATAGCCTAAGAAAGCACTAAGAATTCCGTCTGGTCTTTCCTGTCCCTGTCTTTTTGCGACCTGCCTG
Contig_11	2897321	2897446	ATAAAGACGGGTACTGATTTAGTGATTTAAATAAACATTAGGTCAATTTTATTATGTTTGGCCTAAGACTGGACTAATACTTTTGTCTGTACTGCTTCAAGCCTCTGTTTGTTAGCTACCCGCCTG
Contig_3	2468750	2468872	ACTGGTACTGATTTAATCGCTGAAATAAATATTAGATCACTCTTAGTGTATATATGGCCTAAGAGTGGACTAATGATTTCGTCTAATCTCCTTTAAGTCCCTGTTTTTTTAGTAACCCGCCTG
Contig_2	567403	567515	TACCGTTTTAGTGGTTAACATAAATTTTAGATCACTCTTAGTGTATATATAGCCTAAGAGTGGACTAGTTATTTCGTCTGAACTTCTTTCCGTACCTACTTTCTTTTGCTACC
Contig_1	3113144	3113260	ACTCATTTAGTGGCTGATATAAATATTAGATTACTCTTAGTGTATGTATAGCCTAAGAGTAGACTAATGATTTCGTCTGTACTGCTTCAAGTCCCTATTCTTTTGGTAACCTGCCTG
Contig_1	2988457	2988546	TTAGATCACTCTTAGTGTTTATGTTGCTTAAGAGTGGCCTAATAATTCCGCCCGGATTGCTTCAAGTCCCTATTTTTTGCTATCCGCCTG
Contig_2	579176	579279	GTTGGCATAAATATTAGATCATCTTTAGTATATTTATTGCCTAAGAATAGACGAACAATTTCGTCTACACTGTTTCAAATCCCTAGTTCTTTGCTACCCGCCTG
Contig_7	2495676	2495776	CATAAATATTAGATCACTCTTAGTATATGAATGGCCTAAGAGTGGACTAATGATTTCGCCTGTACTGCTTTAAGTCCCTATTTTCTTTAGCAACCTGCCTG
//
rnd-1_family-0
RepeatModeler Generated - rnd-1_family-0, RepeatScout	[ Index = R=0, RS Size = 1082, Refiner Input Size = 100, Final Multiple Alignment Size = 100 ]
Interspersed_Repeat;Unknown
Contig_3	2561492	2561636	CTACTGGGTAGCAGAAAAGTTGACCTCCTAAGTCTTAGGTTACAAAAATAAATAGCCTAAAGAGTGTAGTCTAAGTAGCATAAGCTGATCTACTAATTTCGTCTCTTATGCTTCCAGCGGCCAATTTTTCTCTGATACCCTGAGG
Contig_2	495124	495266	CTACTGGGTAGCAGAAAAGTTATCCTCCCAAGTCTTAGGTTACAAAAATAAACGGCCTAAAGAGCATAGTCTAAGTAGCATAAGCTGACCTACTAATTTCGTCTCTTATGCTTCCAACGGCCAATTTTTCTGATACCCTGAGG
Contig_6	515668	515815	CTAGTGCGTAGCAGAAAGGTTGACCTCCTAGTCTAAGTCTTAGGGTATAAAAATAAAGGGCCTAAAGGGCATAGTCTAAGTAGCATAAGCTGACCTACTAATTTCGTCTCTTATGCTTTTAGCAGCCAACTCTTCTGATACCCTGAGG
Contig_2	2704014	2704155	CTACTGGGTAGCAGAAAAGTTGACCTCCTAAACTTAGGGTACAAAAATAATTAGCCTAAAGACTATAGTTTTAATAGCATAAAATGACCTACTAATTTCGTCTCTTATGTTCTCAGCGGCCAATTCTTCTGGTACCCTGAGG
Contig_2	200791	200933	CTACTGGGTATCAGCAAAGTTAACCTCCTGAGTCTTAGGTTACAAAAATAAATAGCCTAAAGATCATAGTCTAAGTAGCATAAACTAATCTACTAATTTCGTCTCTTATGCTTCCAGTGGCTAATTTGTCTGATATCCTAAGG
Contig_2	1560321	1560461	CTACTGGGTAGCAGAAAAGTTGACCTCCTAAGTCTCAGGGTATAAAAATAAATGGCCTAAAGGCTATGATTTTAGTAGCATAAGATGACCTACTAATTTCGTCTCTTATGTTCTCAGCGGCCAATTTTTCTGATACTGAGG
Contig_11	5639597	5639739	CTAGTGGGTAGCAGAAAAGTTGACCTCTCAAGTCTAAGTACACAAAAATAAATAGCCTCAAGGACATAGTCTAAGTAGCATAAGCTGGCCTACTAATTTCGTTTCTTATGCTTCCAGCAGCCAACTTTTCTGATACCCCGAGG
Contig_1	1282297	1282438	CTACTGGGTAGCAGAAAAGTTAACTCCTAAGTCTTAGGGCACAGAAATAAACAGCCTAAAGAGTATAGTCTAAGCGGCATAAGATGACCTACTAATTTCATCCCTTATGCTCTTAGCGGACAATTTTTCTGATACCCCAAGG
Contig_10	396301	396442	CTACTGGGTAGCAGAAAGGTTGACCACCCAGTCTTAGTGTACAAAAAGAAATAACCTCAAGGGTACAATCTAAATAGCATAAGCTGACCTACTAATTTCGTCTCTTATGCTTCCAGTAGCCAACTTTTCTGATACCCTGAGG
Contig_1	10845318	10845460	CTACTGGGTAGCAGAAAAGTTGACCTACTAAGTCTTAGGGTATAAAAATAAATGGCCTAAAGGCTATGATTTTATTAGCATAAGATGACCTACTAATTTCGTCTCTTATGTTCTCAGCGGCCAATGTTTCTGATACCCTGAGG
Contig_6	782782	782924	CTAGTGGGTAGCAGAATAGTTGACCTCTCAAGTCGAAGTGTACAAAAATAAATAGCCTAAAGGACATAGTCTAAGTAGCATAAGGTAATCTACTAATTTCGTCTCTTATGCTTCCAACGGCCAATTTTTCTGATATCCTGAGG
Contig_1	4310722	4310864	CTACTGGGTACCAGAAAAATTGACCTCCTAAGACTTATGGTACAAAAATAAATAGCCTAGAGACTATAGTTTGAGTAGTATAAAATGACATACTAATTTTGTCTCTTATGTTCCCAGCGGCCAATTTTTCTGATACCCTGAGG
Contig_1	6091674	6091809	CTACTGGGTAGCAGAAAAGTTGACCTCCTAAGCCTCAGGTTACAAAAAGAAATAGCCTAAAGATCACAGTTCAAGTAGCATAAGCTGATCTACTAATTTCGTCTCTTATGCTTCCAGCGGCCAATTTGTCTGGTAC
Contig_4	873791	873931	CTACTGGGTAGCAGAAAAGTTGACCTCCTAAACTTAGGGTACAAAAATAATTAGCCTAAAGACTATAGTTTTAGTAGCATAAAATGACCTACTAATTTCGTCTCTATGTTCTCAGCGGCCAATTCTTCTGGTACCCTGAGG
Contig_11	6047363	6047504	CTTCTGGGTAGCAGAAAAGTTAACCTCCTGAGTCTTAGGTTATGAAAATAAATAGCCTAAAGTGTATAGTCTAAGAAGCATAAGCTGATCTACTAATTTCGTCTCTTGTGCCTCTAGTGGCCAATTTTTCTAATACCTCGAG
Contig_1	3540405	3540547	CTACTGGGTAGCAGAAAAGTTGACCTCGTAAGTCTTAGGTTACAAAAATAAATAGCCTAAAGACTATAGTCTAAGTAGCATAAGCTGACATACTAATTTCGTCTCTTATGCTTTCAGCGGCCAGTTTTTCTGGTACCCTGAGG
Contig_7	2387758	2387907	CTACTGGGTAGCAGCAAAGTTGACCTCCTGAGTCCCGTAAGTCTAAGGGTGCAAAAATAAATAGCCTAAAGGGTATGGTCTAAGAAACATAAGCTGATCTACTAATTTCGTCTCTAATGCTTCCAGCGACCAATTTTCTGATACCCTGAG
Contig_1	3014985	3015127	CTACTGGGTAGCAGAAAAGTTAACCACCTAAGTCTTAGGATACAAAAATAAATAGTCCAAAGGCTATGGTTTTAGTAGCATAAGATGACCTACTAATTTTGTCTCTTATGTTCTCAGTGGCCAATTTTTCTAATACCCTGAGG
Contig_3	1969664	1969809	CTGCTGGGTAACAGAAAAGCTGACCTCCTAAGTCTTAGGTTACAAAAAGAGATAGCCTGAAAGGCATAGTCTAAATAGCATAAACTGACCTACTAATTTCGTCTCTTATGCTTCTAGCGGCCTTTTTTTTTTCTGATACCCTGAGG
Contig_10	1174668	1174810	CTACTAGGTAACAGAAAAGTTAACTTCCTAAGTCTTAGGTTATAAAAATAAATAGCCTAAAGGCTATAGTTTTAGTAGTATAAAATGACCTACTAATTTCGTCTCTTATGTTCTCAGTGGCCAATTTTTCTGATACCCTGAGG
Contig_4	1246205	1246349	CTACAGGTAGGTAGCAGAAAAGTTAACCTCCTAAGTCTTGGGTTATAAAAGCAAATAGCCTAAAGAGCATAGTCTAAGTAGCATAAGCTGATCTACTAATTTCGTGTCTTAGCGTCTAGCGGCCAATTCTTCTAATACCCTGAGG
Contig_3	826225	826365	CTACTGGGTAGAATGGTTAACCTCCTAAGTCTTAGGTTACAAAAAGAAATAGCCTAAAGACCATAGTCCAAGTAGCATAAGCTGGTCTACTAATTTCGTCTCTTATGCTTCCAGCGGTCGATTTTTCTGATACCCTTGAGG
Contig_7	2081097	2081235	CTACTGGGTAGCAGAAAAGTTAACCTCCCAAGTCTTAGGGTATAAAAATAAATGGCCTAAAGGCTATGATTTTAGTAGCATAAGATGACCTACTAATTTCGTCTCTTATGTTCTCAGCTGCCAATTTTTCTGATACCCT
Contig_11	1990888	1991030	CTACTGGGTAGCAGAAACGTTGACCTCGAAAGTCTTAGGTTACAAAAATAAATAGCCTAAAGGCTATAGTTTTAGTAGCATAAAATGACCTACTAATTTCATCTCTTACGTTCTCAGCGGTCAATTTTTCTGATACCCTGAGG
Contig_7	3284742	3284884	CTAGTGGGTAGCAGAAAAGTTGGCCTCCTAAGTCTTAGGGTATAAAAATAAGTAGTCTAAGAAGCTTAATCTGAATGGCATAAGCTGCTCTAATAATTTTGTCTCTTATGCTTCCAGCGGTCAATTTTTCTGATACCCTGAGG
Contig_1	6731200	6731341	CTACTGGGTAGCAGAAAAGTTGACTCCTAAGTCTTGAGGTACAGAAATAAATAGCCTAAAAAGTATAGTCTAAGCGGCATAAGATGATCTACTAATTTTATCCCTTATGCTCTTGGCGGACAACTTTTCTGATACCCTGAGG
Contig_7	2569247	2569389	CTACTGGGTAGCAGAAAAGTTGACATCCTAAGTCTTAGGTTACAAAAATAAATAGGCTAAAAGCCATAGTTTCAGTAACACAAAGTGACCTACTAATTTCGTCTCTCATGTTCTCAGCGGCCAATTTTTCTGATACCCTGAGG
Contig_1	6862344	6862486	CTACTGGGTAGTAGAAAAGCTGACCTCCCAAGTCTTAGGTTACAAAAATAAATAGCCTAAAGAGCATGGTCTAAGTAGCATAAGCTGATCTACTAATTTCGTCTCTTATGCTTCTAGCGGCTAATTTTTCTGATACCCTGAGG
Contig_11	2166647	2166789	CTACTGGATAGCAGAAAAGTTGACCTCTTAAGTCTTAGGTTACAAAAATAAATAGCCTAAAGAGCATAGTCCAAGTAGCATAAGCTGATCTACTAATTTCGTCTCTTATGCTTTCAGCGGCCAATTTTTCTGGTACCTTGAGG
Contig_11	2163644	2163786	CTACTGGATAGCAGAAAAGTTGACCTCCTAAGACTTAGGTTACAAAAATAAATAGCCTAAAGCGCATAGTCTAAGTAACATAAGCTGATCTACTAATTTCGTCTATTATGCTGTCAGCGGCCAATTTTTCTAATACCCTGAGG
Contig_11	5061739	5061881	CTACTGGGTAGCAGAAAAGTTGACCTCCTAAGTCTTAGGTTACAAAAATAAATAGCCTAAAGAGCATAGTATAAGTGGCATAAGCTGCCCTAGTAATTTCGTCTCTTATGCTTCCAGCAGTCAATTTTTCTGATACCCTGAGG
Contig_3	1276876	1277018	CTACTGGGTAGCAGAAAAGTTGACCTGCTAAGTCTTAGGTTACAAAAATAAATAGCCTAAAGAGCATGGTCTAAGTAGCATAAGCTGATCTACTAATTTCGTCTCTTATGCTTCCAGCGGCCAATTTTTCTGATACCCTGAGG
Contig_7	2658540	2658682	CTACTGGGTAGCAGAAAAGTTTACCACCTAAGTCTTAGGTTACAAAAATAGCTAGCCTAAAGAGCATAGTCTAAGTAGCATAAGCTGATCTACTAATTTCGTCTCTTATGCTTCTAGCGGCCAATTTTTCTGATACCCTGAGG
Contig_7	2654089	2654231	CTACTGGGTAGCAGAAAACTTGACCTTCCAAGTCTTAGGTTACAAAAATAAATAGCCTAAAGAGCATGGTCTAAGTAGCATAAGCTGATCTACTACTTTCGTCTCTTATGCTTTTAGCGGCCAATGTTTCTGGTACCCTGAGG
Contig_10	614854	614996	CTACTTGGTACCAGAAAAGTTGACCTCCTAAGTCTTAGGTTACAAAAATAAATAGCCTAAAGAGCATAGTCTAAGTAGCATAAGCTGTTCTACTAATTTCGTCTCTTATGCTTCCAGCGGCTAGTTTTTCTGATACCCTGAGG
Contig_11	2419069	2419211	CTGCTAGGTAGCAGAAAAGTTGACCTCCTAAGTCTTAGGGTATAAAAATAAATGGCCTAAAGGATATAGTCTAAGTAGCATAAGATGACCTACTAATTTCGTCTCTTATGTTCTCAGCGGCCAATTTTTCTGATACCCTGAGG
Contig_11	5542940	5543082	CTACTGGGTAGCAGAAAAGTTGACCTCCTAAGTCTTAGGTTACAAAAAGAAATAGCCTAAAGACCATAGTCTAAATAGCATAAGCTGATCTACTAATTTCGTCTCTTATGCTTCCAGCGGCCAATTCTTCTGGTACCCTAAGG
Contig_11	6537923	6538065	CTACTGGGTAGCAGAAAAGTTGACCTCCCAAGTCTTAGGTTATAAAAATAAACAGCCTAAAGAGTATAGCCTAAGTGACATAAGCTGATCTACTAATTTCGTCTCTTATGCTTCGAGCGGCCAACTTTTCTGATACCCTGAGG
Contig_11	1911787	1911929	CTGCTGGGTAGCAGAAAAGTTAACCTCCTAACTCTTAGGTTACAAAAATAAATAGCCTAAAGAACATAGTCTAAGTAGCATAAGCTGATCTACTGATTTCGTCTCTTATGCTTCTAGCGGCCAATTTTTCTGATGCCCTGAGG
Contig_11	4238281	4238424	CTACTAGGTAGCAGAAAAGTTGACCTCCTAAGTCTTAGGTTATAAAAAATAAATAGCCTAAAGAGCATAGTCTAAGTAACATAAGCTGATCTACTAATTTCGTCTCTTATGCTTCTAGTGGCCAATTTTTCTGATATCCTGAGG
Contig_10	311077	311219	CTACTGGGTAGCAGAAAAGTTGACCTCCTATGTCTTAGGTTATAAAAATAAATAGCCTAAGGACCATAGTCTAAGTAGCATAAGCTGATCTAATAATTTCGTCTCTTATGCTTCCAGCGGCCAATTTTTCTGGTACCCTGAGG
Contig_1	7477535	7477678	CTACTGGGTAGCAGAAAAGTTAACCTCCTAAGTCTTAGGTTACAGAATAAATAGCCTAAAGAGCATAGTCTAAGTAGCATAAGCTGATCTACTAATTTCGTCCCTTATGCTTCCAACGGCCAATTTTCCTCTGATACCCTGAGG
Contig_1	9244803	9244945	CTAATAGGCAGCAGAAAAGTTGACCTCCTAAGTCTTAGGTTACAAAAATAAATAGCCTAAAGAGCATAGTCTAAGTAGCATAAGTTAATCTACTAATTTCGTCTCTTATGCTTCCAGCGGCCAACTTTTTCTGATACCCTGAG
Contig_4	1191984	1192123	TAGTGGGTAGCAGAAAAGTTGACTCAAGTCTTAGTGTACGAAAAATAAATAGCCTAAAGGGTATAGTCTAAGTAGCATAAGCTGATCTACTAATTTCGTCTCTTATGTTCTGAGCGGCCAATTTTTCTGATACCCTGAGG
Contig_7	3042944	3043085	TACTAGGTAGCAGAAAAGTCGACCTCTTAAGTCTTAGGTTACAAAAATAAATAGCCTAAAAACTCTAGTTTTAGTAGCATAAAATGACCTACTAATTTCGTCTCTTATGTTTTCAGCGGCCAATTTTTTTGATACCCTGAGG
Contig_1	3249670	3249811	TACTGGGTACTAGAAAAGTTGACCCCCTAAGTCTTAGGATACAGAAATAAATAGCCTAAAGGCTATAGTTTTAGTAGCATAAAATGACCTACTAATTTCGTCTCTTACGTTCTCAGCGGCCAATTTTTCTAACACCCTGAGG
Contig_7	3395439	3395581	CTACTGGGTAGCAGAAAAGTTGACCTCCTAAGTCTTAGGTTACAAAAACAAATAGCCTAAAGACCATAGTCTAAGTAGCATAAGCTGATCTACCAATTTCATCTCTTAGGCTTCCAGCGGCCAATTTTTCTGGTATCCTGAGG
Contig_8	897208	897357	TAGTAGGTAGCAGAAAAGTTAACCTCCTAAGTCTTAGGTTACAAAAATAAATAGTCTAAAGGGTATGACTAGGTAAGTAGCATAAGCTGATCTGATCTACTAATTTCGTCTCTTATGCTTCTAGTGGCCAATTTTTCTGATACCCTGAGG
Contig_11	4420362	4420504	CTACTGGGTACCAGAAAAGTTGACATCCCAAGTCTTAGGTTACAAAAATAAATAGCCTAAAGAACATGGTCTAAGTAGCATAAGCTGATCTACTAATTTCGTCTCTTATGCTTCTAGCGGCCAATTTTCCTGATACCCTGAGG
Contig_11	2816895	2817037	CTACTGGGTAGCAGAAAAATTGACCTCCTAAGTCTTAGGTTACAGAAATAAATAGTCTAAAGACCATAGTCTAAGTAGCATAAGCTGATCTACTAATTTCGTCTCTTTTGCTTCTAGCGGCCAATCTTTCTGATACCCTGAGG
Contig_1	3089640	3089782	CTACTGGGTAGCAGAAAAGTTGACCTCCTAAGTCTTAGGTTACAAAAAGAAATAGCCTAAAGAGCATAGTCTAAGCAGCATAAGCTGATCTACTAATTTCATCTCTTATGTTTCTAGCGGCCAATATTTCTAATACCCTGAGG
Contig_2	1525412	1525554	CTACTGAGTAGCAGAAAAGTTGACCTTCTAAGTCTTGGGTTACAAAAATAAATAGCCCAAAGAGCAGAGTTTAAGTAGCATAAGCTGGTCTACTAATTTCGTCTCTTATGCTTCTAGCGGCCAATTTTTCTGATACCCTGAGG
Contig_3	1476924	1477064	ACTGGGTAGCAGAAACGTTGACCTCCTAAGTCTTAGGGTACAAAAATAAATAGCCTAAAAACTATAGTTTTATTAGCATAAGATGTCCTACTAATTTCGTCTCTTATGTTTTCAGCGGCCAATTTTTCTGATACCCTGAGG
Contig_10	167605	167747	CTATTGGGTAGCAGAAATGTTGACCTCCTTAGTCTTAGGCTACAAAAATAAATAGCCTAAAGAGCATAGCCTAAGTAGCATAAGCTGATCTACTAATTTCGTCTCTTATGCTTCCAGCGGCCAATTTGTCTGGTGCCCTGAGG
Contig_2	1689498	1689638	ACTGGGCAGCAGAAAAGTTGACCTCCTAAGCCTTAGGATACGAAAATAAATAGCCTAAAGACTATAGTTTTAGTAGCATAAGATGACATACTAATTTCGTCTCTTATGTTCTCAGCGGCCAATGTTTCTGATACCCTGAGG
Contig_11	4934476	4934616	ACTGGGTAGCAGAAAAGTTGACCTCCTAGGTCTTAGGATACAAAAATAAATAGCCTAAAGACTATAGTCTAAGCAGCATTAAATGACCTAATAATTTTAGTCCTTATGTTCTCAGCGGCCAATTTTTCTGATACCCTGAGG
Contig_10	1011883	1012024	CTACTGGATAGCAGAAAAGTTAACCTCCTAAGTCTTAGGCTACAAAAAGAAATAGCCTAAAGATTATAGTCTAAGTAGCATAAGCTGATCTACTAATTTCGTCTCTTATGCTTTCAGCGGCCAATTTTTCAGTACCCTGAGG
Contig_7	102204	102346	CTACTAGGTAGCAGAAAAGTTGGCCTCCTAAGTCTTAGGATGCAAAAATAAATAGCCTAAAGATCATAGTCTAAGTAACATAAGCTGATCTACTAATTTCATCTCTTATGCTTCCAGCGGCCCATTTTTCTGATACCCAGAGG
Contig_1	9395379	9395517	TAGGTAGTAGAAAAGTTGACCTCCTAAGTATTAGGTTACAAAAATAAATAGCCTAAAGAGCATAGTATAAGTAGCATAAGCTGATCTACTAATTTCGTCTCTTATGCTTTCAGCGGCCAATTTTTCTGATACCCTGAGG
Contig_7	4393070	4393208	TAGGTAGCAGAAACGTTGACCTCTAAAGTCTTAGGGTACAAAAATAAACAGCCTAAAGACCATAGTCTAAGTAGCATAAGCTGACGTACTAATTTCATCTCTTATGCTTCTAGCGGCCAATTTTTCTGATACCCTGAGG
Contig_2	1852279	1852417	TGGGCAGCAGAAAAGTTGACCTCTCAAGCCTTACGGTACAAAAATAAATAGTCTAAAGAGTATGGTCTAAATGGCATAAGCTGACCTACTAATTTCGTCTCTTATGCTTTCAGCGGCCAATTTTTCTGATACCCTAAAG
Contig_1	3578594	3578736	CTACTGGGTAGCAGAAAAGTTGACCTCCTAAGTCTTAGGTTACAAAAATAAATAGCCTAAAGAGCATAGTCTAAGTGGCATAAGCTGATCTACTAATTTCGTCTCTTATGCTTCTAGCGGCCAATTTTTCTGGTACCCTGAGG
Contig_11	5088112	5088250	TGGTTAGCAGAAAAGTCGACCTCCTAAGTCTTAGGTCACAAAAATAAATAACCTAAAGATCATAGCCTAAGTAGCATAAGCTAATCTACTAATTTCGTCTCTTATGCTTCCAGCAGCTAATTTTTTTGATACCCTGAGG
Contig_1	6817422	6817559	TGGGTAACAGAAAAGTTGACCTCTCAAGTCTTGATGTACAAAAATAAATAGCCTAAAGGGTATAGTCTAAGTAGCATAAGATGACGTACTAATTTCGTCTCTTATGCTTCCAGCAGCCAATTATTATGATACCCTGAG
Contig_4	1023062	1023199	TGGGTAGCAGAAAAGTTGACCTCTCAAGTCTTGGTACACAAAATAAATAGCCTAAAGGGCATAGTCTAAGTAGCATAAGCTGATCTAATAATTTTGTCTCTTGTGCTTCCAGCGGCCAATTTTTCTGGTACTCTGAAG
Contig_1	4638617	4638754	TGGGTAGCAGGAAAGTTGCCCTCTCAAGTCTTGGTGTATAAAATAAATAGCCTAAAGAGTACAGTCTAAGTAGCATAAGCTGATCTACTAACTTCTTCTCTTATGCTTCCAGCGGCCAATTTTTCTGATACACTGAGG
Contig_1	7776634	7776773	TGGGTAGCAGAAAAGTTGACCTTTCAAGTCTTATTGTACAAAAATAAAATAGTCTAAAGGGTATAGTCTAAGTAGCATAATATGATCTACTAATTTCGTCTCTTATGCTCCCAGCAGCCAACTTTTCTGATACCCTGAGG
Contig_11	3817215	3817352	TGGGTAACAGAAAAGTTGACCTCTCAAGTTTTGGTATACAAAATCAATAGCCTAAAGAGCATAGTCTAATCAGCATAAGCTGATTTACTAATTTCGTCTCTTATGCTTCCAGCGGCCGATTTTTCTGATACCCTGAGG
Contig_1	7126928	7127070	CTACTGGGTAGCAGAAAAGTTGACCTCCTATGCCTTAGGTTACAAAAATAAATAGCCTAAAAACTATAGTCTAAGTAGCATAAGCTGATCTAATAATTTCGTCTCTTATGCTTCTAGCGGCCAATTGTTCTGGTACCCTGAGG
Contig_2	2630046	2630188	CTACTGGATAGCAGAAAAGTTGACCTCCTAAGTCATAGGTTACAAAAATAAATAGCCTAAAGAGCATAGTCTAAAGAGCATAAGCTGATCTACTAATTCCGTCTCTTATGCTCTCAGCGGCCAATTTTTCTGAAACCCTGAGG
Contig_3	3074557	3074700	CTACTGGGCAGCGAAAAAAGTTAACATCCCAAGTCTTAGATTACAAAAACAAATAGCCTAAAGAGCATAGTCTAAGTAGCATAAGTTGACCTACTAATTTCGTCTCTTATGCTTCCAGCGGCCAATTTTTCTGATACCCTGGGG
Contig_1	8016900	8017042	CTACTAGGTAGCAGAAACGTTGACCCCCTAAGTCTTTTGTTACAAAAATAAATAACCTAAAGAGTATAGTCTAAGTAGCATAAGCTGATCTATTAATTTCGTCTCCTATGCTTACAGCGGCCAATTTTTCTGATACCCTGAGG
Contig_7	649346	649488	CTACTGCGTAGCAGAAAAGTTGACCTCCTAAGTCTTAGGTTACAAAAATAAATAGCTTAAAGAGTGTAGTCTAAGTAGCATAAGCTGATCTACTAATTTCGTCTCTTATGCTTCTAGCGGCCAATTTTTCTGATACCCTGAGG
Contig_1	5516035	5516177	CTACTGGGTAGCAGAAAAGTTGACCTCCTAGGCCTTAGGGTACAAAAATAAATAGTCTAAAGGCTATAGTTTTCGTAGCATAAAGTGACCTACTAATTTCATCTCTTATGTTCCCAGCGGCCAATTTTTCTGATACCCTGAGG
Contig_1	7172107	7172249	CTACTAGGTAACAGAAAAGTTAACCTCCTAAGTCTTAGGTTACAAAAAGAAATAGCCTAAAGACCATAGTCTAAGTAGTATAAGCTGATCTACTAATTTCGTCTCTTATGCTTCCAGCGACCAATTTTTATAGTACCCTGAGG
Contig_7	1976721	1976860	CTACTGGGTAGCAGGAAAGTTGACCTCCATCTTAGGTTACAAAAATAAATAACCTAAAGAGCATAGTCTAAGTAGCATACGCTGATCTAATAATTTCGTCTCTTATACTCCCAGCGGCCAATTTTTCTGATACCCTGAGG
Contig_7	2803708	2803844	GGTAACAGAAAGGTTGACCTCCTAAGCCTTAGTGTACAAAAATAAATAGCCTAAGGAGTATGGTCTGAGTATCATAAGCTGACCTACTAATTTCATCTCTTATGCTTCTAGCGGCCAGTTTTTCTTATACCCCGAGG
Contig_8	1418633	1418774	CTACTGGGCAGCAGAAAAGTTAACTTCCCAAGTCTTATGTTACAAAAATAAATAGCATAAAGAGCATAGTCTAAGTAGCATAAGCTGATCTACTAATTTCGTCTCTTATGCTTCTAGCGGCTGATTCTTCTGATACCCTGAG
Contig_7	2467559	2467701	CTACTGGGTAGCAGAAAAGTTAACCTCCTAAGTCTTAAGTTACTAAAAGAAATAGCCTAAAGACTATAGTCTAAATAGCATAAGCTGATCTACTAATTTCGTCTCTTATGCTTCTAATGGCCAATTTTTCTGGTGCCCTGAGG
Contig_7	2466893	2467035	CTAGTGGGTAGCAGAAAAGTTGGCCTCCTAAGTCTTAGGGTGTAAAAATAAATAGTCTAAGAAGCTTAGTCTAAGTGTCATAAGCTGCCCTAATAGTTTTGTCTCTTATGCTTCCAGCGGTCAATTTTTCTGATACCCTGAGG
Contig_4	1196440	1196581	CTAGTGGGTAGCAGAAAAGTTGACCTCTTCAGTCTTGGTGTATAAAAATAAATAGCCTAAAGGTATAATCTAAGTAGCATAAACTGACCTACTGATTTCGTCTCTTATGCTTCCAGCGGCCATTTTTTCTAATACCCTGAGG
Contig_1	3591592	3591727	GTAGCAGAAAAGTTAACCTCTCAAGCCTTGGTGTACAAAAATAAATAGCCTAAAGAGTATAGTCTAAGTAGCATAAGCTGACATACTAATTTCGTCTCTTATACTTCCAACAGTCAATTTTTCTGATACCTTGAAG
Contig_11	3418053	3418195	CTACTGGGTAGCAGAAAAGTTGGCCTCCTAAGTCTTAGGTTACAAAAATAAAGAGCCTAAAGACTATAATCTAAGTAGCATAAGCTGACCTACTAATTTCGTCTCTTATGCTTTCAGCGGCCAATTTTTCTGGTACCCTGAGG
Contig_7	2746858	2747002	CTACTAGGTAGCAGAAAAGTTGACCTCCCAAGTCTTGGGTTATAAAAATAAGTAGCCTAAAGAGCATAGTCTAAGTAGCATAAGCTGATCTACTAATTTCGTCTCTTATGCTTCCAGCGGCCTTTTTTTTTTTGGTACCCTGAGG
Contig_1	3372160	3372302	CTACTGGATAGCAGAAAAGTTAACCGCCTAAGTCTTAGGTTACAAAAATAAATAGTCTAAGAAGCATAGTCTAAGTAGCATAAGCTGACCTACTAATTTCGTCTTCTATGCTTCTAGCCGCTGATTTTTCTGATACCCTGAGG
Contig_7	2497844	2497986	CTACTGGGTAGCAGAAAAGTTGACCCCCTAAGTCTTAGGATACAAAAATAAATAGCCTAAAAGCTATAGTTTTAGTAGCATAAGATGGCCTACTAATTTCGTCTCTTATGTTCTCAACGGCCGATTTTTCTGATACCCTGAGG
Contig_11	2950914	2951056	CTACTTGGTACCAGAAACGTTGACCTCCTAAGTCTTAGGTTACAAAAATAAATAGCCTAAAGAGCATAGTCTAAGTAGCATAAGGTGATCTACTAATTTCGTCTCTTGTGCTTCTAGCGGCTAGTTTTTCTGGTGCCCTGAGG
Contig_11	3416835	3416977	CTACTGGATAGCAGAAAAGTTGACCTTCCAAGTCTTAGGTTATAAAAATAAATAGCCTAAAGAGCATAGTCTAAGTAGCATAAGCTGATCTACTAATTTCGTCTATTATGCTTTCAGCGGCTAGTTTTTCTGGTACCCTAAGG
Contig_11	3139460	3139603	CTAATGGGTAGCAGAACAGTTAACCTCCTAAGTCTTAGGTTATAAAAATAAATAGTCTAAAGAGTATAGTCTAAGTAGCATAAGCTAATCTACTAATTTTGTCTCTTATGCTTCTAGCGGCCAATTGTGTCTGGTACCCTGAGG
Contig_1	7429631	7429773	CTACTGGGTAACAGAAAAGTTGACCTCCCACATCTTAGGTTACAAAGATAAATAGCCCAAAGAGCATGTTCTAAGTAGCATAAGCTGATCTACTAATTTCGTCTCTTATGCTTCCAGTGGCCATTTTTTCTGATACCCTGAAG
Contig_7	3055365	3055507	CTACTGGGTAGCAGAAAAGTTGACCTCCTAAACCTTAGGCTACAAAAATAAATAGTCTAAAGGCTATAGTTTTAGTAGCATAAAGTGACCTACTAACTTCGTCTCTTATGTTCCCAGCGGCCAATTTTTCTGATACTCTGAGG
Contig_11	2337218	2337360	CTACCAGATAGCAGAAAGGTTGACCTCCCTAGTATTAGGTTACAAAAATAAATAGCCTAAAGAGCATAATCTAAATAGCATAAGCTGATCTACTAATTTCGTCTCTTATCCTTCTAGCGGCCAATTTTTCTGATACCCTGAGG
Contig_9	88513	88655	CTACTGGGTAGCAGAAAAGTTGACCTCCTAAGTATCAGGTTACAAAAATAAATAGCCTAAAGACCATATTCTAAGTTACATAAGTTGATCTACTAATTTCGTCTCTTATGCTTCCAGCGGCCAATCTTTCTGTTACTCTGAGG
Contig_2	704214	704356	CTACTGGGTAGCAGAGAAGTTGACCTCCCAAGTCTTAGATTACAAAAATAAATAACATAAAGACCATAGTCTAAGTAGCATAATCTGATCTACTAATTTCGTCTCTTATGATTCCAGCGGCTAATTCTTCTGATACCCTGGGG
Contig_1	9705195	9705337	CTACTGGGTAGCAGAAAAGTTGACCTCCTAAGTCTTAGGTTACAAAAATAATTAGTCTAGAGGCTATAATTTCAGCGGCATAAAGTGACCTACTAATTTCGTCTCTTATGCTTCTAGCGGCCAATTTTTCTGATACCCTGAGG
Contig_11	195246	195388	CTACTGGGTAACAGCAAAGTTGACCTCCTAAGTCTTACGTTACAAAAATAAATAGCCTCAAGAGCATAGTATAAGTAGCATAAGCTGATCTGCTAATTTCGTCTCTTATGCCTCCAGAGCCCAATTTTTCTAATACCCTGAGG
Contig_11	38714	38856	CTACTGGGTAGCAGGAAAGTTGACCTCCTAAGTCTTAGGTTACAAAAACAAACAGCCTAAAGAGCGGAGCCTAAGTAGTATAAGCTGATCTAATGATTCCGTCTCTTATGGTTTCAGCGGCCAATTTTTCTGATACCCTGAGG
Contig_3	952599	952740	CCACTGGGTAGCAGAAAAGTTAACCTCCTAAGCCTTAGGCTACAAAAATAAATAGTCTAAAGGCTATAGTTTTAGTAGCATAAAGTGACCTACTAATTTCGTCTCTTATGTTCCCAGCGGCCAATTTCTCTGATACCCTGAG
Contig_4	1444782	1444924	CTACTGGGTAGCAGAAACGTTGACCTCCTAAGTCTTAGTTTATAAACATAAATAGCCTAAAGAGCATAGTCTAAGTAGCATAAGCTGATCTACCAGTTTTGTCTCTTATGATTCTAGCGGCTAATTGTTCTGATACCCTGAGG
Contig_1	10213454	10213595	CTACTGGGTAGTAGAAAATTTGATCTCCTAAGTCTTAGGTTATACAAATAAATAGCCTAAAAACCATAGTCTAAGTAGCATAAGCTGATCTACTAATTCCGTCTCTTATGCTTCCAGCGACCAATTTTCTGGTACCCTGAGG
//
rnd-1_family-3
RepeatModeler Generated - rnd-1_family-3, RepeatScout	[ Index = R=21, RS Size = 417, Refiner Input Size = 100, Final Multiple Alignment Size = 100 ]
Interspersed_Repeat;Unknown
Contig_1	7015452	7015502	TTATTTTTATACCCTAAGACTTAGGAGGCCAACTTTTCTGCTACCCACTAG
Contig_1	9926266	9926316	TTATTTTTATACCCTAAGACTTAGGAGGCCAACTTTTCTGCTACCCACTAG
Contig_1	9941457	9941507	TTATTTCTATACTCTAAGACTTACGAGGCCAACTTTTCTGCTACCCACTAG
Contig_11	3526497	3526547	TTATTTTTATATCCTAAGACTTAGGAGGCCAACCTTTCTGCTACCCACTAG
Contig_11	3521941	3521990	TTATTTTTATATCCTAAGATTCGAGAGGCCAACTTTTCTGCTACTCACTA
Contig_7	3000348	3000398	TTATTTTTATACCCTAAGACTTAGGAGGCCAACTTTTCTGCTACCCACTAG
Contig_1	3304988	3305038	TTATTTTTATATCCTGAGACTTAGGAGGCCAACTTTTCTGCTACCCACTAG
Contig_1	10732405	10732455	TTATTTTTATACCCTAAGACTTAGGAGGCCAACTTTTCTGCTACCCACTAG
Contig_1	10746387	10746437	TTATTTTTATGACCTAAGACTTAGGAGGCTAACTTTTCTGCTACCCACTAG
Contig_7	3284742	3284792	TTATTTTTATACCCTAAGACTTAGGAGGCCAACTTTTCTGCTACCCACTAG
Contig_2	2197010	2197060	TTATTTTTATACCCTAAGACTTAGGAGGCCAACTTTTCTGCTACCCACTAG
Contig_3	1144979	1145029	TTATTTTTATATCCTAAGACTTAGGAGGCCGACTTTTCTGCTACCCACTAG
Contig_2	2025084	2025134	TTATTTTTATACCCTAAGACTTGGGAGGCCAACTTTTCTGCTACCCACTAG
Contig_7	2657517	2657567	TTATTTTTATACCCTAAGGCTTAGGAGGCCAACTTTTCTGCTACCCACTAG
Contig_4	1203776	1203826	TTATTTTTATACCCTAAGACTTAGGAGGCCAACTTTTCTGCTACCCGCTAG
Contig_4	1228558	1228604	TTATTTTTATACCCTAAGGCTTAGGAGGTCAACTTTTCTGCTACCCA
Contig_1	6701089	6701139	TTATTTTCATACCCTAAGACTTAGGAGGCCAACTTTTCTGCTACCCACTAG
Contig_7	2466893	2466943	TTATTTTTACACCCTAAGACTTAGGAGGCCAACTTTTCTGCTACCCACTAG
Contig_4	1373987	1374037	TTATTTTTATACCCTAAGACTTAGGAGGCCAACTTTTCTGCTACCTACTAG
Contig_11	3649759	3649809	TTATTTTTATATCCTAAGACTTGAGAGGCCAACTTTTCTGCTACCCACTAG
Contig_1	7205739	7205789	TTATTTTTATACCCTAAGACTTAGGAGACCAACTTTTCTGCTACCCACTAG
Contig_1	11061150	11061200	TTATTTTTATATCCTAAGACTTAAGAGGCCAACTTTTCTGCTACCTACTAG
Contig_2	2965177	2965227	TTATTTTTATGGCCTAAGACTTAGGAGGCCAACTTTTCTGCTACCCACTAG
Contig_1	11231511	11231561	TTATTTTTATACCCTAAGACTTATGAGGCCAACTTTTCTGCTACCCACTAG
Contig_10	938317	938367	TTATTTTTATACCCTAAGACTTAGGAGGCCAACTTTTCAGCTACCCACTAG
Contig_10	746467	746517	TTATTTTTATACCCTAAGACTCAGGAGGCCAGCTTTTCTGCTACCCACTAG
Contig_1	10853114	10853164	TTATTTTTATACTCTGAGACTTAGGAGGCCAACTTTTCTGCTACCCACTAG
Contig_1	10845410	10845460	TTATTTTTATACCCTAAGACTTAGTAGGTCAACTTTTCTGCTACCCAGTAG
Contig_2	2371856	2371905	TTATTTTTATACCCTAAGACTTAGGAGGCCAACTTTTTTGCTACCCACTA
Contig_1	6785496	6785546	TTATTTTTATGTCCTAAGACTTGGGAGGCCAACTTTTCTACTACCCACTAG
Contig_11	222435	222485	TTATTTCTATATCCTAAGACTTAGGAAGCCGACTTTTCTGCTACCCACTAG
Contig_3	2846604	2846654	TTATTTTTATATCCTAAGACTTGAGAGGCCAACTTTTCTGCTACCCATTAG
Contig_1	3544338	3544388	TTATTTTTATACTCTAAGACTTAGGAGGCTAACTTTTCTGCTACCCACTAG
Contig_8	899202	899252	TTACTTTTATGGCCTAAGACTTAGGAGGCCAACTTTTCTGCTACCCACTAG
Contig_1	11244860	11244910	TTATTTTTATGGCCTAAGACTTAGGAGGCTAACTTTTCTGCTACCCACTAG
Contig_1	523370	523420	TTATTTTTATACCCTAAGACTTGGGAGGCCAACTTTTCTGCTACCCAGTAG
Contig_1	3412521	3412572	TTATTTTTATACCCTAAGGACTTAGGAGGCCAACCTTTCTGCTACCCACTAG
Contig_4	1177997	1178047	TTATTTTTGTACCCTAAGACTTAGGAGGTCAACTTTTCTGTTACCCAGTAG
Contig_2	2990933	2990983	TTATTTTTGTATCCTAAGACTTAGGAGGTCAACTTTTCTGCTACCCAGTAG
Contig_1	4020710	4020760	TTATTTCTGTACCCTAAGGCTTAGGAGGCCAACTTTTCTGCTACCCACTAG
Contig_11	2165395	2165445	TTATTTCTATACCCTAAGGCTTAGGAGGCCAACTTTTCTGCTACCCACCAG
Contig_11	2174453	2174502	TTATTTTTATGGCCTAAGACTTGGGAGGCCAACTTTTCTGCTACCACTAG
Contig_7	2041059	2041108	TTATTTTATACCCTAAGACTTGGGAGGCCAACTTTTCTGCTACCCACTAG
Contig_1	3201797	3201847	TTATTTCTATACCCCAAGACTTAAGAGGCCAACTTTTCTGTCACCCACTAG
Contig_9	111669	111719	TTATTTCTATACCCTAAGGCTTAGGAGGCTAACTTTTCTGCTACCCACTAG
Contig_1	6186761	6186808	TTATTTTTGTATCCTAAGACTTAGGAGGTCAACTTTTCTGCTACCCAC
Contig_11	5072005	5072055	TTATTTCTACACCCTAAGACTTAGGAGGCCAACTTTTCTGCTACCTACTAG
Contig_11	5061739	5061789	TTATTTTTGTAACCTAAGACTTAGGAGGTCAACTTTTCTGCTACCCAGTAG
Contig_10	1079592	1079642	TTATTTTTATACCCTAAGGCTTAGGAGGTCAACTTTTCTGCCACCCACTAG
Contig_11	2914278	2914328	TTATTTTTATACCCCAAGACTTAGGAGGCCAACTTTTTTGCTACTCACTAG
Contig_7	1992673	1992723	TTATTTTTATACCCTAAGACTTAAGAGGCCAACTTTTCTGCTACCTACTGG
Contig_11	2330184	2330234	TTATTTTTGTATCCTAAGACTTAAGAGGCCAATCTTTCTGCTACCCACTAG
Contig_2	428891	428941	TTATTTTTGTATCCTAAGATTTGAGAGGCCAACTTTTCTGCTACCCACTAG
Contig_4	2003002	2003052	TTATTTTTATCGCCTAAGACTTAGGAGGCCAACTTTTCTGCTACCCACTGG
Contig_1	6864596	6864646	TTATTTTTATGACCTAAGACTTAGGAGGCCAACTTTTCTGCTAACCACTAG
Contig_11	3418053	3418103	TTATTTTTGTAACCTAAGACTTAGGAGGCCAACTTTTCTGCTACCCAGTAG
Contig_1	10802229	10802279	TTATTTCTATACCCTGAGACTTAGGAGACCAACTTTTCTGTTACCCAGTAG
Contig_2	1560321	1560371	TTATTTTTATACCCTGAGACTTAGGAGGTCAACTTTTCTGCTACCCAGTAG
Contig_2	2162148	2162198	TTATTTCTATACCCTAAGACTTAGGAGACCAACTTTTCTGCTAGCCACTAG
Contig_7	2497844	2497894	TTATTTTTGTATCCTAAGACTTAGGGGGTCAACTTTTCTGCTACCCAGTAG
Contig_7	102204	102254	TTATTTTTGCATCCTAAGACTTAGGAGGCCAACTTTTCTGCTACCTAGTAG
Contig_3	1993775	1993825	TTATTTTTATACCCTAAAACTTAGGAGGCTAACTTTTCTGCTACCCAGTAG
Contig_2	856529	856579	TTATTTTTATCGCCTAAGACTTACGAGGCCAACTTTTCTGCTACCCACTAG
Contig_11	1085702	1085752	TTATTTCTATACCCTAAGACTTGAGAGGCCAACTTTTTTGCTACCCACTAG
Contig_10	1036595	1036645	TTATTTTTATACCCCAAGACTTGAGAGGCTAACTTTTCTGTTACCTACTAG
Contig_3	2428969	2429019	TTATTTTTACATCCCAAGACTTAAGAGGCCAACTTTTCTACTACTCACTAG
Contig_11	5925543	5925593	TTATTTTTATACCCTCAGACTTAGGAGGCCAACGTTTCTGCTACCTACTAG
Contig_3	1252869	1252919	TTATTTTTATAGCCTAAGGCTTAGGAGGCTAACTTTTCTGCTACCCAGTAG
Contig_3	1246580	1246630	TTATTTTTGTAACCTAAGACTCAGGAGGCCAACTTTTCTGCTACCCAGTAG
Contig_11	3495746	3495796	TTATTTTTATGGCCTAAGACTTAGGAGGCCAACTTTTCTACTACCCAGTAG
Contig_11	4223894	4223944	TTATTTTTATGACCTAAGGCTTAGGATGCCAACTTTTCTGCTACCCACTAG
Contig_1	6950395	6950445	TTATTTTTATACTCTAAGAATTAGGAGGCCAAGTTTTCTGCTACCCACTAG
Contig_1	3610568	3610618	TTATATTTATAGCCTAAGACTTAGGAAGCCAACCTTTCTGCTACCCACTAG
Contig_1	10335903	10335953	TTATTTTTATACCCTAAGACTTAGGAAGCCAACTTTTATGCTACCGACTAG
Contig_11	6537923	6537973	TTATTTTTATAACCTAAGACTTGGGAGGTCAACTTTTCTGCTACCCAGTAG
Contig_1	3578594	3578644	TTATTTTTGTAACCTAAGACTTAGGAGGTCAACTTTTCTGCTACCCAGTAG
Contig_1	9705195	9705245	TTATTTTTGTAACCTAAGACTTAGGAGGTCAACTTTTCTGCTACCCAGTAG
Contig_3	2561586	2561636	TTATTTTTGTAACCTAAGACTTAGGAGGTCAACTTTTCTGCTACCCAGTAG
Contig_3	2000477	2000524	TTATTTCTATACCCTAAGAATTAGGAGGCCAACTTTTCTGCTACCCAC
Contig_11	4934478	4934524	TTATTTTTGTATCCTAAGACCTAGGAGGTCAACTTTTCTGCTACCCA
Contig_11	2646846	2646896	TTATTTTTGTGCCCTAAGACTTAGGAGGTCAACTTTTCTGCTACCCAGTAG
Contig_8	435579	435630	TTATTTTTGTATCCCAAGACTTGGGAGGTCAACTTTTCTGCTACCCACCTAG
Contig_7	2081097	2081147	TTATTTTTATACCCTAAGACTTGGGAGGTTAACTTTTCTGCTACCCAGTAG
Contig_11	2419073	2419119	TTATTTTTATACCCTAAGACTTAGGAGGTCAACTTTTCTGCTACCTA
Contig_7	2798575	2798624	TTGTTTTTACACCCTAAGATTTAGGAGGCCAACTTTCCTGCTACCCACTA
Contig_3	3065374	3065423	TTATTTTTATACCCTAAGACTTAGGAGACCAAGTTTCTGTTACCCACTGG
Contig_7	4518682	4518731	TTATTTTTGTATCCCAAGACTCAGGAGGCTAGCTTTTCTGCTACCCACTA
Contig_1	11659007	11659056	TTATTTTATACCCTAAGACTTGAGAGGCCAACCTTTCTGCTACCCACTAG
Contig_7	966336	966386	TTATTTTTATACCCTTAGACTTAGGAGGCCAACATTTCTGCTACCCAGTAG
Contig_10	311169	311219	TTATTTTTATAACCTAAGACATAGGAGGTCAACTTTTCTGCTACCCAGTAG
Contig_6	607236	607286	TTATTTTTATACCCTAAGACTTGAGAGGCCAGCTTTTTTGCTACCTACTAG
Contig_7	2155933	2155983	TTATTTCTATACCCTGAAGCTTAGGAGGCCAACTTTTCTATTACCTACTAG
Contig_11	585695	585744	TTATTTTTGTATTCTAAGACTGAGGAGGCCAACGTTTCTGCTACCCACTA
Contig_11	1918319	1918369	TTATTTTTGTATCCTAAGGCTTAGGAGGCCAACTTTTCGGCTGCCCAGTAG
Contig_11	4454177	4454225	TTATTTTTATACCCTAATACTTAAGAGGCCAACTTCTCTGCTACCCACT
Contig_11	2504155	2504205	TTATTTTTATACACTAAGACTTAGGAGGTAAACCTTTCTGCTACCCACTAG
Contig_3	2992662	2992716	TTATTTTTATACCCTAAGACTTAGGAGGACAACTTTTCGGGCTGCTACCTACTAG
Contig_11	1022833	1022882	TATTTTTATACCCTAAGGCTTAGGAGGCCAACTTTTCTGCTACCCACTAG
Contig_8	1415908	1415957	TATTTTTATACCCTAAGATTTAGGGGGCCAGCTTTTCTGTTACCCACTGG
Contig_4	881776	881820	TTATACCCTAAGACTTGGGAGGCCAACTTTTCTGTTACCAACTAG
//
rnd-1_family-5
RepeatModeler Generated - rnd-1_family-5, RepeatScout	[ Index = R=11, RS Size = 162, Refiner Input Size = 100, Final Multiple Alignment Size = 99 ]
Interspersed_Repeat;Transposable_Element;Retrotransposed_Element;Retrotransposon;Long_Terminal_Repeat_Element;Gypsy-ERV;Gypsy
Contig_9	788236	801167	CCTAGGAGCTATTCACAGACGATTGATCATAAATCGGCCACCAAAATAGGGAATTTCGCTTAAATTTTAAGGCTGAATCGTCTGAGGCTCAATCGAGTAGCTAATTGGTTGAAAATAACCCCAACCCCACAGCTCAGGGTTCGCTTACGTCAGCTCATAGCTAGCTTACGTCAGCTCAGGGTTAGCTCTATAGAGAAAGGGGGTTCTCTTTATTATAATAACATTATCTAAATCCCGCCTAATTCAGATAATTAAGGATCACGCCTGATTTACATTATGCTATTTTATATAGCTGCTATTATTCTAAATAACACGTTATTACTATACAGCAATAGAGAATCTTATTCAGCTTAATAAAGTCTATCAGATACTTATCTGCCGGCTCTGTCAAGCAGCTAC…
Contig_9	777889	788252	CCTAGGAGCTATTTATAGACAATTAATTATAAATCGGCTACTAAAATAGGGAATTTCGCTTAAATTTTAAGGCTGAATTATCTAAGGCTCAATTAAGTAGCTAATTAGTTAAAAATAACCCTAACCCTATAGCTTAAGGTTCGCTTATATCAGCTTATAGCTAGCTTATATTAGCTTAGGGTTAGCTCTATAGAGAAAGGGGGTTCTCTTTATTATAATAATATTATCTAAATCCTACCTAATTTAGATAATTAAGGATTACACCTAATTTATATTATACTATTTTATATAGCTACTATTATTCTAAATAATATATTATTACTATATAGTAATAGAGAATCTTATTCAGCTTAATAAAGTCTATTAGATATTTATCTACTAGCTCTATTAAGTAGCTAC…
Contig_9	770347	770555	CCTAGGTACTATTCACAGGCGATTTGGGTTAAATTGTATACTAAATTGGGGTTTTCTAAGGTTAAAATTTAATTTATATCGCTTAGGTTAAAGATAAGTAGCTAATTAGCTTAAAATAACCCTAACCCTACACTTAAGGTTAGCTAATAGCAGCTTAAGGTTAGCTTAAGGTTAATAAAATATAAAAGAAAGGGGACTTTAATTAATAA
Contig_9	770591	774807	TATTATTAAGATATAAAAGGTAATATTAAATAGTAATAGAAGATATTATATAGCTTAATTAGGACTATTAGATATTAATCTGCCGGCTATATTAGGCAGCTATTTAACCTAGCGCTAGTATTAAGTTATATTTTTATTATATTTATTAGCTAAAGGGCTAAATACTTAAGGATATTAAAAACTATTATAGCCTACTTAAATTAGCTAATTTAAAGCTTACTATAGTATTAGCAGATAATATATTAGCAATTAAATAGCTTACTATTTTAGATAAATATAGCTATTATATATGCCGATATTTTACTATAGTATAGAATAATATTATCTATTATTAGTAAGAGGCAGAATATAGTATAGTAGAGGAATAATAGATATAAGTATAGCTATAGATATAGATAG…
Contig_9	775844	776227	CCTAGGAACTATTTACAGACAATTAATTATAAATCGGCTACTAAAATAGAGAATTTCGCTTAAATTTTAAGGCTAAATCGTCTAAGGCTTAATTAAGTAGCTAATTAGTTAAAAATAACCCTAACCCTACAGCTTAGGGTTTACTTATGTCAGCTTATAGCTAGCTTATATCAGCTTAGGGTTAGCTCTATAGAGAAAGGGGGTTCTCTTTATTATAATAATATTATTTAAATCCTACCTAATTTAAATAATTAAGGATTATACCTAATTTATATTATATTATTTAATATAGCTGCTATCTTTCTAAATAATAAGTTATTACTATATAGTAATAGAGAATCTTATTCAGCTTAATAAAGTCTATTAGATATTTATCTGCTAGCT
Contig_10	4797	17725	CCTAGGAGCTATTCACAGACGATTGATCATAAATCGGCCACCAAAATAGGGAATTTCGCTTAAATTTTAAGGCTGAATCGTCTGAGGCTCAATCGAGTAGCTAATTGGTTGAAAATAACCCCAACCCCACAGCTCAGGGTTCGCTTACGTCAGCTCATAGCTAGCTTACGTCAGCTCAGGGTTAGCTCTATAGAGAAAGGGGGTTCTCTTTATTATAATAACATTATCTAAATCCCGCCTAATTCAGATAATTAAGGATCACGCCTGATTTACATTATGCTATTTTATATAGCTGCTATTATTCTAAATAACACGTTATTACTATACAGCAATAGAGAATCTTATTCAGCTTAATGAAGTCTATCAGATACTTATCTGCCGGCTCTATCAAGCAGCTAC…
Contig_1	4810	17735	CCTAGGAGCTATTCACAGACGATTGATCATAAATCGGCCACCAAAATAGGGAATTTCGCTTAAATTTTAAGGCTGAATCGTCTGAGGCTCAATTGAGTAGCTAATTGGTTGAAAATAACCCCAACCCTACAGCTCAGGGTTCGCTTACGTCAGCTCATAGCTAGCTTACGTCAGCTCAGGGTTAGCTCTATAGAGAAAGGGGGTTCTCTTTATTATAATAATATTATCTAAATCCCGCCTAATTCAGATAATTAAGGATCACGCCTGATTTACATTATGCTATTTTATATAGCTGCTATTATTCTAAATAACACATTATTACTATACAGTAATGGAGAATCTTATTCAGCTTAATGAAGTCTATCAGATACTTATCTGCCGGCTCTATCAAGCAGCTAC…
Contig_1	17734	19805	CCTAAGAGCTATTCACAGACGATTGATTATAAATCGGCCACTAAAATGGGGAATTTCGCTTAAATTTTAAGGCTGAATCGTCTGAGGCTCGATTGAGTAGCTAATTGGTTGAAAATAACCCTAACCCTATAGCTCAGGGTTCGCTTATATCAGCTTATAGCTAGCTTATGTTAGCTTAGGGTTAGCTCTATAGAGAAAGGGGGTTCTCTTTATTATAATAATATTATTTAAATCCTACCTAATTTAGATAATTAAGGATTACGCCTGATTTATATTATACTATTTTATATAGCTGCTATTATTCTAAATAATATATTATTACTATATAGTAATAGAGAATCTTATTTAGCTTAATAAAGTCTATTAGATACTTATCTGCTAGCTCTATTAAGTAGCTAC…
Contig_1	11807722	11820649	CCTAGGAGCTATTCACAGACGATTGATCATAAATCGGCCACCAAAATAGGGAATTTCGCTTAAATTTTAAGGCTGAATCGTCTGAGGCTCAATCGAGTAGCTAATTGGTTGAAAATAACCCTAACCCCACAGCTCAGGGTTCGCTTACGTCAGCTCATAGCTAGCTTACGTCAGCTCAGGGTTAGCTCTATAGAGAAAGGGGGTTCTCTTTATTATAATAACATTATCTAAATCCCGCCTAATTCAGATAATTAAGGATCACGCCTGATTTACATTATGCTATTTTATATAGCTGCTATTATTCTAAATAACACGTTATTACTATACAGTAATGGAGAATCTTATTCAGCTTAATGAAGTCTATTAGATACTTATCTGCCGGCTCTGTCAAGCAGCTAC…
Contig_5	202675	214101	CCTAGGAGCTATTCACAGACGATTGATCATAAATCGGCCACCAAAATAGGGAATTTCGCTTAAATTTTAAGGCTAAATCGTCTGAGGCTCAATCGAGTAGCTAATTGGTTGAAAATAACCCTAACCCTACAGCTCAGGGTTCGCTTACGTCAGCTCATAGCTAGCTTACGTCAGCTCAGGGTTAGCTCTATAGAGAAAGGGGGTTCTCTTTATTATAATAACATTATCTAAATCCCGCCTAATTCAGATAATTAAGGATCACGCCTGATTTACATTATGCTATTTTATATAGCTGCTATTATTCTAAATAACACGTTATTACTATACAGCAATAGAGAATCTTATTCAGCTTAATAAAGTCTATCAGATACTTATCTGCCGGCTCTATCAAGCAGCTAC…
Contig_2	8830-03-01		CCTAGGAGCTATTCACAGACGATTGATCATAAATCGGCCACCAAAATAGGGAATTTCGCTTAAATTTTAAGGCTGAATCGTCTGAGGCTCAATTGAGTAGCTAATTGGTTGAAAATAACCCTAACCCCACAGCTCAGGGTTCGCTTACGTCAGCTTATAGCTAGCTTATGTCAGCTCAGGGTTAGCTCTATAGAGAAAGGGGGTTCTCTTTATTATAATAATATTATCTAAATCCCGCCTAATTCAGATAATTAAGGATCACGCCTGATTTATATTATGCTATTTTATATAGCTGCTATTATTCTAAATAACACGTTATTACTATACAGCAATGGAGAATCTTATTTAGCTTAATGAAGTCTATTAGATACTTATCTGCTGGCTCTGTCAAGCAGCTAC…
Contig_6	2513	12613	CCTAGGAGCTATTTACAGACGATTAATTATAAATCGGCTACTAAAATAGGGAATTTCACTTAAATTTTAAGGCTAAATCGTCTAAGGCTTAATTAAGTAGCTAATTGGTTAAAAATAACCCTAACCCTATAGCTTAGGGTTCACTTATATCAGCTTATAGCTAGCTTATATTAGCTTAGGGTTAGCTCTATAGAGAAAGGGGGTTCTCTTTATTATAATAATATTATCTAAATCTTACCTAATTTAGATAATTAAGGATTATACCTAATTTATATTATACTATTTTATATAGCTGCTATTATTTTAAATAATATATTATTACTATATAGTAATAAAGAATCTTATTTAGCTTAATAAAGTCTATTAAATACTTATCTACTAGCTCTATTAAGTAGCTAT…
Contig_6	2516-02-01		CCTAGGAGCTATTCACAGACGATTGATCATAAATCGGCCACCAAAATAGGGAATTTCGCTTAAATTTTAAGGCTAAATCGTCTGAGGCTCAATCGAGTAGCTAATTGGTTGAAAATAACCCCAACCCCACAGCTCAGGGTTCGCTTACATCAGCTCATAGCTAGCTTACGTCAGCTCAGGGTTAGCTCTATAGAGAAAGGGGGTTCTCTTTATTATAATAACATTATCTAAATCCCGCCTAATTCAGATAATTAAGGATCACGCCTGATTTACATTATGCTATTTTATATAGCTGCTATTATTCTAAATAACACGTTATTACTATACAGTAATAGAGAATCTTATTCAGCTTAATGAAGTCTATCAGATACTTATCTGCCGGCTCTATCAAGCAGCTAC…
Contig_6	21838	22046	CCTAGGTACTATTTATAGGCGATTTAAGTTAAATTATATACTAAATTAGGGTTTTTTAAAGTTAAAATTTAATTTATATTACTTAAGTTAAAAATAAGTAGCTAATTAGCTTAAAATAACCTTAACCCTATACTTAAGGTTAGCTAGTAGTAGCTTAAGGTTAACTTAAAGTTAATAAAATATAAAAAAAAAAGGACTTTAATTAATAA
Contig_6	22081	22372	CTATTATTAAAATATAAAAGGTAATATTAAGTAGTAATAAAAGATATTATATAGCTTAATTAGGACTATTAAATATTAATCTGCTAGCTATATTAGGCAGCTATTTAACCTAGCGCTAATATTAAGTTATACTTCTGCTATATTTATTAGCTAAAAGGCTAAATACTTAAGGATATTAAAGACTATTATAGCCTACTTAAATTAGCTAATTTAAAGCTTATTATAATACTAGCAGATAATATATTAGCAATTAAATAGCTTACTATTTTAAATAAGTATAGCTATTATATAT
Contig_1	11782040	11782194	CCTAGGTACTATTCACAGGCGATTTAGGTCAAATCGTACACCAAATTGGGGTTTTCTAAGGTTAAAATTTAATTTATATCGCTTAGGTCGAAGACGAGTAGCTGATTGGCTTAAAATAACCCTAACCCTACACTTAGGGTTAGCTTAAGGTTAGC
Contig_1	11782262	11782718	CTATTATTAAGATATAAAGGGTAATATTAAGCAGTAATAGAAGATATTATATAGCTTAATTAGGACTATTAGATATTAATCTGCCGGCTATATTAGGCAGCTATTTAACCTAGCGCTAGCATTAAGTTATACTTCTGCTATATTTATTAGCTAAAGGGCTAAATGCTTAAGGATATTAAAGACTATTATAGCCTACTTAAACTAGCTAATCTAAAGCTTACTGCAGTATTAGCAGATAATATACTAGTAATTAAATAGCTTACTATTTCAGATAGGTATAGCTATTATATATACCGATATCTCACTACAGCATAGGATAATATTATCTATTATTAGCGAGAGGCAGAGTATAGTATAGCAGAGGAACAATAGACGCAGGTACGGCTACAGACATAGATA…
Contig_6	17862	19971	ATATCTTATTATAGTATAAGATAATATTATCTATTATTAGTAAAAGGTAAAATATAATATAGTAAAGGAATAATAAATATAAGTATAGCTATAAATATAAATAGGGGGGAGAAATTAGGCACACTATTAAATTATTTAAAATAATAGTAATAATAATAGCCTATTTAATATAGCTAATATAGCTAATACTACTATTAGTTAAAGCGCTATAAATAAAGTTATTACTATAAGTTAGGCTTAATTAAAAGAGGAAAATACTATATAATTATAAAAAGGTAATTTAAAGGAAAATATTAATTATAACTTATTATAAGTTAAAAAGGTAAGCTAAATATAATACTTTAGCTTTTAGGACTTAATTAATATTTATAATATAGCTTAATAGCTATAAGTAAGGGT…
Contig_9	774849	775789	GACTAAAGGAGAGACTAAAGGGGAGACTAAAGGAGAGACTAAAGGAGAGACTAATAGGAAAATTAGTTAAGGTAAAGAGGGTAAAAGTAAAAGTAAAAGTAAAAGTAAAAGCGAGAGCAAGAGTAGTAAGATAAAGAAAGGTAAGAAGATTTAAAAGGCATTCAATAAGGAAGAGGGCATATAGATTAAAATGCTTTTCTAGTAGCTAGATAATATCACAGAGGAGTATCTAATATATTATATCTAATATTATTAGAAGGGACTAAAGCTAGGGGAAGTCCCTAATTAGCTATAATATAAAAAGGCTAGGCAGTAGTATATAATAGTAGTAGAGGAAGGGTATAATATTATATATAAGGAGATTAGGTTTAAAGAACTATCTTACTGCTTTATATATAA…
Contig_5	93444	94114	ATATATATATTATTATTTAATAAGTATAAAAGTATTAATAGTAACTTCTATTAAGTAAGTATTAAGTTAAAGTATTTAGTAAAAAAGAAATTATAATTAATACTTTTTAGCTTTATAAAGTATATTTATATATTTAATTTTATATAAAGTTATTATTAATATAGCTTAATATTATATATAGTTTTAATACTAGCTTCTTTCTTTTATATTTAGCTAAGTCTTAATATAAAAGCTAATATATTTAAGAATAATATAATAATTAAAATTCTATCTCACTTTATGTTATAATCCCAGTTCTTATATTATGTATACCCTACTTTTTTCGCCAATTAGATAGAGTCACTATATGCTACTAAATCCGGCTAATAGTCACTTAGACCGGATTACCGCTAAGACTAA…
Contig_1	11470336	11470535	TCAAGTATATATACCTTTAGTTAGCACCAGATAGTTAGCTCACCAGCTATTAATAAGACTTCTTTACCTGAATACGCCTAACCTGCTCTATTTATTATCAAGAGACGTGATATTTCGCTATTGCTTAGTAACGCCTTATGTATCTGCCAATATAAACCTAGTACGGACTAGTTTATCCCTTGGAAACCTCACCCGTCACA
Contig_1	8989806	8990427	AAAAATACTTAAAAAGATAATTTATATATTTATAATATTCTAATTAACTTTTTAATTAATTTTCTATTTTTATTATTTATATTAAAAAGGGAAAAGTGTTTTAAATTATATTTATAGCTTAAATATTAATATTAATATAAGCTTTTTATATATTTTAAGTTAAATAATATATATAATAATAGTTAATTTTAAAACTTTTAAAAAATATTATATATAATATAAAATATATTAGCCTTTATTTTAATAATAACTTATAATGTTATAACCCTAACACTTATATTATATATACCCTACTTAGTCTCTCTACTAATTATAAGGAATATAAAGGTAATGCTTATAACTTTAAGTATAATTATATATTGCCGCTTATAATTAATACTATAATTACTAATTTTAGAT…
Contig_11	3706086	3706626	TAATTATATAATTAATAGCTTTTTAATTTAATTATTTTATTTATAATTAATATAATATTAAAGGTATTATTTTAATATTTAATTTATTTATTTAATTTATCTATTTACTTATAGTTAGAATATTATAATAAGTTAATAATTAAATCCTAAATAGAATTATTATAACCCTAACGCTTATGTTATATATACCCTACTTAGTCTCTCTGCTAATTATAAGGAATATAAATATTATACTTATAATTTTAAATATAATTATATATTAAGACTATAATTATTAGTTTTAGATTATAATTCTAATTATAATCCCTTTAGAATATATTTAATATATAAACCTTTAATTAGCATTAAATAGTATAATTAGCTTATTAGCTATTAATAAGACTTTTTTACTTAAATATA…
Contig_11	3023169	3023776	TAATTATAAAAGATATATATTATTTATTCTATTTTAATTACTTCCTAATAAGGGATATAATAGTAGAATTTAGTTAGTTAATTTATTATAATTAATATACTATTATAAAAGATTCTAATTAAAGGTTCTTTAAATAGTAATAGCTTAGTTATAAAATCTATTATAATTAAATCCTATAGTTATTATACTATTAGTAGGGGTTAAAGTTCCCTATAAGGCTTATATCTTTTTTATTATAACCCTGACACTTATGTTATATATACCCTACTTAGCCTCTCTACTAATTATAGGAAATATAAATATTATACTTATAACTCTAATTATAATTATATATTACTACTTATAGTTAAGATTATAATTACCAGTTTTAAATTATAACTTTAACTATAATCCCTTTAA…
Contig_8	32647	33073	TTAAATATACCTTACTTTTTACTTTTATAAGACCTTACCTTTTTCTTCTAATTACTATAAGACTAAATTATTAACTTTTAGTCCTTATAAAAACCTACTTTTCTCTCCTCTATATACTAATTAGCTTAAAACTAAAAGAACTATATTATAATTTAAGACTAATACTTTTAATTCTTAATCTATAATAGATATAAGCTAATACTTATTACCTTATACTTTAGACTAGTATATATAGATCCCTTAAAACCTAGGTAGAATTTAGCTTACTAGCTATTAATAAAGCCTTTTTACTTAAATATATTTAACCTACTCTATTTACTATTAAGAAATATAATACTTTACTTTCGCTTAATATATAATACCTTATAACTCTATAAATATAAACTAATATAAACTAGT…
Contig_11	3053596	3054039	AAACTTTTTTACCTAAATACGCTTAACTCACTCTATTTACTATTAAGTGTTATAACCCTGACGCTTATATTATGTGTGCCCTACTTAGCCTCTCTGCTAATTATAGGAAATATAAATATTATACTTATAACTCTAATTATAATTATATATCGCTACTTATAGTTAAGACTATAATTATCAGTTTTAGATTATAACTCTAATTATAATCCCTTTAAAATATATTAAATATATATATCTTTAGTTAGTATTAGATAATATAGTTAGCTTATTAGCTATTAATAAGACTTTTTTACTTAAATATACTTAATTTACTCTATTTACTATTAAGAGATATAATACTTTACTATTATTTAGTAATACCTTATATATTTACTAATATAAACTTAATATAAACTAGTT…
Contig_1	11469606	11470005	ATTTACTTACTTATTTAATTTACTTACTTATTAACTATATTATATAATATAACTAAGTAGTCTTATTAAGTTATAATATTTTATATTTTTTAACTAATTACTTAATATTATAAAAAAATATAATTAATATTAAAATCTTATAATTAGTATTAATTTAAAGTAATTAGTACTAATCTTATAATAATCTTACTAATTATATTAAAACCCTTAAATATATATACTTTAAAATAGAATTAAATAATAATATTAAACTTATTAGCTATTAATAAGACTTTTTTACTTAAATATACTTAACTTACTTTATTTACTATTAAGAGATATAATACTTTACTATTACTTAATAATACCTTATATATCTACTAATATAAACTTAATATAAATTAGTTTATCTTTTAGAAAC
Contig_3	6986	7482	TTATATTATAACCTAATTAATATAATTATATATACCTTACTTTTACGTTTTATTCTTACTAATTAGCATAAGATTAAATTATTAACCTTTAGTCTTTCTAAAGGCTTTACTATAAACCTTCTAAAGACTAATTAACTATAAATTAAATAACCTATATTATAGTTTAAAACTAATATACTTATTTCTTAATTTATAATAGATATAAGGTAATACTTATTGCCTTATACCTCTAATTAGTATATATAAAATACTCTCTTAGTATTAGATAGAATTTAGCTTATTAGCTATTAATAAGACTTTTTTACCTAAATACGCTTAATTTACTCTATTTACTATTAAGAGATATAATACTTTACTATTACTTAGTAATGCCTTATATATCTACTAATATAAACCTAA…
Contig_11	3003623	3004049	TAAATATACCCTACTTTTCACTTTTATAAGACCTTACTTTTTCCTCTAATTACTATAAGACCGAACTATTAACTCTTAGTCCTTATAAAAACCTACTTTTCTATCTTCTATATACTAATTAGCTTAAGACCGAAAGAACTATATTACAGTTTAGGACTAATACTTTTAATTTTTAATCTATAATAAATATAAGCTAATACCTATTGCCTTATACCTTAGACTAGTATATATAGATCCCTTAAAAACCCTAGGTAGAACTTAACTTACTAGCTATTAATAAAGCCTTTTTACCTAAATATGCCTAACCTGCTCTATTTACTATTAAGAAATATAACACTTTGCTCTCGCTTAGTATATAACGCCTTATAACTCTATAAACATAAACCAGTATAGACTAGT…
Contig_11	3012717	3013133	TTACTTTTTCCTCTAATTACTATAGGACTAAACTATTAACTCTTAGTCCTTATAAAAACCTACTTTTCTATCCTTTATATACTAATTAGCTTAAGACTAAAAGAACTATATTATAATCTAAGACTAATACTTTTAATTTTTAATCTATAATAGATATAAGCTAATACCTATTGCCTTATACTTTAGATTAATATATATAGATCCCTTAAAAACTTTAGGTAGAACTTAGCTTACTAGCTATTAATAAAACCTTTTTACCTAAATATACCTAACTTACTCTATTTACTATTAAGAAATATAACACTTTACTCTCGCTTAGTATATAATACCTTATAACTCTATAAATATAAACCAGTATAGACTAGTTTATCTGTTTAAAACCCTAACTATTACAGCTAG…
Contig_6	279765	280161	TTACTTTTTCCTCTAATTACTATAAGATTAAACTATTAAACTCTTAGTCCTTATAAAGACCTACTTTTCTATCCTCTATATACTAATTAGCTTAAGACTAAAAGAGCTATACTATAATTTAAGACTAATACTTTTAATTCTTAATTTATAATAAATATAAGCTAATATCTATTGCCTTATACTTTAGACTAATATATATAGACCCTTTAAAGACCTAAGTAGAATTTAACTTACTAATTATTAATAAAGCCTTTTTACCTAAATATACCTAATTTACTCTATTTACTATTAAGAAATATAATACTTCGCTCTCGCTTAGTATATAATGCCCTATAACTCTATAAATATAAACTAATATAGACTAGTTTACCTATTTAAAACCCTAACTGTTATAATT
Contig_11	3035892	3036339	TTTATATTAATTGCCTTAATATTATAACTTAATAGGTAACTATATAACCCTATTATTTTTTATTTAATTATATTATAAGATACCCCTATTAAATTAGTTAGCTTATAAGCCGCTAGGACTTATAACTTATAACTTATAAGAGACTTATAATATAAGCTTTAACTTATATTATAAGCTAAAGACTTATACTATAAGCTATTATAATAAACTGTAAACTACTTTAAATATATATATATCCTCTTATAAAGTATAAAATAGAACTTAGCTTACTAGCTATTAATAAAGCCTTTTTACTTAAATATATTTAACTTACTTTATTTACTATTAAAAAATATAATACTTTATTTTTATTTAGTATATAATACCTTATAACTCTATAAATATAAACTAATATAGACT…
Contig_3	33883	34284	TATATTATAACTTAATAGAACTACTTAATTATATTATATATACTTTATATTTTTTATTTAATTATTTAATATTATAAGAAAATATAATTAATATTAAAATCTTATAATTAATACTAACTTAAAATAATTAATATTAATCCTACTAATTTAATATTAATCTTATAATAACCTTATTAATTATATTTAAATACTTAAGTATATATACCTTAAGATAGAATTAAATAAATAGTATTTAACTTACTAGCTATTAATAAAACCTCTTTATTTAAATATATTTAATTTACTTTATTTACTATTAAGAAATATAATATTTTACTTTTATTTAATATATAATACTTTATAACTCTATAAATATAAACTAATATAGACTAGTTTACCTATTTAGAACCTTTAATTATT…
Contig_1	9007854	9008239	TTATATTATAACCTAATAACCTAGCTTAGTTATACTATATATACTGTATATTTCTCTATTAATTATTTAGTATAACTATTTAATATAATTAGTACTAAAATACTATAATTAGTATTAATCTTAAGATAATTAATATTAATCCTCTAGAATTAGCTTTAATATTTTAATAACCTTACTAATTAAGTAAGAACGTATAAATATATATATATATTTAATTAGTATTAATTAATATAATTAGCTTATTAGCTTATTAGCTTTTAATAAGACTTTTTTATTTAAATATATTTAATTTACTTTATTTACTATTAAAAGATATAATACTTTATAATTATTAAGTAATAATATTTTATATATTTATTAATATAAATCTAATATAAATTAACTTA
Contig_2	670350	670792	TTACTTACTATACTTGTTACGACCCAACAGATGACCACATAACCCCATTCTTTTCCACCCAATCATATCATAGGACACCCCTACTAGATTAGTCAGCTTATAAGCCGCTAGGACCTACGACCTATAACTCACAGGGAACTCACAATATAAACCTTAACTTATGCTATAAGCCAGAGACTTATGCTATAAGCTATTACAGTAAACCATAAGACACTTTAAGTATATATATATCCTCTTATAAAGTATAAAATAGAACTTAGCTTACTAGCTATTAATAAAGCCTTTTTACCTAAATATATTTAACTTACTCTATTTACTATTAAGAAATATAATACTTTATCTTTACTTAATATATAATACCTTATAACTCTATAAATATAAACTAATATAGACTAGTTT…
Contig_5	21044	21446	ATTTTTTGTTACAACCCTGACGCTTATGTCACGTGTTCCCCACTCAGTCTCTCCGCCAATCATAAGGGATATGAATATTATGCTTACGACTTTAACCGTAATTGTATATTACTGCTTATAGTTAAGACTATAATTATCAGTTTTAGATTATAATTTAGACTATAATCCCTCTAAAGTATATTAAATATATATACTTTTAGCTAATATTAAATAATATAATTAGCTTATTAGCTATTAATAAGACTTTTTTATTTAAATATATTTAATTTACTTTATTTACTATTAAAAGATATAATATTTTACTATTACTTAATAATACTTTATATATTTATTAATATAAACTTAATATAGATTAGTTTATCTTTTAGAAACCTTACTTATTATATATTAATAGCTTTT…
Contig_11	3012117	3012551	CTTTAATGTTACGACCCAACAGATAACCACATAACCCCATTCTTTTTCACCTAATTATATTATAAGATACCCCTACTAAATTAGTCAGCTTATAAGCCGCTAGGACTTACAACTTATAACTTATAGGAGACTTATAATATAAGCCTTAACTTATACTATAAGCCAGGGACTTACGCTATAAGCTATTATAATAAACCGTAAGATACTTTAAGTATATATATATCCTCTCGTAAAGTATAAGATAGAATTTAGCTTACTAGCTATTAATAAAGCCTCTTTACCTAAATATACCTAACTTACTCTATTTACTATTAAGAAATATAATACTTTATTCTCACTTAGTATATAATACCTTATAACTCTATAAATATAAACTAATATAGACTAATTTACCTATTT…
Contig_1	50359	50487	TATTACGATCCCAGCGGTTACGTTATGTGTAACCTACCTTTTTTTACTAATTATTATAAGTCTTACTTATACTAAAGTAAGCTTATTAAAAGCTTACTATAAGCCTTATAAGCTTTCTTAAAAAGCTTA
Contig_1	9018764	9019171	TTATTATTATAACCTAACAGGTAAATATATAGACCTTATTATTTCTATCTAATTAAGATATTAGTTAACTATATTAGCTTAATTAGACTATAAGCCGCTAAGATCTATAACTTATAACTTATAAATAGACTTATATAGTAAGCCTTAACTTATAATATAAGCTAAGAACTTATAATATAAGCCTTTATAAGTATATATATATTTATCCTTAGTATTAAATAGAATTTAGCTTATTAGCTATTAATAAAACCTTTTTCCTTAAATATATTCTATTTACTTTATTTATTATTAGGAAATAATACTTTATTATTACTTAATTATATACCTTATAACTCTATAAATATAAATTAATATAGACTAATTTACCTATTTAAAAACCTAACTATTATATATTAATAG…
Contig_4	27548	27980	TTTATATTACGACCCAACGGGTGACCACATGACCCCATTAATTTTCACCTAATTATGCCCTAGGATACCCTTACTAGATTAGTCAGCTCGTGAGCCGCTAGGACCTGCGACTTATGACTTATAGGAGACTTATAATGCAAGCCTCGACTTATGCTATAAGCCAGAGACTTATGCCATAAGCTAGCACGATAAACCGTAAGCCACTTTAAGTATATATATATCCTCTTATAAAGCATAAGATAGAACTTAGCTTACTAGCTATTAATAAAGCCTTTTTACCTAAATATGCCTAACTTGCTCTATTTACTATTAAGAAATATAATATTTCGCTCTTACTTAATATATAACGCCTTACGACTTTATAAATATAAACTAATATAGACTAATTTACCTATTTAA…
Contig_5	200769	201197	TTATATTATAATTCCAGTTCTTATATTATATATACCCTACTTTTTTTACTAATTAGATAGAATTACTATATGCCACTAAATCTAGCTAATAGTCACTTAAACTGGATTACCACTAAGACTAAATAATTACTAGTAACTCCTAAGAATTACTAGTAATTATTAGAATTATTTAGTAATCCTAATACTATATAGCGACCCTATCTAATATATATATATTTATTTAGTATTAATTAGTACTTTTAGCTTACTAGCTATTAATAAAACATTTTTACCTAAATATATTTAATCCGCTCTATTTACTATTAAGAGATATAATACTTTATAACGCTTAGTATCTATGCCCTATATATCTGCTAATATAAACTTAATATAGACTAGTTTATCCCTTAGGAACTATAA…
Contig_11	3713512	3713893	TTATATTATAACTTTAACGCTTATATTATATATACCCTATTTAGTTTTTCTATTAATTATAAGGAATATAAATATTATATTTAAAATTTTAACTATAATTATATATTATTACTTATAATTAAGACTATAATTATTAGTTTTAGATTATAATTCTAATTATAATCCCTTTAGAATATATCTAATATATAAACCTTTAATTAGCATTAGATAGTATAGTTAGCTTACTAGCTATTAATAAGACTTTTTTACCTAAATATGCCTAATTTACTCTATTTACTATTAAGAGATATAACACTTTACTATTACTTAGTAACGCCTTATATATCTGCTAATATAAACCTAGTACGGACTAGTTTATCCCTTAGAAACTATACCTATCACA
Contig_1	8997349	8997730	TTATATTATAACCTTAACGCTTATATTATATATATTTTACTTAATCTCTCTACTAATTATAAGGAATATAAAGGTAATACTTATAACTTTAAGTATAATTATATATTACCGCTTATAATTAATACTATAATTACTAATTTTAGATTATAACTCTAGCTATAATCCCTCTAAAATATATTAAGTATATATACCTTTAGTTAGCATTAGATAGTATAATTAGCTTACTAGCTATTAATAAGACTTCTTTACCTAAATATGCCTAACTTACTCTATTTACTATTAAGAGATATAATACTTTACTATTACTTAGTAATGCCTTATATATCTGCTAATATAAACCTAGTATGGACTAGTTTATCCCTTAGAAAGCACACCTATTATA
Contig_5	28332	28717	TTATATTATAACCTTAATACTTATATTATATATTCCCTATTTAATCTCTCTATTAATTATAAGAGATATAAATATTATATTTATAATTTTAACTATAATTATATATTACTACTTATAATTAAGACTATAATTATTAATTTTAAATTATAATTTAAATTATAATCCCTCTAAAGTATATTAAGTATATATACTTTTAATTAGTATTAAATAGTATAATTAGCTTACTAGCTATTAATAAGACTTCTTTACCTAAATACGCTTAACCTACTCTATTTACTATTAAGAGATATAACACTTCACTATTACTTAATAACGCCTTATATATCTGCTAATATAAACCTAGTACGGACTAGTTTATCCCTTGGAAACCTCACCTGTCACATTTT
Contig_11	3060927	3061309	TTATATTATAACCTTAACGCTTATATTATATATACCTTACTTAGCCTCTTTATTAATTATAAGAAATATAAATATTATATTTATAATTTTAACTATAATTATATATTACCGCTTATAGTTAAGATTATAATTACTAGTTTTAAATTATAACTCTAACTGTAATCCCTCTAAAATATATTAAATATATATATCTTTAGTTAGTACTAGATAGTATAGTTAGCTTACTAGCTATTAATAAGACTTCTTTACCTAAATACGCTTAACCTACTCTATTTACTATTAAGAGATATAATACTTTACTATTGCTTAGTAATGCCTTACGTATCTGCCAACATAAACCTAGTACGGACTAGTTTATCTCTTGGAAACCACACCCGTCACAT
Contig_11	3041657	3042038	TTATATTATAATTTTAACACTTATATTATATATACCCTATTTAGCCTCTCTACTAATTATAAGAAATATAAATATTATATTTATAATTTTAATTATAATTATATATTACTACTTATAGTTAAGACTATAATTACTAATTTTAAATTATAACTCTAATTATAATCCCTTTAAAATATATTAAGTATATATATCTTTAGTTAATATTAAATAATATAATTAGCTTATTAGCTATTAATAAGACTTTTTTACTTAAATATATTTAACTTACTCTATTTACTATTAAGAGATATAATACTTTACTATTACTTAATAATGCCTTATATATCTGCTAATATAAACCTAATATAGACTAGTTTATCTCTTAGAAACTACACCTGTTATA
Contig_11	3048925	3049324	TTATATTATAACCCTGACGCTTATATTATATATGCCCTACTTAGCCTCTCTGCTAATTATAGGAAATATAAATATTATACTTATAACTCTAACTATAATTATATATCGCCACTTATAGTTAAGACTATAATTACTAGTTTTAAATTATAACTTTAATTATAATCCCTTTAAAATATATTAAATATATATATCTTTAGTTAATATTAAATAATATAGTTAGCTTATTAGCTATTAATAAGACTTTTTTACTTAAATATACTTAATTTACTTTATTTACTATTAAGAGATATAATACTTTATTATTACTTAATAATACCTTATATATCTACTAATATAAACTTAATATAAACTAGTTTATCTTTTAGAAATTATACCTATTATATATTAATAGCTCTTATTT
Contig_11	3030735	3031210	TTATATTATAACCTTAACACTTATATTATATATGCCCTACTTAGCCTCTCTATTAATTATAAGAAATATAAATATTATACTTATAACTCTAATTATAATTATATATTATTACTTATAGTTAAGACTATAATTACTAATTTTAAATTATAACTCTAATTATAATCCCTTTAAAATATATTAAGTATATATATCTTTAATTAGTATTAAATAGTATAATTAGCTTATTAGCTATTAATAAGACTTTTTTACCTAAATATACCTAATTTACTCTATTTACTATTAAGAGATATAATACTTTACTATTACTTAATAATGCCTTATATATCTACTAATATAAACCTAATATAGACTAGTTTATCTCTTAGAAACTACACCTATTACATTTTTACTTTAGTTTTA…
Contig_11	3021166	3021634	TTATATTATAACTTAATAGGTAACTATATAACCCTATTATTTTTTATTTAATTATATTATAAGATACCCCTACTAAATTAGTTAGCTTATAAGCCGCTAGGACTTATAACTTATAACTTATAGGAGACTTATAATATAAGCCTTAATTTATACTATAAGCTAAGGACTTATATTATAAGCTATTATAATAAACTATAAGCTACTTTAAGTATATATATATCCTCTTATAAAGTATAAAATAGAATTTAGCTTACTAGCTATTAATAAAGCCTCTTTACTTAAATATATTTAATTTACTCTATTTACTATTAAGAAATATAATACTTTACTTTTATTTAGTATATAACACCTTATAACTCTATAAATATAAACCAGTATAGACTAGTTTACCTATTTAAA…
Contig_6	129055	129463	TTATATTATAACCCTACTTACTATATTATATATACCTTACCTTTTTTTATTAATTAAGGAGAGTTACTATATTCGATTAGAACTGACTAATAAGTATAGATATTAGATTACTACTAAAAATAGATAATTACTAGTAACTCCTTAGGATTACTGGCGATTCTTAGAATCACTTAGTAATTACTGCTATACCTAGTAATTACCTTAAGTATATATACCTTCAGTTAGAACCAGTTAGTATAGTCAGCTTATTAGCTATTAATAAGACTTCTTTACTTAAATATACCTAACCTACTCTATTTACTATTAAGAGATATAACACTTTATAACTGCTTAGTGATAATGCCTTATGCATCTGCTAATATAAACTCAATATGGACTAGTTTATCCCTTAGAAACTCC…
Contig_3	3093	3439	TTATATTATAATACTAATAATTATATTATATATATTTTACCTTTTTTATTAATTATTATAAAAGCTTATTTTAATATTAATTAGCTTACCTTATAGCTTACTTAAGATATTATAAGCCTTCCTTAAAAGCTTACCTTTATATTAATAAATCTATAGGTATATATATATCTTTTAGCTCTAATTAATTATATTTAGCTTAGTAGCTATTAATAAGACTTCTTTACTTAAATATATTTAATTTACTTTATTTACTATAAGAAGATATAATACTTTATAATTACTTAATAATAATACGTTATATATCTACTAATATAAACCTAATATAAACTAGTTTATCCCTTAGAAGC
Contig_11	2997649	2998096	TTATATTATAACCTAATAGATAATTATATAACCTTATTCTTTTTTACCTAATTATATTATAAGATACCCCTACTAGATTAGTTAGCTTATAAGCCGCTAGGACCTATAACTTATAACTTATAAGAGACTTATAATATAAGCCTTAACTTATACTATAAGCTAGGGACTTATACTATAAGCTATTATAATAAACTATAAGATACTTTAAGTATATATATATCCTTTTATAAAGTATAAGATAGAACTTAACTTACTAGCTATTAATAAAGCCTTTTTACCTAAATACGCCTAACCCGCTCTATTTACTATTAAGAAATATAACACTTCGCTCTCGCTCAGTATATAATGCCTTATAACTCTATAAATATAAACCAATACAGACTAGTTTACCTATTTAAA…
Contig_1	297253	297667	TTATATTATAACTTAATAAATAACTATATAACTTTATTTTTTTTCACTTAATTATATTATAAGATACCCCTACTAGATTAGTTAGCTTATAAGCCGCTAGGACTTATAACTTATAACTTATAAGGAGCTTATAATATAAGCCTTAACTTATATTATAAGCTAGAGACTTATACTATAAGCTATTATAATAAACTATAAGACACTTTAAGTATATATATATCCTCTTATAAAGTATTAAGATAGAACTTAACTTATTAGCTATTAATAAAGCCTTTTTACTTAAATATGCCTAACCTGCTCTATTTACTATTAAGAAATATAATACTTCGCTCTCGCTTAGTGTATAACGCCTTATAACTCTATAAATATAAACCAGTATAGACTAGTTTACCTGTTTAA…
Contig_4	34520	34950	TTATATTACGACCTAATAGGTAACTATATAACCCTATTAATTTTTACCTAATTATACCCTAGGACACCCTTACTAGATTAGTCAGCTTATAAGCCGCTAGGACCTATGACTTATAACTTATAGGAGACTTATAATATGAGCCTTGACTTATGCTATAAGCCAGAGACTTATGCTATAAGCCAGTATAATAAACCGTAAGCCACTTTAAGTATATATATATCCTCTCGTAAAGTATAAGATAGAACTTAGCTTACTAGCTATTAATAAAGCCTCTTTACCTAAATACGCCTAACTTACTCTATTTACTATTAAGAAATATAACACTTTGCTCTCGCTTAGTATATAATGCCCTACGACTTTATAAATATAAACCAATATGGACTAGTTTACCTATTTAAA…
Contig_2	650219	650620	TTATATTATAACCTAATAGATAACTATATAACCCTATTCTTTTCTACCTAATTATATTATAAGATACCCCTACTAGATTAGTCAGCTTATAAGCCGCTAGGACCTATAACCTATAACTTATAAGGAACTTATAATATAAACCTTAACTTATACTATAAGCTAGAGACTTATATTATAAGCTATTACAGTAAACTATAAGATACTTTAAGTATATATATATCCTCTTATAAAATATAAGATAGAACTTAACTTACTAGCTATTAATAAAACCTCTTTACCTAAATATGCCTAACTTACTCTATTTACTATTAAGAAATATAATACTTCGCTTTCGCTTAGTATATAACGCCTTACGACTCTATAAATATAAACCAGTATGGACTAGTTTACCTGTTTAAA…
Contig_6	265006	265408	TTATATTATAACTTAATAGGTAACTATATAACCTTATTATTTTTTACTTAATTATATTATAAGATACCCCTATTAAATTAATTAGCTTATAAGCTATTAAGACTTATAACTTATAACTTATAAGAGACTTATAATATAAGCCTTAACTTATACTATAAGCTAAAGACTTATACTATAAGCTATTATAATAAACTATAAGACACTTTAAGTATATATATATCCTCTTATAAGGTATAAAATAAAACTTAACTTACTAGCTATTAATAAAACCTTTTTACTTAAATACACTTAACCTGCCTTATTTACTATTAAGAAATATAATACTTTACTCTTACTTAGTATATAATGCCTTATAACTCTATAAATATAAACTAGTATAGACTAGTTTACCTATTTAGA…
Contig_4	41993	42406	TTATATTATAACCTAATAGGTAACTATATAACCCTATTATTTTTTACCTAATTATATTATAAGATACCTCTACTAAGTTAATTAGCTTATAAGCCGCTAGGACTTATAACTTATAACTTATAGGAAACTTATAATATAAGCCTTAACTTATATTATAAGCTAGAGATTTATATTATAAGCTATTATAATTAACTATAAGTAACTTTAAGTATATATATATTCTCTTATAAGGTATAAAATAGAATTTAGCTTATTAGCTATTAATAAAGCCTTTTTATTTAAATATATTTAACTTACTTTATTTACTATTAAGAAATATAATACTTTACTCTTATTTAGTATATAATACCTTATAACTCTATAAATATAAACTAATATAGACTAGTTTACCTATTTAGA…
Contig_11	3747678	3748028	TTATATTATAATTTAGTAGATAACTATATAAGCCTTATTATTTCTATCTAATTAAGATTTATAATTTATAGCTTATATATAGACTTATAAAATAAGCCTTTATTTATAATATAAGTTAAGAACTTATATTATAAGCCCTTATAAGTATATATATATATACTTATCCTTAAGTATTAAATAGAATTTAACCTATTAGCTATTAATAAAACCTTTTAACTTATATATACCTTACTTATTTTATTTATTATTAAGAAATATAATATTCTAATATTAGTTAATTATATACCTTTTAACTCTATAAATATAAACTAATATAGACTAATTTACTTATTTAGAAACCTAACTATTATA
Contig_10	30163	30526	TTATAACCCTGACGCTTATGTTATATATACCCTACTCAGTCTCTCTACTAATTATAGGGAATATAAATATTACACTTATAACTCTAACTGTAATTGCATATTACTGCTTACAGTTAAGACTATAATTACTAATTTTAGATTATAATTCTAACTATAATCTCTTTAAAATATATTAAGTATATATACCTTTAGTTAATACTATATAATATAATTAGCTTATTAGCTATTAATAAGACTTTTTTATTTAAATATATTTAATTTACTCTATTTATTATTAAGAGATATAATATTTTACTATTATTTAATAATGCCTTATATATCTACTAATATAAACTTAATATAGACTAGTTTATCCCTTAGAAAC
Contig_10	29111	29380	CTGATATATTTAACTCTCAGTCTATAAAAGATATAAAATAATACCTATTATCTTATACCCTAGATTAGTATATATAGGGTACTCTCTTAGTATTAGATAGAACCTATCTTACTAGCTATTAATAAAACCTCTTTACCTAAATATGCCTAACCTGCTCTATTTACTATTAAGAAATGTAATACTTCGCTACCGCTCAGTATAGACGCCCTACAACTCTGCAAACATAAACCAGTATGGACTAGTTTACCTGTTTAGAACCTAACTGTCACA
Contig_11	3697554	3697962	TATTATAACTTAGCGCTTATATTATATATATCTTATTTCTTTTTATTAATTACCTTAAGTCTTACTTATATTAAAATAAGCTTATTAAAAGCTTACTTATATATAAATAAGCCTACCTTATAGCTTACTTAAGATATTATAAGCTTCTTATAAAAGATTATTATAACTCTTATAAGCTTTTCCTAAAAGCTTACCTTTATATTAATAAGCTCTTTAAGTATATATATATTTAAATTAATACTAATTAATATAATTAACTTATTAGCTATTAATAAGACTTTTTTATTTAAATATATTTAACTTGCTTTATTTACTATTAAGAGATATAATACTCTTTATTTACTTAATAATAATGCCTTATATATCTGCTAATATAAACTTAATATAAACTAGTTTATC…
Contig_1	8981814	8982228	TATTATAACTTAACTGATATAGTTATATATACCCTACTTTTACTCCTTATTTATACTAATTACTATAAGATTAAAACTATTAATCTTTAGTCCTTATAAGGCCTTATTATATATTTATAATAAGCTAATTAAATATAAATTAAATAACTTATATTATAATTTACTTAATTTATAGTAAATATAAAATAATACCTATTATATTATACCTCTAATTAGTATATATAAAATGCTCTTTTAATATTAAATAGAATTTAACTTATTAGCTATTAATAAGATTTCTTTATTTAAATATATTTAATTTACTTTATTTACTATTAAGAGATATAATATTTTACTATTATTTAGTAATACTTTATATATTTATTAATATAAACTTAATATAAATTAATTTATCCTTTA…
Contig_6	135700	136123	TATTACAACCCTGCTTACTATATCACATATACCCTACCTTTTTTTACTAATTAAGGAGAGTTATTACATTCGACTAGAACTAACTAATAAGTATAGATATTAGATTACTATTAAAAACAGATAATTACTAATAACTCCTTAGGATTATTAGCGATTCTTAGAATCACTTAGTGATTACCGCTATACCTAGTAATTACCCTAAGTATATATACCTTTAGTTAGAACTAATTAATATAGTCAGCTTACTAGCTATTAATAAGACTTTTTTACCTAAATATACCTAACCTACTCTATTTACTATTAAGAGATATAATATTTTATAACTGCTTAATAATAACGCCTTATATATCTGCTAATATAAACTTAATATAAATTAGTTTATCCTTTAGAAACTCTACT…
Contig_9	766704	767069	TATTATAACCTTAATGCTTATATTATATATACCTTACTTAGTCTCTCTACTAATTATAAGAAATATAAATATTATATTTATAATTTTAACTATAATCCTATATTACTACTTATAGTTAAGACTATAATTATTAACTTTAAATTATAACCCTAATTATAATCCCTCTAGGAGATATTAAGTATATATACCTTTAGTTAGCATTAAATAGTATAGTTAGCTTACTAGCTATTAATAAGACTTCTTTACTTAAATATACTTAACTTACTCTATTTACTATTAAGAGATATAATACTTTACTATTATTTAGTAATACCTTATATATCTACTAATATAAACTTAATATAGACTAGTTTATCTCTTAGAAAC
Contig_3	830	1169	TATTATAATACTAGCAGTTATATTATATATACTTTGTATTTTTTATTAACTACTATAAGTCTTATTTATATTAAAGTAAATCTATTTTATATAAAAGTAAATTTACCTTATAGCTTTTTTAAGGTATTATATACTTTCTATAAAAGCTTACTTTTATATTAATAAAGTATTAAATATATATATATATATATATATATATTCTTTTTAATTTAAATAATATATTTAGCTTATTAGCTACTAATAAAACCTTTTTACTTAAATATATTTTAATTACTTTATTTAATATTAAGAATTATAGTATTTTATTATTATTAAATTATATATTTTATAATTTTATAAA
Contig_11	3733847	3734264	TGTTACAACCCAACGGAGCTGCTTAGTCATGTTGCATGTACCCCATATTTTTCGACTAATTACCTGATATTATAAGGAAGATATAATTAGCGCTAAGATCTTACAATCAGTATTAACTTAAGACAATTAGTATTAATCCTACTAGCTTAGTATTAATCCTATAATAGCCTTACTAATTACACTTAGATGCCTAAGTATATATACCTTAAGATAGAATTAAATAAATAGTATTTAGCTTATTAGCTATTAATAAAACCTCTTTACTTAAATATATTTAATTTACTCTATTTATTATTAAGAAATATAATACTTTACTTTTATTTAATATATAATACTTTATAACTTTATAAATATAAATTAATATAAATTAATTTACCTATTTAAAACTTTACTTATTAT…
Contig_8	39624	39996	TTATATTATATATACCTTATATTTTTTAATTAATTACTTAATATTATAAGAAGATATAATTAATACTAAGATCTTATAATTAGTATTAATTTAAAATAATTAATATTAATCCTATTAACTTAATATTAATCTTATAATAACCTTACTAATTATATTAAGAACCCTAACTATATATACTTTAAGATAGAACTAGATAAATAGTACTTAACTTATTAGCTATTAATAAAACCTTTTTACCTAAATATACCTAACTTACTCTATTTACTATTAAGAAATATAATACTTTACTCTCACTTAATATATAATGCCTTACGACTCTATAAATATAAACTAATATAGACTAGTTTACCTATTTAGAACCTAACTATTATAT
Contig_11	3704374	3704717	TTACCTAATAGTAAGATAGCTACCTTATAGTAAGTTAAATATATATTATTTAATTTATATAATAAATATAACTAAACTGACTATATTTAACTCTTTAATATAATTAAATTAACTATATTTAACCTATATAAACTTAAGTATATATGTATTTAGTTAATATTAGTTATATAGTTAGCTTATTAGCTATTAATAAGACTTTTTTTACCTAAATATGCCTAATTTGCTCTATTTATTATTAAAAGATATAATACCTTATAAATATTTAGTAACAATGCTTTATATATTTACTAATATAAACCTAATATAAACTAGTTTATCCCTTGGAAACCTTACCTATTATAATT
Contig_6	283304	283603	TTAGACTAAAAGAACTATACTATAATCTAAGACTAATGCCTTTAATTCTCAGTCTATAATAGATATAAGCTAATACCTATTGCCTTATACTATAGACTAGTATATATAGACCCTTTTAGCCTTAAGAAGAACTTAACTTACTAGCTATTAATAAAACCTCTTTATTTAAATATATCTTACTTACTTTATTTACTATTAAGAAATATAATACTTTATTTCTATTTAATATATATACCTTATAAATTTATAAATATAAATTAATATAAATTAATTTATTTATTTAAAAACCTTACTATTATA
Contig_1	9027708	9027951	TATTTAACTCTTAAATACAGTTAAACTGACTATATTTAACTTATATAAACTCTAATATATATATACTTATTTAATATTAATTATTATAATTAGCTTACTAGCTATTAATAAGATTTCTTTATTTAAATATATTTATTCTATTTTATTTACTATTAAAAGATATAATATTTTATAACTATTTAATAATAATATTTTATATATTAATTAATAATAACTTAATATAAATTAATTTATCTTTTAGAAA
Contig_4	2290329	2290568	TAATACTTATTACTTTATACTTTTAATTAATATATATAAAATACTCTTTTAATATTAAATAGAATTTAGCCTATTAGCTATTAATAAGACTTCTTTACTTAAATATACTTAACTTACTCTATTTACTATTAAGAGATATAATACTTTATAACTGCTTAGTAATAATACCTTATATATCTGCTAATATAAACCTAATATAGACTAGTTTATCCCTTAGAAACTACACCTGTTATAATATTA
Contig_3	46680	46913	CCTTATAATTAAACTATAAGCTTTTATAAGTATATATATATCTATCTTTAGTATTAAATAGAATTTAACTTATTAGCTATTAATAAAACCTTTTTACTTAAATATACCTTATTTACTATATTTACTATTAAGAAGTATAATATTTTATTACTACTTAATTATATACCTTATAACTCTAAAATTATAAAATAATATAGACTAGTCTATCTATTTAAAAGCCTAACTATTATAATT
Contig_11	3019746	3020000	AAGCTAATACCTATTACCTTATACTTTAGACTAGTATATATAAATCCCTTAAAAACCTTAAGTAAAACTTAGTTTACTAGCTATTAATAAAGCCTTTTTACTTAAATATATTTAACCTATTTTATTTACTATTAAAAAATATAATATTTTACTTTCACTTAATATATAATACCTTATAACTCTATAAATATAAACTAATATAAACTAGTTTACCTATTTAAAACCTTAACTATTATATATTAATAGCTCTTATTT
Contig_9	38862	39096	AAGCTAATACCTATTGCCTTGTACCCTGGATTAGTATATATAGGATACTCTCCTAGCATTAGATAGAACCTATCTTACCAGCTATTAATAAAACCTCTTTACCTGAATACGCCTAATCCGCTCTATTCACTATTAAGAAACGTGATACTTCGCTACGCTTAGTATAGATGCCCTACGACTCTGCAAACATAAACCAGTACGGACTAGTTTACCTGTTTGAAACCCAACCGTCACA
Contig_1	8999559	8999762	TACCTTTAAATTAATATATATAAAATACTCTTTTAATATTAAATAGAATCTAACTTATTAGCTATTAATAAAACCTTTTTACTTAAATATATTTAACTTATTTTATTTACTATTAAAAAATATAATACTTTATTTTTACTTAATATATAATACCTTATAACTCTATAAATATAAACTAATATAAATTAGTTTACCTATTTAGAA
Contig_11	6652075	6652297	CCCTTAGACTAGTATATATAGGATATTCTTTTAGCACTAGATAGAACTTAGCTCACCAGCTACCAATAAAACATCTTTACCTGAAATACGCCTTACCCGCTCTATTCACTATCAAGAGACGTGACACTCGCATTGCTCAGTACTTTATGTTGGCAGAGTCGTAGGGCGTAAAGTCAGTACGGACTAGTTTATCTCTTGGAAAGCCCAACCATCACACATTGAT
Contig_5	34249	34454	AAGTATATATACCTCAAGATAGAACTAGACAAGTAACTTAGCTTAGCAGCTATCAATAAAGCCTCTTTACCTGAATACGCCTAACCCGCTCTATTCACTATTAAGAAACGTGACACTTCGCTCTCGCTCAGTGTATAACGCCCTACGACTCTGCAAATATAAACCAGTACGGACTAGTTTACCTGTTTGAAACCCCAACCGTCACA
Contig_4	48947	49185	TATAAGTAACTTTAAGTATATATATATTCTCTTATAAGGTATAAGATAGAATTTAGCTTACTAGCTATTAATAAAGCCTTTTTACTTAAATATATTTAACTTATTTTATTTACTATTAAGAAATATAATACTTTACTCTTATTTAATATATAATACCTTATAACTCTATAAATATAAACTAATATAAATTAATTTACCTATTTAAAACCTTAACTATTATATATTAATAGCTTTTATTT
Contig_1	11493129	11493353	CTTTAAGTATATATATATTTATCCTTAAGTATTAAATAGAATTTAACTTATTAGCTATTAATAAAACCTTTTTACTTAAATATATTTTATTTATTTTATTTACTATTAAGAAATATAATACTTTATTACTACTTAATATAATACCTTATAATTCTATAAATATAAAGTAATATAAACTAGTTTACCTATTTAAAAACTTACCTATTATACTTAACTCTTAACTTT
Contig_1	8443493	8443708	ATTAAGAAACACTCTAGTTCTATATTTAGCTTTAGTTAAAGCGCCTACCTCTTTAATACTATTAATAAGACTTTTTTTACCTAAATACGCCTAACCTACCCTATTTACTATCAAGAGACGTAACACTCCGCAACTGCTTAGTGATAATGCCCTACGCATCTGCTAATATAAACCTAGTACGGACTAGTTTATCCCTTAGAAACCACACCTGTCACA
Contig_6	349168	349381	ATAATCCCAAGTATATATACACTCAGTTAGCACTAGTTGGTATAGTTAGCTCACCAGCTATCAATAACACTTCTTTACCTGAATACGCCTAACCCGCTCTATTCACTATTAAGAGACGTGACACTCCGCAACTGCTCAGTGATAACGCCCTACGCATCTGCCAACATAAACCCAGTATGGACTAGTTTATCCCTTAGAAACCTCACCTATCACA
Contig_1	7143264	7143493	ATAAACCCAAGTATATATACACTCAGTTAGCACTAGTTAGTATAGTTAGCTCACCAGCTATCAATAAGACTTCTTTACCTGAGTACGCCTAACCCGCTCTATTCACCATTAAGAGACGTGACACCCCGCAACTGCTCAGTGACAACGCCTTACGCATCTGCCCACATAAACCTAGTACGGATTAGTTTATCCCTTGGAAACCTCACCTGTCACATCAGCAATCTTTTATT
Contig_1	11428008	11428225	TGAGCCACTTCAAGTATATATACATCCTCTCGTGAAGCATTAGATAGACCTTAGCTCACCAGCTATTAATAAAACCTCTTTACCTGAATACGCCTAACCCGCTCTATTCACTATTAAGAAATGTGACACTTCGCTACCGCTCAGTATCTATGCCCTACGACTCTGCAAACATAAACCAGTACGGACTAGTTTACCTGTTTGGAAACCCCACCGTCACA
Contig_1	11722199	11722406	TAAGCCACTTTAAGTATATGTACATCTATCCTTAAAAGCATTAGATAGAACTTAGCTTACTAGCTATTAATAAAACCTCTTTACCTGAATACGCCTTACCCGCTCTATTTACTATTAAGAAATGTGACACTTTACTACCGCTCAGTATAGACGCCCTACGACTCTATAAACATAAACCAGTACGGACTAGTTTACTCGTTTAGAAACC
Contig_1	504860	505065	TATATACATCCAGTTAGCACTAGTTAGTATAGTTAGCTTACCAGCTATCAATAAGACTTCTTTACCTGAATACGCTTAAACCGCTCTATTTACTATTAAGAGACGTGATACTTCGCAACTGCTTAGTGATAACGCCCTACGAATCCGCCAATATAAACCTAGCACGGACTAGTTTACCCCTTAGGAACCCAAACTGTCACATATTA
Contig_1	10903332	10903540	TTTAAGTATATATACTTTCGCTTAGCACTAGCTATTATAGTTAGTTCACCAGCTATCAATAAGACTTCTTTACCTGAATACGCCTAACCCGCTTTACTTACTATTAAGAGACGCAATACTTCGCAACTGCTCAGTGATAACGCCCTACGTACCTGCCAATATAAACCTAGTACGGACTGGTTTATCCCTTGGAAACTTAACCCGTCACA
Contig_8	1326394	1326601	TTAAGTATATATATACTTATTTAGCACTAATTCGTATAGTTAGCTTACCAGCTATTAATAAGACTTCTTTACTTAAATATACCTAACCCGCTCTATTTACTATTAAGAGATATAACACTTTATAACTGCTCAGTAATAACGCCCTACATATCTGCCAACATAAACCTAATATGGACTAGTTTATCCCTTAGAAACCACACCTATTACA
Contig_11	3752869	3753090	TTAAGCACATTATATCTATTAGCTCTAGTTAATTATATTTAACTTACTAGCTATTAATAAAACCTCTTTACTTAAGTATATTTAATTTACTTTTTTTAATATTAAGAAATATAATATTTTATTACTATTTAATTATATACTTTATAACTCTATAAATATAAACTAATATAAACTAGTTTAATTATTTAAAAGCCTAACTATTATAATAATAGATTTAACTTT
Contig_1	11672769	11672983	AAATATATAGACAATTCCATTAGCAGTAGGTAATACAGTTAGCTCACCAGCTATTAACTCGATAAATCTTCTATACTTAAATACGCTTAACCCACTCCATTCACTATCAAGAAACGTAATACTTTGCAACATTCAGTAACAAGGCCCTACAACTCTGCCAATATTGACCTAACACGGCATAGTTTATCCCTTGAACACTACACCCGTCACATTTA
Contig_1	72705	72909	AGTATATATACACTCTTTAGCACTAGATAGTACACTTAGCCCACCAGCTATCAATATAACTTCTGTACCTGAGTACGCCTAACCCGCTCTCTTCACTATTAAGAGACGTAACACTTCGCTTTGCTCGGTACTGCGCTCTACGACTGTGCCAACATCAAATTAGAACGGACTAGTTTATGTATTGAGAACCCAACCATCATAGTTA
Contig_11	3053545	3053650	TATATATATCTTTAGCACTAGTTAGTACAGTTAGCCTACCAGCTATTAATAAAACTTTTTTACCTAAATACGCTTAACTCACTCTATTTACTATTAAGTGTTATAA
Contig_11	3053596	3053736	AAACTTTTTTACCTAAATACGCTTAACTCACTCTATTTACTATTAAGTGTTATAACCCTGACGCTTATATTATGTGTGCCCTACTTAGCCTCTCTGCTAATTATAGGAAATATAAATATTATACTTATAACTCTAATTATA
Contig_5	5	187	CTAGCTATTAATAAGACCTCTTTACCTAAATATGCCTAACTTGCTCTATTTACTATTAAGAAATGTAACACTTCGCTCTCGCTTAGTATATAACGCCTTATAACTCTATAAATATAAACTAATATAGACTAGTTTACCTATTTAGAACCCTAATTATTATATTATATTACTATTTAGCCTTTA
Contig_1	5729096	5729285	TAGCTATTAATAAGACTTCTTTATTTAAATATATTTAATCTGCTTTATTTACTATTAAGAGATATAATACTTTATAACTATTTAGTAATAACGCCTTATACATCTATTAATATAAACCTAATATAGACTAGTTTACCGCTTAGAAACCATACCCATTACAGTACAATAGTGATCTTTATTTAATTTAGTC
Contig_5	85474	85630	TCTTTACCTAAATACGCCTAACCCGCTCTATTTACTATTAAGAGACGTAACACTTCGCAACACTTAGTATCTACGCCCTACACATCTGCCAATATAAACCTAGTACGGACTAGTTTATCCCTTAGGAACCACAACTGTCACACTTTAGTTATTTATT
Contig_5	286	410	TTTACTTAAATATATCTTATTTACTTTATTTACTATTAAGAGATATAATACTTTACTATTATTTAATAATACCTTATATATTTACTAATATAAACTTAATATAAACTAGTTTATCCCTTAAAAAC
Contig_11	3061308	3061413	ATTAAGAGATATGACATTTCGTAACGCTCAGTGATAACGCCCTACGACTCTGCTAATATAAACTAGTACGGACTAGTTTATCCCTAGGGAACCAACACCCGTCACA
Contig_9	796547	796631	GTATGTTATTACATAATCTGAATCTGGCCTGATTCTCTTTCTTCTGAATCTCGCCTGATTCACATTATCCTATTTTCTCTTCGCC
Contig_1	7300597	7300939	CAATGATGACGGGGCTATCCCGGACAACGTCATGGCAGTGGCATCTCAAGCCATCGAAGGCACCAGCTCTGAGGCTACACTCAACTTTGGCGTTTACCGTCTGGCCATGCTCTATACATTTGATTGGCACTATTCTTTTGGACCTGGAGAACGAGAACATTCTGGAAGTAAGAAACACATCGAACTCCGAGTCCGAGCCTTACTAGGTCCAAATGAGTCCAAAGATACGATCTAAGCTCGGGAAGATGCGCAAGAATGAAGCGGCACAGCATGATGTTATCGTTGGAGTTGACCACGTTCAGCGTTTAATCTCTCGCGATCCTCATGGCAGCCTCACCTGGCT
Contig_6	573916	574399	ATACTAACCTCTTTGCAGTGTGGTGGTTGGCCTGTTTAGGTTGGCCGGCTTCAAGACAGTCACTGTCCGACCTGATCACGGAGCGAACGAGAAGAGCAAGACTATTGCTGGATGGAACGACCCAACCTCCGGAGATGAGATCTTTGTGGCTAACGTTAACACCATGGGAACTGGTGTTAACATGCACACATGTTGCTCAAAGGGGATGTTCCTCAACTGGATGCTCAACGCAAAGAGCATGCTACAGGTCATCGGACGCTTGATTCGCATCAACCAACAGGAGCCAGTCACCTTCCATCTCATAAAGGTGAAGAATTCGTACTACGACAACATAGAACGAATCTGTTGCACCAAGTGGGCCACTGAGTTGTCAGCCGAAGTCATGCTGCCCGAATGGAT…
Contig_11	3134986	3135795	TAGAGCGATCCTTACTATGGTGCGCAGGTTTTTGTCGCCAATATCAACACGATGAGCGTGGGTGTCAACATGCACCACTGTTGTTTTACTGGCATTTTCATCAACTGGCACTTGAACATGGAGACGAACTGGCAATGATGTGGTCGTCTCATTCGGATTGGTCAGCAGCACAAGGTCGAGTGGATATTTTTGAAGATCAAGAACTCGTACCATGATAACATCGAGAGGTTGGCCATCAGCAAGTGGGCTCCTCAGTTGTCAGCTGAGATCAATTTACCGGATTGGGTCGAAGATGAGCTTCGCGAGATTCTCATCTATGAAATAATTAAGACCCACATGACTCAGCCCTTCAACAGGTACTCATGGATTATCCTCCGGAACATGTTCGGCCATGACTTT…
Contig_5	214102	215604	AGGTTATCGAGGAGGTTATCGAGGAGGAACCTCAGCTTCCTAAGGTTAGCGACAAGCGTCCCGCAGATGATGATACCAACAGCCTCACTCCGAAGCGCAATAAAGTGTAGATTGGTAACTAATAGTAGGCGATTGCAGGAAGGGTAGGATAGTAGATATATTAATTAATATAAACCCTAAAAATAAAAGTCTTTTGCAAAATAAGTTAATTTTCTTCTATATTAATAATTATTAGCCTAAATGTAAGCCTTTAAACCTTATTATAGTAATCGCTATTATTCTATCTAGGATATTAATATAATTTATTTTATTATATTATAGCTAAAAGGGAAATAATATAATATAATTCTAAAGCGATTTATAATTTTAAATATCTTAATATTTATATTATCTTCTTTT…
Contig_2	33163	33439	AATATATTTAATAAGTAAGTATAATAAATAAGTAAATATAATAAGAATTTTAATTAATTAAAATTACTTATTATATTTTTCTTTAAATACCTTTAAAATTACCTAATAGGTCCTTATATTATACCTAGTCTTACTATATATATTATATTATTAAATATCTAATTTAATTAACTTTTCTTAATTATTACTTTTTAATAATTTACTTATTACTTATATATTAATATCTATTTAATTAATTACTTATAATACTTTTTTTATAATTATAAGGTCTCCTTTT
//
rnd-1_family-6
RepeatModeler Generated - rnd-1_family-6, RepeatScout	[ Index = R=9, RS Size = 95, Refiner Input Size = 95, Final Multiple Alignment Size = 95 ]
Interspersed_Repeat;Unknown
Contig_3	1314544	1314621	TGCTATTCTATTGTGCGAGAATAAGGTTGCCTTTGTGCCCTACTTTCTATTATGACTCTTGATGCAGGGAAGCGAAAG
Contig_3	347324	347396	CTTTTCTATTCTAAGAGAATAAGATTGCTTTTGTGCTCTATTTTCTATGACTCTTGACGCAGGGAAGCGAAAG
Contig_1	11243287	11243359	TACTTTTCTATTGTGCGAGAATAAGGTTGCTTTTGTGCCCTAATTATCATGACTTGACGCAGGGAAGCGAAAG
Contig_4	1634464	1634535	TGCTTTTCTATTGTGTGAGAATAAGGTTGCTTTTGTGCCTTACTTTCTATAACTCTTGACGCAAAGGCAAAA
Contig_11	5431453	5431526	TGCTTTTGTATTGTGCGAGATTAAGGTTGCTTCTGTGCCCTACTTTGTATGACTCTCGATACAGGGCAGCCGAA
Contig_3	504102	504176	TGCTTTTGTATTGTGCGAGAATAAGGTTGCGTTTGTGCCTTACTGTGTCTGACTCTTGATGCAGGGCAGCCGAAG
Contig_1	3972414	3972488	TGCTTTTGTTTTGTGCAAGAATAAGGACGCTTTTGTGCCTTACTTTGTACGACACTTGATGCAGGGCAACAGAAG
Contig_4	1358109	1358174	TGCTTTTGTATTGTGCGAGATCAAGGTTGCGTTTCTGTCCTGCTTTGTATGACTCTCGATGCAGGG
Contig_7	1785203	1785277	TGGTTTTTTATTATGCAGGAATAAGGTTGCGTTTATGCTCTACTTTGTATTACTCTTGACGCAGGGCAGCCGAAG
Contig_9	48869	48934	TGCTTTTGTATTGTGTGAGAATAAGGTTGTGTTTATGCTCTACGTTCTATGACTCTAGATGAAGGG
Contig_9	490924	490987	TGCTTTTCTATTGTGTAGGAATAATGCCATATTTTGTGTGACTCTTGATGCAGCGCAGCCGAAG
Contig_4	1781566	1781626	TTTTGTATTATGCGAGAATAAGGTTGCGTTTATGCCCTACTTTATGACTCTTGATATAAGG
Contig_1	504534	504599	TGATTTTGTATTATGCGAGATTAAGATTGCGTTTATGCCCTACTTTATATGACTCTCGATACAAGG
Contig_1	9867822	9867898	TGCTTTTATATTGTATGAAAATAAGGCTGCTTCTTTATCCTACCTTCCATGACTCTTGAATCGTAGGGCGACGAAAG
Contig_11	4438972	4439036	TACTTTTCGATTATATAAGAATAAGGTTACTTTTATGCCTTACTTTCTATAACTCTAGATATAGG
Contig_4	1952321	1952368	TGCTTTTGTGTTGTGCGAGAATAAGGTTGCGTTTTGTGCCCTACTTTC
Contig_6	188607	188685	TGATTTCCTATTGCCCAAGAACAAGGTTACGTTTATGCACTGCCTACTTTGCATGACACTTGATGTAGGGTAACCGAAG
Contig_4	995624	995684	TACTTTTATATTGTGTGAGAATAAGGTTGCTCTTTAAGCCTTGCCTTTTAAAACCCAATGC
Contig_3	1381534	1381573	TGCTTTTTTATTCTGCGACAATAAGTCTGCTTTTGTGCCC
Contig_7	118302	118376	TGCTTTTCTATTGTGCGAGAATAAGGTTGCCTTTGTGCCCTACTTTCTGTAACCCTTAACGCAGGGAAGCGAAAG
Contig_4	145033	145111	TGCTTTTCTATAGTGCGAGAATAAGGTTGCTTTTGTACTTTAATTTCTATGACTCTTGCTTGACGCAGGGAAGCGAAAG
Contig_5	134507	134581	TGCTTTTCTATTATGTGGGAATAAGGTTGCGCTTATGCCCTACTTTCTATGACTCTTGATGCAGGGCGCCGAAGG
Contig_3	2915548	2915622	TGCTTTTCTATTGTGCGGGAATAAGATTGCGCTTTTGCCCTACTTTCGATGACTCTTGATGCAGGGCGCCGAAGG
Contig_8	1417571	1417635	TGTTTTTGTATTGTGCGAGATTAATGTTGCCTTTATGCCTACTTTCTATGACTATTGATACAAGG
Contig_7	13788	13857	TACCTTTGTGTTATGTGAGAATAAGGTTACGTTTGTGCCCTACTGTGTATGACTCTTATGGCAGCCAAAG
Contig_2	3106964	3107044	TGTTGTTGTATTGAAGAGATTTTTCTATAAGGTTGCGTTTATGCCCTACTTTCTATAACTCTTGATACAGGGCGCCGAAGG
Contig_11	985483	985534	TTGTATTGCACGAGAATAAGGTTGCTTCTTTAGACCCTGCCTTCTACGACTC
Contig_1	5218143	5218217	TGCTTTTCTATTGTGCGAGAATAAGGTTGCTTTTGTGCCCAACTTTCTATGACTCTTGACGCAGGGAAGCGAAAG
Contig_3	1642134	1642208	TGCTTTTCTATTGTGCGAGAATAAGGTTGCTTCTTTGCCCTACTTTCTATGACTCTTGACGCAGGGAAGGGAAAG
Contig_7	1422489	1422563	TGCTTTTGTATTGTGCGAGAATAAGGTTGCATTTGTGCCCTAATTTTTATGACTCCTGATGCAGGGAAGCGAAAG
Contig_1	2370534	2370608	TGCTTTTCTATTGTGCAATAATAAGGTTGCTTTTATGCCTTACTTTATATGACTCTTGACGCAGGGAAGCGAAAG
Contig_1	11244420	11244494	TGCTTTTCTATTGTGCGGCAATAAGGTTGCATTTATGCCCTACTTTGTATAACTTTTGATGCAGGGCGCCGAAGG
Contig_11	3950495	3950569	TGGTTTTGTATTGTGCGAGAACAAGGTTGCTTTTGTGCCCTGCTTTCTTTGACTTTTGATACAGGGAAGCGAAAG
Contig_11	2985004	2985078	TACTTTTCGATCGTGTGAGAATAAGGTTTCTTTTGTGCCCTACTTTCTATGACTCTTGACGCAGGGAAGTAAAAG
Contig_1	197087	197161	TGCTTTTCTATCATATGAGAATAAGGTTCTTTTTCTGCCTTAATGTCTATGACTCTTGACGCAGGGAAGCAAAAG
Contig_11	6261347	6261421	TGATTTTGTATTGTGCGAGATTAGGGTTGCGTTTATGCCCTACTTTGTATGACTCTCGATGCAGGGCAGCCGAAG
Contig_8	206635	206702	TGCTTTTGTATTGCGCAAGAATAAGTTGCTTTTTTGCCCTTAGTACTTTCTATGACTCTTGATGCAGG
Contig_11	2390786	2390860	TACTTTTGTATTGTGCAAGAATAAGGTTAAGTTTATGCCCTACTTTGTATGACTCTTGATGAAGGGTAGCCAAAG
Contig_1	5523049	5523115	TGCTTTTATATTGTGCGAGAATAAGGTTGCTTTTGTGCCCTACTTTGTATGATCAGGGCAGCCAAAG
Contig_3	365031	365104	TGCTTTTATATTGTGCGGATCAAGGTTGCGTTTGTGCCCTAGTTTATGTGACTCTCGATGCAGGGTAGCTGAAG
Contig_7	2644956	2645021	TGATTTTGTATTGTGCGAGATTAAGGTTGCGTTCATGCCCTACTTTCTATGACTCCCGATACAGGG
Contig_7	4447398	4447463	TGATTTTGTATTGTGTGAGATTAAGGTTGCGTTTATGCCCTACTTTGTATGACTCTCGATACAGGG
Contig_4	1562059	1562131	TGCTTTTGTACTGTGCGAGAATGAGGTTGCTTTTGTGTCCTCCTTGCATGAATCTCATTGTAGGGCACTGAAA
Contig_1	6285008	6285070	TGCTTTTCTATTGTGCGAGAACAAGGTTACTTTTGTCCCCTACCTACTTTCCATGAATGTTGA
Contig_2	1358267	1358343	TGCTTTTGTATTGCGCGAGAATATGGCTGCTTCTTTGGACTCTACTTTCTGTGACTCCCAGTTGCAGGGCGACGAGA
Contig_3	2034120	2034181	TGATTCTGTATTGTGCGAGATTAAGGTTGCGTTTATGCCCTACGTTCTATGACTATCGATAC
Contig_11	2896141	2896190	TGCTTTTCTATTGTGAGAGACTAAGTTCGCTCTTGTGCCCTACTTTCTAT
Contig_1	10845219	10845298	TGCTTCTGTATTGTGCGGGAATAAGGTTTCCTCTCTGGACCTAGGTGCTTTCTATGAGCCGTAGCTGCAGGACAACGGAA
Contig_1	3926280	3926336	TGCTTTTATATTGTGTGAAAATTAGGTTGCTTCTTTACCTTACTTTTTATGACTCTT
Contig_1	7332424	7332494	TACTTATGTATTGTGTGAGAATAAGGTTGCTTCTTTGTGCCCTGCTTTGGATGGCTCTTTGTTGGGGGCGA
Contig_10	869738	869812	TGCTTTTGTATTGTGTGAGAATAAGGTTGCTTTGAATCCTATCTTTTGTGACTCAGAATTGCAGAGCGAGGGAAA
Contig_1	10030681	10030752	TGCTTTTGTTCTGTGCGAGAATGATTGCTTTTTTGCACCCTATATTCCATGACGTTTTATTGCAGGACAACG
Contig_1	5817669	5817732	CTTTTGTAATGTGCGAGGTTAAGGTTGCGTTTATGCCCTAATTTCTATGACTCTCTATACAAGG
Contig_7	3503404	3503451	CTTTTGTATTGTGAGAATAAGGTTGCTTTTGTGCCCTACTTTGTTTGA
Contig_11	2719145	2719186	CTTTAATGTTGTGCGGGAATAAGGTTGCTGTTGTGCCCTACT
Contig_5	145344	145404	TTTTATATTGTGTGACAATAAGGTTGCGTTTATGCCCTACATTATGACTCTTAATATAAGG
Contig_1	7169790	7169856	TTTTATATTATGCGAGAATAAGGTTGCGCTTATGCCCTACTTTATATGGCTCTCGATACAGGGCAGC
Contig_9	502281	502343	TTTTGTATTGTGCGAGATTAAGGTTGCGTTTATGCTCTACTTTCTATGACTCTCGATACAAGG
Contig_11	6085505	6085567	TTTTGTATTGTGCGAGATCAAGGTTACGTTTATGCCCTACTTTCTATGACTCTCAATACAGGG
Contig_1	6990926	6990985	TTTTATATTGTGCGAGATTAACATTTATGCCCTACTCTATGACTCTCGATGCAGGGCAGC
Contig_10	449029	449091	TTTTGTATTGTATAAGAATAAGGTTGCATCTTTATGTCCTTCCTTCTATGACTCTTAGTTGCA
Contig_11	2739331	2739397	TTTCTATTGTGCAAGAACAAGGTTGCGTTTATGTCCTACTCTGTGACTCAATGCAGGGCAGCCAAAG
Contig_3	1718415	1718486	TTTTTATTGTGCAAGAATAACGGTTGCTTCTGTGCCTTGCATTTTATTACTCTTTGTTGCAGGCCAACGAAA
Contig_8	1135361	1135427	TTTATGTTGTGCCAGAATGGTTGCTTCTGTGTACTACTCTGTGACTCTTTGTTGCAGAGCAACGGAA
Contig_9	138049	138118	TTCTGTTGTGCGAGAATAAGGTTGCTTTTGTGCCCTACTTTCTATGACTGTTGACGCAGGGAAGCGAAAG
Contig_1	1932852	1932912	TTATATTGTACGAGATTAAGGTTGCGTTTATGCCATACTTTCTATGACTCTCGATACAGGG
Contig_1	1933311	1933377	TATTGTGCGAGAATAATGTTGCTTTTGTACCCTACTTTCTATGACTCTTGACGGAGGGAAGCGAAAG
Contig_1	298555	298619	TTGTGCAGGAATAAGGTTGCGTTTATGCCCTACTCTGTATGACTCTTGATACAAGGCGTCGAAGG
Contig_4	520744	520807	TATTGTGTGAGAATAAGGTTGCATTTGTGCCCAGGTTTCTATGACTCTTGATGCAAGGAAGCGA
Contig_1	9284455	9284521	TATTGTGTGGGAATAAGGTTGCTTTTGTGCCTTACTTTCTGTGACTCTAGATGCAAGGCAGCCAAAG
Contig_3	2952257	2952321	TATTGTGCGAGAATAAGGTTGTATTTGTGCCCTACGGCGTAGCTCTTGATCCAGGGCAGCTGAAG
Contig_3	1870994	1871056	TATTGTGCAAAAATAAGGTTGCTCTTATGCCCTGCTTTCTATGGTCCCTTAGGGCAACCGAAG
Contig_11	3154571	3154623	GTGCGAGATTAAGGTTACTTTTATGTCCTACTTTCTATGGCTTTCGATACAAG
Contig_11	5431345	5431407	TGCAAGAATAAGGTTGCTTCTTTGCTCTAATTTCTATAACTTTATTACATAGCAACGCAAAAG
Contig_2	2133827	2133878	GCGAAATTAAGGTTGCGTTTATGCCCTACTTTCTATGACTCTCGATACAAGG
Contig_1	10788640	10788691	GCGAGATTAAGGTTACGTTTATGCCCTACTTTTTTTGACTCTCGATACAAGG
Contig_1	1720845	1720894	GCGAGATTAAGGTTGCGTTTATGCCCTACTTTATGTGACTCGATACAAGG
Contig_4	391214	391273	CGAGAATAAGGTTGCTTTTGTGCCCTACTTTCTATGACTTTTGATGCAGGGCGCCGAAGG
Contig_1	2642793	2642841	CGAGATTAAGGTTGCGTTTATGCCCTACTTTGTGACTCTTGATACAAGG
Contig_8	800563	800621	GAGAATAAGGTTACTTTTGTACCCTACTTTGTATGACGCTTGATGCAGGGCAGCCGAAG
Contig_1	5817623	5817670	AGATTAAGCTTGCGTTCATGCCCTAATTTCTATGAGTCTTGATACAAG
Contig_1	10857832	10857884	GAATAAAGTTTCTTTTATGCCTACTTTCTATTATACTTGATGCAGGGAGGCGA
Contig_1	7667779	7667835	ATAAAGTTACTACTTTATGCCTTACCTTCTATGACTCTTTGTTGCAGAGCAATGGAA
Contig_1	2896319	2896362	AAAGTTGCGTTTATGCCCTACTTTCTATGACTCTCGATACAAGG
Contig_7	2561764	2561805	AAGGTTGCGTTTATGCCCTACTTTGTATGACTCGATGCAGGG
Contig_11	6436854	6436896	AGGTTGCGCATATGCCCTACTTTCTATGACTCTTGATGCAGGG
Contig_2	1850478	1850526	GTTGCTCTTGTGTCCTAGTTTCTATGACTTTTGATGCATGGAAGCGAAA
Contig_3	758704	758752	TCGCGTTAATGCCCTACTTTGCATGACTCTTGATGCAGGGCAGCCGAAG
Contig_6	355651	355696	CTTTTATGCCCTACTTTCTATGACTCTTGATGCAGGGCGCCGAAGG
Contig_9	679907	679950	TTTATGCCCTACTTTCTATGACTCTTGATGCAGGGCGTCGAAGG
Contig_1	7773775	7773818	TTCATGCCCTACTTTGTATGACTCTTGATGCCGGGCAGCCGAAG
Contig_1	3617397	3617438	TATGCCCTACTTTCTATGACTCTTGATGCAGGGCGCCGAAGG
Contig_8	1415824	1415860	GCCCTACTTTCTATGGCACTTGACGCAGGGAAGCGAA
Contig_1	6285131	6285168	CCCTACTTTCTATGATTCTTGACGCAGGGAAGCGAAAG
Contig_4	1878013	1878043	CTTTCTATGACTCTTGATGCAAGGAAGCGAA
//
rnd-1_family-7
RepeatModeler Generated - rnd-1_family-7, RepeatScout	[ Index = R=29, RS Size = 82, Refiner Input Size = 82, Final Multiple Alignment Size = 82 ]
Interspersed_Repeat;Unknown
Contig_1	504515	504592	TTTTGTATTATGCGAGATTAAGATTGCGTTTATGCCCTACTTTATATGACTCTCGATACAAGGCAACCTCTTTTTTTT
Contig_9	502265	502343	TTTTGTATTGTGCGAGATTAAGGTTGCGTTTATGCTCTACTTTCTATGACTCTCGATACAAGGCAACCTCTTTTTTTCT
Contig_7	4447381	4447460	TTTTGTATTGTGTGAGATTAAGGTTGCGTTTATGCCCTACTTTGTATGACTCTCGATACAGGGCAACCTCTTTTATTTTT
Contig_7	2644959	2645037	TTTTGTATTGTGCGAGATTAAGGTTGCGTTCATGCCCTACTTTCTATGACTCCCGATACAGGGCAACCTCTTTTTTTCT
Contig_4	1781566	1781641	TTTTGTATTATGCGAGAATAAGGTTGCGTTTATGCCCTACTTTATGACTCTTGATATAAGGCAACCTCTTTTTTTT
Contig_11	6085490	6085567	TTTTGTATTGTGCGAGATCAAGGTTACGTTTATGCCCTACTTTCTATGACTCTCAATACAGGGCAACCTCTTTTTCTT
Contig_11	6261350	6261417	TTTTGTATTGTGCGAGATTAGGGTTGCGTTTATGCCCTACTTTGTATGACTCTCGATGCAGGGCAGCC
Contig_8	1417574	1417650	TTTTGTATTGTGCGAGATTAATGTTGCCTTTATGCCTACTTTCTATGACTATTGATACAAGGCAACCTCTTTTTTTT
Contig_1	5817670	5817748	TTTTGTAATGTGCGAGGTTAAGGTTGCGTTTATGCCCTAATTTCTATGACTCTCTATACAAGGCAACCTCTGTTTTTTT
Contig_1	7169781	7169856	TTTTATATTATGCGAGAATAAGGTTGCGCTTATGCCCTACTTTATATGGCTCTCGATACAGGGCAGCCTCTTTTTT
Contig_11	5431452	5431519	TTTTGTATTGTGCGAGATTAAGGTTGCTTCTGTGCCCTACTTTGTATGACTCTCGATACAGGGCAGCC
Contig_5	145344	145420	TTTTATATTGTGTGACAATAAGGTTGCGTTTATGCCCTACATTATGACTCTTAATATAAGGCAACCTCTTTTTTTTT
Contig_5	134510	134573	TTTTCTATTATGTGGGAATAAGGTTGCGCTTATGCCCTACTTTCTATGACTCTTGATGCAGGGC
Contig_3	2034123	2034196	TTCTGTATTGTGCGAGATTAAGGTTGCGTTTATGCCCTACGTTCTATGACTATCGATACCAACTTCTTTTTTTT
Contig_3	504102	504169	TTTTGTATTGTGCGAGAATAAGGTTGCGTTTGTGCCTTACTGTGTCTGACTCTTGATGCAGGGCAGCC
Contig_4	1358112	1358175	TTTTGTATTGTGCGAGATCAAGGTTGCGTTTCTGTCCTGCTTTGTATGACTCTCGATGCAGGGC
Contig_11	2390789	2390856	TTTTGTATTGTGCAAGAATAAGGTTAAGTTTATGCCCTACTTTGTATGACTCTTGATGAAGGGTAGCC
Contig_7	1785203	1785270	TTTTTTATTATGCAGGAATAAGGTTGCGTTTATGCTCTACTTTGTATTACTCTTGACGCAGGGCAGCC
Contig_7	1422492	1422554	TTTTGTATTGTGCGAGAATAAGGTTGCATTTGTGCCCTAATTTTTATGACTCCTGATGCAGGG
Contig_1	11244428	11244491	TTTTCTATTGTGCGGCAATAAGGTTGCATTTATGCCCTACTTTGTATAACTTTTGATGCAGGGC
Contig_1	11243292	11243352	TTTTCTATTGTGCGAGAATAAGGTTGCTTTTGTGCCCTAATTATCATGACTTGACGCAGGG
Contig_3	365034	365099	TTTTATATTGTGCGGATCAAGGTTGCGTTTGTGCCCTAGTTTATGTGACTCTCGATGCAGGGTAGC
Contig_9	48872	48938	TTTTGTATTGTGTGAGAATAAGGTTGTGTTTATGCTCTACGTTCTATGACTCTAGATGAAGGGTAAC
Contig_1	6990926	6990998	TTTTATATTGTGCGAGATTAACATTTATGCCCTACTCTATGACTCTCGATGCAGGGCAGCCTTTATTTTCTTT
Contig_11	3950504	3950566	TTTTGTATTGTGCGAGAACAAGGTTGCTTTTGTGCCCTGCTTTCTTTGACTTTTGATACAGGG
Contig_4	1634467	1634533	TTTTCTATTGTGTGAGAATAAGGTTGCTTTTGTGCCTTACTTTCTATAACTCTTGACGCAAAGGCAA
Contig_3	1642143	1642205	TTTTCTATTGTGCGAGAATAAGGTTGCTTCTTTGCCCTACTTTCTATGACTCTTGACGCAGGG
Contig_1	3972417	3972483	TTTTGTTTTGTGCAAGAATAAGGACGCTTTTGTGCCTTACTTTGTACGACACTTGATGCAGGGCAAC
Contig_1	5218146	5218208	TTTTCTATTGTGCGAGAATAAGGTTGCTTTTGTGCCCAACTTTCTATGACTCTTGACGCAGGG
Contig_3	2915553	2915616	TTTTCTATTGTGCGGGAATAAGATTGCGCTTTTGCCCTACTTTCGATGACTCTTGATGCAGGGC
Contig_1	2370537	2370599	TTTTCTATTGTGCAATAATAAGGTTGCTTTTATGCCTTACTTTATATGACTCTTGACGCAGGG
Contig_3	2982748	2982823	TTTTATATTATATTACAATAAGGTTATATTTATACCCTATATTGTGACTCTTAATACAAGGTAACCCCTTTTTTTT
Contig_1	5523064	5523112	TTTTATATTGTGCGAGAATAAGGTTGCTTTTGTGCCCTACTTTGTATGA
Contig_7	118308	118370	TTTTCTATTGTGCGAGAATAAGGTTGCCTTTGTGCCCTACTTTCTGTAACCCTTAACGCAGGG
Contig_8	206631	206695	TTTTGTATTGCGCAAGAATAAGTTGCTTTTTTGCCCTTAGTACTTTCTATGACTCTTGATGCAGG
Contig_6	188608	188679	TTTCCTATTGCCCAAGAACAAGGTTACGTTTATGCACTGCCTACTTTGCATGACACTTGATGTAGGGTAACC
Contig_11	2985008	2985069	TTTCGATCGTGTGAGAATAAGGTTTCTTTTGTGCCCTACTTTCTATGACTCTTGACGCAGGG
Contig_11	3650542	3650599	TTTTGTATTGTGCGAGATTAAGGTTGCGTTTATGCACCGAGGCAACCTGTTTTTTTTT
Contig_10	449022	449091	TTTTGTATTGTATAAGAATAAGGTTGCATCTTTATGTCCTTCCTTCTATGACTCTTAGTTGCACCGCAAC
Contig_3	347327	347389	TTTTCTATTCTAAGAGAATAAGATTGCTTTTGTGCTCTATTTTCTATGACTCTTGACGCAGGG
Contig_4	1952324	1952368	TTTTGTGTTGTGCGAGAATAAGGTTGCGTTTTGTGCCCTACTTTC
Contig_1	3926267	3926333	TTTTATATTGTGTGAAAATTAGGTTGCTTCTTTACCTTACTTTTTATGACTCTTTTTCGCAAGGCAA
Contig_4	1562062	1562125	TTTTGTACTGTGCGAGAATGAGGTTGCTTTTGTGTCCTCCTTGCATGAATCTCATTGTAGGGCA
Contig_7	3503405	3503451	TTTTGTATTGTGAGAATAAGGTTGCTTTTGTGCCCTACTTTGTTTGA
Contig_1	7332427	7332481	TTATGTATTGTGTGAGAATAAGGTTGCTTCTTTGTGCCCTGCTTTGGATGGCTCT
Contig_11	4438972	4439032	TTTCGATTATATAAGAATAAGGTTACTTTTATGCCTTACTTTCTATAACTCTAGATATAGG
Contig_4	145036	145090	TTTTCTATAGTGCGAGAATAAGGTTGCTTTTGTACTTTAATTTCTATGACTCTTG
Contig_7	13792	13851	TTTGTGTTATGTGAGAATAAGGTTACGTTTGTGCCCTACTGTGTATGACTCTTATGGCAG
Contig_11	2739335	2739397	TTTCTATTGTGCAAGAACAAGGTTGCGTTTATGTCCTACTCTGTGACTCAATGCAGGGCAGCC
Contig_3	2952262	2952325	TTGGTATTGTGCGAGAATAAGGTTGTATTTGTGCCCTACGGCGTAGCTCTTGATCCAGGGCAGC
Contig_1	1932842	1932912	TTATATTGTACGAGATTAAGGTTGCGTTTATGCCATACTTTCTATGACTCTCGATACAGGGCAACCTCTTT
Contig_2	3106969	3107036	TTGTATTGAAGAGATTTTTCTATAAGGTTGCGTTTATGCCCTACTTTCTATAACTCTTGATACAGGGC
Contig_3	1314549	1314612	TTCTATTGTGCGAGAATAAGGTTGCCTTTGTGCCCTACTTTCTATTATGACTCTTGATGCAGGG
Contig_9	138049	138109	TTCTGTTGTGCGAGAATAAGGTTGCTTTTGTGCCCTACTTTCTATGACTGTTGACGCAGGG
Contig_1	9284459	9284523	TGTATTGTGTGGGAATAAGGTTGCTTTTGTGCCTTACTTTCTGTGACTCTAGATGCAAGGCAGCC
Contig_3	1870999	1871059	TATATTGTGCAAAAATAAGGTTGCTCTTATGCCCTGCTTTCTATGGTCCCTTAGGGCAACC
Contig_1	1933325	1933375	TATTGTGCGAGAATAATGTTGCTTTTGTACCCTACTTTCTATGACTCTTGA
Contig_4	520749	520806	TATTGTGTGAGAATAAGGTTGCATTTGTGCCCAGGTTTCTATGACTCTTGATGCAAGG
Contig_1	298560	298616	TTGTGCAGGAATAAGGTTGCGTTTATGCCCTACTCTGTATGACTCTTGATACAAGGC
Contig_11	3154554	3154623	GTGCGAGATTAAGGTTACTTTTATGTCCTACTTTCTATGGCTTTCGATACAAGATAACCTCTTTTTTTTT
Contig_2	2133827	2133894	GCGAAATTAAGGTTGCGTTTATGCCCTACTTTCTATGACTCTCGATACAAGGCAACCGCTTTTTTTTT
Contig_1	10788640	10788706	GCGAGATTAAGGTTACGTTTATGCCCTACTTTTTTTGACTCTCGATACAAGGCAACCTCTTTTTTTT
Contig_1	1720845	1720910	GCGAGATTAAGGTTGCGTTTATGCCCTACTTTATGTGACTCGATACAAGGCAACCTCTTTTTTCTT
Contig_1	2642793	2642855	CGAGATTAAGGTTGCGTTTATGCCCTACTTTGTGACTCTTGATACAAGGCAACTGCTTTTTTT
Contig_4	391222	391273	CGAGAATAAGGTTGCTTTTGTGCCCTACTTTCTATGACTTTTGATGCAGGGC
Contig_8	800563	800617	GAGAATAAGGTTACTTTTGTACCCTACTTTGTATGACGCTTGATGCAGGGCAGCC
Contig_1	5817606	5817670	AGATTAAGCTTGCGTTCATGCCCTAATTTCTATGAGTCTTGATACAAGACAACCTCTTTTTTTTT
Contig_1	2896306	2896362	AAAGTTGCGTTTATGCCCTACTTTCTATGACTCTCGATACAAGGCAACCTCTTTTTT
Contig_7	2561764	2561819	AAGGTTGCGTTTATGCCCTACTTTGTATGACTCGATGCAGGGCAACCTCTTTTTTT
Contig_11	6436853	6436896	AGGTTGCGCATATGCCCTACTTTCTATGACTCTTGATGCAGGGC
Contig_3	758704	758748	TCGCGTTAATGCCCTACTTTGCATGACTCTTGATGCAGGGCAGCC
Contig_11	3525146	3525189	TACGTTCATGCCCTGCTTTGTATGAATCTTGATGCAGAGCAACC
Contig_8	1418856	1418908	CATTTATGCCCTACTTTCTATGCCTACCGATACAAGGCAACCTCTTTTTTTTT
Contig_2	205642	205691	GTTTATGCCCTACATTGTGACTCTTGGTACAAGGCAGCCTCTTTTTTTTT
Contig_1	7773779	7773819	GTTCATGCCCTACTTTGTATGACTCTTGATGCCGGGCAGCC
Contig_9	679907	679942	TTTATGCCCTACTTTCTATGACTCTTGATGCAGGGC
Contig_6	355653	355688	TTTATGCCCTACTTTCTATGACTCTTGATGCAGGGC
Contig_1	3617397	3617430	TATGCCCTACTTTCTATGACTCTTGATGCAGGGC
Contig_4	1779925	1779972	ATGCCTTACATCCTATGACTCTTTGATACAAGGCAACCTGTTTTTTTT
Contig_7	167524	167567	CCTACTTTCTATGACTCTCGATACAAAACAACCTCTTTTTTTTT
Contig_2	159678	159712	TATGACTCTCGATACAAGGTAACCTCTTTTTTTTT
Contig_7	2896323	2896355	TGACTCTTGATACAAGGCAACTTCTTTTTTTTT
//
rnd-1_family-8
RepeatModeler Generated - rnd-1_family-8, RepeatScout	[ Index = R=2, RS Size = 70, Refiner Input Size = 70, Final Multiple Alignment Size = 70 ]
Tandem_Repeat;Satellite
Contig_4	1674390	1674258	CACATACGACCATACCTACCAGAAAATACGGGATCCCGTCCGCTCTCCCATAGTCAAGCTGGTAAGGGGCGGATTAGTAGTTGGGTCGGTGACGACCAGCGAATCCCCGCTGTTGTATGTTTTTGCTATTTTT
Contig_9	213535	213401	TCAAGCACATACGACCATACCTATCAGAGAACTCGGGATCCCGTCCGCTCTCCCATAGATAAGCTGGTAAGGGGCGGATTAGTAGTTGGGTCGGTGACGACCAGCGAATCCCCGCTGTTGTATGTTTTTCTTTTT
Contig_3	2787104	2786968	ACATACGACCATACCTATCAGAGAACTCGGGATCCCGTCCGCTCTCCCATAGATAAGCTGGTAAGGGGCGGATTAGTAGTTGGGTCGGTGACGACCAGCGAATCCCCGCTGTTGTATGTAATTCTTTTGCTATTTTT
Contig_11	582786	582651	TCCAGCACATACGACCATACCTATCAGAGAACTCGGGATCCCGTCCGCTCTCCCATAGATAAGCTGGTAAGGGGCGGATTAGTAGTTGGGTCGGTGACGACCAGCGAATCCCCGCTGTTGTATGTTTTTTATTTTT
Contig_3	1886596	1886461	TCTAGTACATACGACCAAAGGTAGTGGAAAATACGGGATCCCGTCCGCTCTCCCATAGTCAAGCCACTAACCGGCGGATTAGTAGTTGGGTCGGTGACGACCAGCGAATCCCCGCTGTTGTATGTTTTTTTTTTTT
Contig_1	8372953	8372820	AGCACATACGACCATACCTATCAGAGAACTCGGGATCCCGTCCGCTCTCCCATAGATAAGCTGGTAAGGGGCGGATTAGTAGTTGGGTCGGTGACGACCAGCGAATCCCCGCTGTTGTATGTTTTTGTCTTTTT
Contig_11	2032862	2032730	AGCACATACGACCATACCTATCAGAGAACTCGGGATCCCGTCCGCTCTCCCATAGATAAGCTGGTAAGGGGCGGATTAGCAGTTGGGTCGGTGACGACCAGCGAATCCCCGCTGTTGTATGTTTTTGTTTTTT
Contig_11	2411690	2411557	CACATACGACCATACCTATCAGAGAACTCGGGATCCCGTCCGCTCTCCCATAGATAAGCTGGTAAGGGGCGGATTAGTAGTTGGGTCGGTGACGACCAGCGAATCCCCGCTGTTGTATGTTTTTTGTCACTTTT
Contig_11	1993720	1993585	TCTTGTACATACGACCAAAGGTAGTGGAAAATACGGGATCCCGTCCGCTCTCCCATAGTCAAGCCACTAACCGGCGGATTAGTAGTTGGGTCGGTGACGACCAGCGAATCCCCGCTGTTGTATGTTTTTTGCCTTT
Contig_6	81866	81736	CACATACGACCAAAGGTAGTGGAAAATACGGGATCCCGTCCGCTCTCCCATAGTCAAGCCACTAACCGGCGGATTAGTAGTTGGGTCGGTGACGACCAGCGAATCCCCGCTGTTGTATGTTTTTAATTTTT
Contig_3	2042795	2042659	TCTAAGCACATACGACCATAGCTCGCAGAGAACTCGGGATCCCGTCCGCTCTCCCATAGATAAGCTGCGAAGCGCTGGATTAGTAGTTGGGTCGGTGACGACCAGCGAATCCCCGGTGTTGTATGTTTTTTGCCTTT
Contig_2	1820157	1820027	CACATACGACCAAAGCTCGTAGAGAATACGGGGTCCCGTCCGCTCCCCCATCGTCAAGCTGCGAAGCGCCGGATTAGTAGTTGGGTCGGTGACGACCAGCGAATCCCCGGTGTTGTATGTATCTTCTTTTT
Contig_4	59560	59426	TATCACATACGACCATAGCTCTTGGAAAATACGGGATCCCGTCTGCTCTCCCATAGTCAAGCCGAGAAGCGGTGAATTAGTACTCAGGTCGGTGACGACTGGGGAATCCTCACTGTTGTATGTTTTGTTCTTTTT
Contig_3	2258739	2258604	TCTTGTACATACGACCATACCTACCAGAAAATACGGGATCCCGTCCGCTCTCCCATAGTCAAGCTGGTAAGGGGCGGATTAGTAGTTGGGTCGGTGACGACCAGCGAATCCCCGCTGTTGTATGTTTTTTGTGTTT
Contig_3	1704856	1704723	AGTACATACGACCATACCTACCAGAAAATACGGGATCCCGTCCGCTCTCCCATAGTCAAGCTGGTAAGGGGCGGATTAGTAGTTGGGTCGGTGACGACCAGCGAATCCCTGCTGTTGTATGTTTTTTGCATTTT
Contig_4	1312727	1312595	AGCACATACGACCATACCTATCAGAGAACTCGGGATCCCGTCCGCTCTCCCATAGATAAGCTGGTAAGGGGCGGATTAGTAGTTGGGTCGGTGACGACCAGCGAATCCCCGCTGTTGTATGTTTTTTTTTTTT
Contig_4	1529540	1529403	TCCAGCACATACGACCATACCTATCAGAGAACTCGGGATCCCGTCCGCTCTCCCATAGATAAGCTGGTAAGGGGCGGATTAGTAGTTGGGTCGGTGACGACCAGCGAATCCCCGCTGTTGTATGTTTTTTTGGTTTTT
Contig_3	2391719	2391581	TCTAGCACATACGACCAAAGGTAGTGGAAAATACGGGATCCCGTCCGCTCTCCCATAGTCAAGCCACTAACCGGCGGATTAGTAGTTGGGTCGGTGACGACCAGCGAATCCCCGCTGTTGTATGTTTTTTTTGCATTTT
Contig_1	9300794	9300659	TCCAGCACATACGACCACACCTGCGAGAAAATACGGGATCCCGTCCGCTCTCCCATCGTCAAGCTCGCAAGGGGTGGATTAGTAGTTGGGTCGGTGACGACCAGCGAATACCCGCTGTTGTATGTTTTTTTTCTTT
Contig_4	1393200	1393065	TCTGGTACATACGACCATACCTATCAGAGAACTCGGGATCCCGTCCGCTCTCCCATAGATAAGCTGGTAAGGGGCGGATTAGTAGTTGGGTCGGTGACGACCAGCGAATCCCCGCTGTTGTATGTTTTTGCCTTTT
Contig_11	5899920	5899790	CACATACGACCATACCTACCAGAGAACTCGGGATCCCGTCCGCTCTCCCATAGATAAGCTGGTAAGGGGCGGATCAGTAGTTGGGTCGGTGACGACCAGCGAATCCCCGCTGTTGTATGTTTTGTCTTTTT
Contig_3	1555649	1555519	CACATACGACCACACCTATCAGAGAACTCGGGATCCCGTCCGCTCTCCCATAGATAAGCTGGTAAGGGGCGGATTAGTAGTTGGGTCGGTGACGACCAGCGAATCCCCGCTGTTGTATGTATTTTCTTTTT
Contig_11	6263875	6263738	CTCGTACATACGACCAAAGGTAGTGGAAAATACGGGATCCCGTCCGCTCTCCCATAGTCAAGCCACTAACCGGCGGATTAGTAGTTGGGTCGGTGACGACCAGCGAATCCCCGCTGTTGTATGTTTTTTTGCCTTTTT
Contig_1	4331652	4331521	ACATACGACCAAAGGTAGTGGAAAATACGGGATCCCGTCCGCTCTCCCATAGTCAAGCCACTAACCGGCGGATTAGTAGTTGGGTCGGTGACGACCAGCGAATCCCCGCTGTTGTATGTTTTTTCTCGTTTT
Contig_3	2353805	2353673	CACATACGACCAAAGCTCGTAGAAAATACGGGATCCCGTCCGCTCTCCCATAGTCAAGCTGCGAAGCGCTGGATTAGTAGTTGGGTCGGTGACGACCAGCGAATCCCCGGTGTTGTATGTTCTTTTTGCTTTT
Contig_8	784940	784803	CTTGCACATACGACCATAGCTCGCAGAGAACTCGGGATCCCGTCCGCTCTCCCATAGATAAGCTGCGAAGCGCTGGATTAGTAGTTGGGTCGGTGACGACCAGCGAATCCCCGGTGTTGTATGTTTTTTTTGCATTTT
Contig_11	871430	871300	CACATACGACCACAGCTCGTGGAGAATACGGGGTCCCGTCCGCTCCCCCATCGTCAAGCCACGAAGCGCCGGATTAGTAGTTGGGTCGGTGACGACCAGCGAATACCTGGTGTTGTATGTCTTTTCCTTTT
Contig_11	2728927	2728826	CTGTTTGCTCTCCTATAGTTATAGTCAAGCTTGTAAGGAGCGGATCAGTAGTTGGATTGGCAATGGCCAGCGAATCCCTGCTGTTATATGTTGTTTCCTTTT
Contig_9	240844	240710	AGCACATACGACCATACCTACCAGAAAATACGGGATCCCGTCCGCTCTCCCATAGTCAAGCTGGTAAGGGGCGGATTAGTAGTTGGGTCGGTGACGACCAGCGAATCCCCGCTGTTGTATGTAAATTCTCTTTTT
Contig_8	255278	255144	TCTAGTACATACGACCACAGCTCGCAGAGAACTCGGGATCCCGTCCGCTCTCCCATAGATAAGCTGCGAAGCGCTGGATTAGTAGTTGGGTCGGTGACGACCAGCGAATCCCCGGTGTTGTATGTTTTTTTCTTT
Contig_4	461646	461515	AACACATACGACCATAGCTATCAGATAGCTCGGGATCCCGTCCGCTCTCCGTTCGATAAACTGATAAGTGCTGAATTAGTAGTTGGGTCGGTGACGACCAGCGAATCCTCGGTGTTGTATGTCTTTTTTTTT
Contig_11	2328687	2328558	ACATACGACCATACCTACCAGAAAATACGGGATCCCGTCCGCTCTCCCATAGTCAAGCTGGTAAGGGGCGGATTAGTAGTTGGGTCGGTGACGACCAGCGAATCCCCGCTGTTGTATGTTTTTGACTTTT
Contig_3	1767913	1767780	TCTCATACATACGACCATACCTACCAGAAAATACGGGATCCCGTCCGCTCTCCCATAGTCAAGCTGGTAAGGGGCGGATTAGTAGTTGGGTCGGTGACGACCAGCGAATCCCCGCTGTTGTATGTTATCTTTTT
Contig_3	2859759	2859623	TCCAGCACATACGACCAAAGGTAGTGGAAAATACGGGATCCCGTCCGCTCTCCCATAGTCAAGCCACTAACCGGCGGATTAGTAGTTGGGTCGGTGACGACCAGCGAATCCCCGCTGTTGTATGTTTTTGCATTTTT
Contig_11	6261777	6261680	GGGATCCTATCCTCTCTCATAGTCAAGCGACTGGCCAGTGGATTAGTAGTTGGGTCGGTGATGACCAGCGAATCCCCGCTGCTGTATCTTTTTTCTTT
Contig_11	6044412	6044289	CACATACGACCACAGCTCGCAGAGAACTCGGGATCCCGTCCGCTCTCCCATAGATAAGCTGCGAAGCGCTGGATTAGTAGTTGGGTCGGTGACGACCAGCGAATCCCCGGTGTTGTATGTTTTT
Contig_1	3544663	3544530	TCCATCACATACGACCAAAGCTCGTAGAGAATACGGGGTCCCGTCCGCTCCCCCATCGTCAAGCTGCGAAGCGCTGGATTAGTAGTTGGGTCGGTGACGACCAGCGAATCCCCAGTGTTGTATGTTTCATTTTT
Contig_9	19917	19851	TAAGGGGCAGATTAGTACTTAGGCCGGTGATGACTAGCGAATCCCCGCTGTTGTATGTTTTTTGTTT
Contig_1	8944599	8944468	CTAGTACATACGACCAAAGGTAGTGGAAAATACGGGATCCCGTCCGCTCTCCCATAGTCAAGCCACTAACCGGCGGATTAGTAGTTGGGTCGGTGACGACCAGCGAATCCCCGCTGTTGTATGTTATTTTTT
Contig_1	7674518	7674384	CCAATACATACGACCAAAGGTAGTGGAAAATACGGGATCCCGTCCGCTCTCCCATAGTCAAGCCACTAACCGGCGGATTAGTAGTTGGGTCGGTGACGACCAGCGAATCCCCGCTGTTGTATGTTTTGCATTTTT
Contig_3	1586373	1586246	GTACATACGACCATACCTACCAGAGAACTCGGGATCCCGTCCGCTCTCCCATAGATAAGCTGGTAAGGGGCGGATTAGTAGTTGGGTCGGTGACGACCAGCGAATCCCCGCTGTTGTATGTTCTTTTT
Contig_1	4774788	4774660	CCAGCACATACGACCATACCTACCAGAAAATACGGGATCCCGTCCGCTCTCCCTTAGTCAAGCTGGTAAGGGGCGGATTAGTAGTTGGGTCGGTGACGACCAGCGAATCCCCGCTGTTGTATGTTTTTT
Contig_4	1679283	1679154	TCTGGTACATACGACCATACCTATCAGAGAACTCGGGATCCCGTCCGCTCTCCCATAGATAAGCTGATAAGGGGCGGATTAGTAGTTGGGTCGGTGACGACCAGCGAATCCCCGCTGTTGTATGTTTTTT
Contig_3	1465025	1464899	GTACATACGACCATACCTACCAGAAAATACGGGATCCCGTCCGCTCTCCCATAGTCAAGCTGGTAAGGGGCGGATTAGTAGTTGGGTCGGTGACGACCAGCGAATCCCCGCTGTTGTATGTTTATTT
Contig_1	11458048	11457919	TCTCGTACATACGACCATACCCACTGGAAAATACGGGATCCCGTCCGCTCTCCCATAGTCAAGCCAGTGAGGGGCGGATTAGTAGTTGGGTCGGTGACGACCAGCGAATCCCCGCTGTTGTATGTTTTTT
Contig_3	365319	365193	AGCACATACGACCAAAGGTAGTGGAAAATACGGGATCCCGTCCGCTCTCCCATAGTCAAGCCACTAACCGGCGGATTAGTAGTTGGGTCGGTGACGACCAGCGAATCCCCGCTGTTGTATGTTTTTT
Contig_2	3138339	3138210	TCTTGTACATACGACCAAAGCTCGTAGAAAATACGGGATCCCGTCCGCTCTCCCATAGTCAAGCTGCGAAGCGCTGGATTAGTAGTTGGGTCGGTGACGACCAGCGAATCCCCGGTGTTGTATGTTTTTT
Contig_7	1130859	1130731	CTATCACATACGACCATACCTACCAGAAAATACGGGATCCCGTCCGCTCTCCCTTAGTCAAGCTGGTAAGGGGCGGATTAGTAGTTGGGTCGGTGACGACCAGCGAATCCCCGCTGTTGTATGTTTTTT
Contig_4	1777316	1777187	TCAAACACATACGACCATACCTACCAGAGAACTCGGGATCCCGTCCGCTCTCCCATAGATAAGCTGGTAAGGGGCGGATTAGTAGTTGGGTCGGTGACGACCAGCGAATCCCCGCTGTTGTATGTTTTTT
Contig_9	146672	146548	CACATACGACCATACCTATCAGAGAACTCGGGATCCCGTCCGCTCTCCCATAGATAAGCTGGTAAGGGGCGGATTAGTAGTTGGGTCGGTGACGACCAGCGAATCCCCGCTGTTGTATGTTTTTT
Contig_4	998305	998176	TCCAGCACATACGACCACAGGTAGTGGAAAATACGGGATCCCGTCCGCTCTCCCTTAGTCAAGCCACTAACCGGCGGATTAGTAGTTGGGTCGGTGACGACCAGCGAATCCCCGCTGTTGTATGTTTTTT
Contig_3	562784	562655	TCTGGTACATACGACCAAAGCTCGTAGAAAATACGGGATCCCGTCCGCTCTCCCATAGTCAAGCTGCGAAGCGCTGGATTAGTAGTTGGGTCGGTGACGACCAGCGAATCCCCGGTGTTGTATGTTTTTT
Contig_11	3523941	3523817	CACATACGACCACAGCTCGCAGAAAATACGGGATCCCGTCCGCTCTCCCACAGTCAAGCTGCGAAGCGCTGGATTAGTAGTTGGGTCGGTGACGACCAGCGAATCCCCGGTGTTGTATGTTTTTT
Contig_3	2325339	2325266	ATTGTCGAGCTTATGATGGGTGAATTAGTAGTTACGTTGGTGGTGACTAGCAAATCTCCGTTGTTGTGTTATTT
Contig_11	5281322	5281196	AGCACATACGACCAAAGCTCGAAGAGAATACGGGATCCCGTCCGCTCTCCCATAGTCAAGCTTCGAAGCGCCGGATTAGTAGTTGGGTCGGTGACGACCAGCGAATCCCCGGTGTTGTATGTTTTTT
Contig_8	1327430	1327361	AAGCTGCGAAGCGCTGGATTAGTAGTTGGGTCGGTGACGACCAGCGAATCCCCGGTGTTGTATGTTTTTT
Contig_3	506736	506608	TCTTGCACATACGACCATACCTACCAGAAAATACGGGATCCCGTCCGCTCTCCCATAGTCAAGCTGGTAAGGGGCGGATTAGTAGTTGGGTCGGTGACGACCAGCGAATCCCCGCTGTTGTATGTTTTT
Contig_3	2764580	2764457	CACATACGACCATACCTACCAGAAAATACGGGATCCCGTCCGCTCTCCCATAGTCAAGCTGGTAAGGGGCGGATTAGTAGTTGGGTCGGTGACGACCAGCGAATCCCTGCTGTTGTATGTTTTT
Contig_9	366175	366047	TCTAGCACATACGACCAAAGGTAGTGGAAAATACGGGATCCCGTCCGCTCTCCCATAGTCAAGCCACTAACCGGCGGATTAGTAGTTGGGTCGGTGACGACCAGCGAATCCCCGCTGTTGTATGTTTTT
Contig_1	9583440	9583317	CACATACGACCATACCTACCAGAGAACTCGGGATCCCGTCCGCTCTCCCATAGATAAGCTGGTAAGGGGCGGATTAGTAGTTGGGTCGGTGACGACCAGCGAATCCCCGCTGTTGTATGTTTTT
Contig_3	2545727	2545599	TCTAACACATACGACCAAAGGTAGTGGAAAATACGGGATCCCGTCCGCTCTCCCATAGTCAAGCCACTAACCGGCGGATTAGTAGTTGGGTCGGTGACGACCAGCGAATCCCCGCTGTTGTATGTTTTT
Contig_11	3254520	3254419	TATGGAATTCTCCCCGTTCGCTCTCCCATAGCCAAGCTGCGAAGCGCTGGATTAGTAGTTGGGTCGGTGACGACCAGCGAATCCCTGGTGTTGTATGTTTTT
Contig_3	2168120	2167996	AGCACATACGACCATACCTACCAGAAAATACGGGATCCCGTCCGCTCTCCCATAGTCAAGCTGGTAAGGGGCGGATTAGTAGTTGGGTCGGTGACGACCAGCGAATCCCCGCTGTTGTATGTTTT
Contig_4	1184224	1184098	CTAGTACATACGACCAAAGGTAGTGGAAAATACGGGATCCCGTCCGCTCTCCCATAGTCAAGCCACTAACCGGCGGATTAGTAGTTGGGTCGGTGACGACCAGCGAATCCCCGCTGTTGTATGTTTT
Contig_2	3294003	3293880	GTACGTACGACCAAAGGTAGTGGAAAATACGGGATCCCGTCCGCTCTCCCATAGTCAAGCCACTAACCGGCGGATTAGTAGTTGGGTCGGTGACGACCAGCGAATCCCCGCTGTTGTACGTTTT
Contig_4	805330	805249	TCCGCTCTCCCATAGTCAAGCCCCTAACCGGCGGATTAGTAGTTGGATCGGTGACGACCAGCGAATCCCGCTGTTGTATATT
Contig_3	1014316	1014253	AGTACTTACGACCAAAGCTAGTAGAAAATACGGGATCCGGTCAAGTTCTTTCATTGTGCGCAAG
Contig_9	338	292	CACATACGACCATACCTACCAGAAAATACGGGATCCCGTCTAGTTCT
Contig_8	1313481	1313442	CACATACGACCAAAGCTCGTAGAAAATACGGGATCCCATC
Contig_11	3265249	3265211	CACATACGACCATAGCTCGCAGAAAATACGGGATCCCGT
//
rnd-1_family-9
RepeatModeler Generated - rnd-1_family-9, RepeatScout	[ Index = R=7, RS Size = 61, Refiner Input Size = 61, Final Multiple Alignment Size = 58 ]
Interspersed_Repeat;Unknown
Contig_1	9032907	9033107	TGTAAGAGTATTATAGAGAGATTAAGTCGCGACTAATTAGCAAGTAGTCGCCAGAAGATCTTTAGGTAATTTACCTTAAGAGAAGTCAGACTAAGGGATCTAAAGTTAGATTCCTTAAGTTAAAGTCTTACGATAGAGTTTAATATATAGTTAGATCTATTTATTATTTAATTACCTTAATTTAACCTTATTTACTTATAA
Contig_1	9014518	9014720	TATAAGAGTATTATAGAGAGATTAAGTCGCGACCAATTAGCGACCAGTCGCCAGGAGATCTTTAGGTAATTTACCTTAAGAGAAGTCAGATCGAGGGATCTAGGGTTAGATTCCCCAAGTTGAAGTCTCTCGCGACTAAGTTCAACATACAATCAGATCTATCTATTATCTAACTACCCTAACTTAACCCTATCTACTTATAA
Contig_1	9034899	9035098	TATAAGAGTATTATAGAGAGATTAAGTTATAATTAAGTAGTAAGTAATTATTAGAAGATTTTTAAGTAATTTACTTTAAGAGAAATTAAATTAAAGGATTTAAAGTTAGATTCCTTAAGTTAAAGTCTTATAATAGAGTTTAATATATAATTAGATCTATCTATTATTTAACTACCTTAACTTAACTTTATATACTTATA
Contig_1	5729287	5729487	TATAAGAGTATTATAGAGAGATTAAGTTATAATTAATTAGTAAGTAGTTATTAGGAGATCTTTAGGTAATTTACCTTAAGAGAAGTTAAACTAAAGGATCTAAGGATAGATTCCTTAAGTTAAAGTCTTGCAATAGAGTTCAATATATAATTAGATCTATCTATTATCTAACTACCCTAACTTAACCCTATCCACTTATAA
Contig_4	2290048	2290256	TATAAGAGTATTATAAAGAGATTAAGTTGCAACTAATTAGCAAGCAGTTACTAGGAGATCTTTAGGTAATTTACCTTAAGAGAAGTCAGACTGAGGGATCTTGGGTTAAATTCCTTAAGTTAAAGTCTTTCTCTCTTGAGACCGAGTTTAATATATAATTAGATCTATCTATTATCTAACTACCCTAACTTGACCCAATCTACTTACAA
Contig_11	3719651	3719851	TATAAGAGTATTATAGAGAGATTAAGTCATAACTAATTAGCAAGCAGTTATCAGAAGATCTTTAGGTACTTTACCTTAAAAGAAGTTAGATTAAGGGATCTAGGGTTAGATTCCTTAAGTTAAAGTCTTACAATTAAGTTTAATATATAATTAGATCTATCTATTATCTAACTACCTTAATTTAATCTTATCTACTTATAA
Contig_11	3718180	3718379	TATAAGAGTATTATAAAGAGATTAAGTTATAACTAATTATTAAGTAGTTATTAGGAGATCTTTAGGTAATTTACCTTAAGAGAAATTAGACTAAAAGATCTAAAGTTAAATTCCTAAAGTTAAAGTCTTATAATTAAGTTTAATATATAATTAGATCTATCTATTATCTTACTACCCTAACTTAACCCTATTTACTTATA
Contig_11	3697064	3697266	TATAAGAGTATTATAAAGAGATTAATTTATAATTAATTAGTAAATAGTTATTAAAAGATCTTTAAATAATTTACTTTAAAAGATATTAAATTAAAAAATTAAAATTAAATTCTATAAGTTAAAATTTTTCTTATAATAAAGTTTAATATATAATTAAATCTATCTATTATTTAACTACCCTAATTTAACCCTATCTACTTATA
Contig_1	38282	38482	TGTAAGAGTATCATGGAGAGATTAAGTCGGGACCAATCAGCGAGCGGTCGCCGGAAGATCTTCGGGTAATTTACCTTAAGAGAAGTCAGACCGAGGGATCTAGGGTTAGATTCCTCAAGTTGAAGTCTCACGACTGAGTTCAATATACAATCAGATCTATCTATTGTCTAACTACCCTAACTTGACCCTATCTACTTATAA
Contig_1	21705	21902	TGTAAGAGTATCATGGAGAGATTAAGTCGCGACCAATCAGCGAGCGGCCGCCGGAAGATCTTCGGGTAATTTACCTTAAGAGAAGTCAGACCGAGGGATCTAGGGTTAGATTCCTCAAGTTGAAGTCTCACGACTGAGTTCAATATACAATCAGATCTATCTATCGTCTAACCACCCTAACTTGACCCTATCATTTAT
Contig_1	30443	30644	TATAAAAGTATTATAAAGAGATTAAGTTATAATTAATTAGTAAGTAGTTATTAAAAGATTTTTAAGTAATTTACTTTAAGAGAAATTAAATTAAAAGACTTAAAATTAAATTCCTTAAATTAAAATCTTTTATAATTAAATTTAATATTTAATTAAATCTATTTATTATTTATTTATTTTAACTTAACTTTATTTACTTATA
Contig_1	5641	5756	TATAAAAGTATTATAAAGAGATTAAATTATAATTAATTAATAAATAATTATTAGAAGATCTTTAAGTAATTTATTTTAAAAAAAATTAAATTAAAAGATTTAAAATTATATTTTTT
Contig_11	357970	358170	TGTAAGAGTATCATGGAGAGATTAAGTCGCGACCAATCAGCGAGCGGTCGCCGGGAGATCTTCGGGTAATTTACCTTAAGAGAAGTCAGACCGAGGGATCTAGGGTTAGATTCCTCAAGTTGAAGTCTCGCGACGGAGTTCAATATACAATCAGATCTATCTATCATCTAACCACCCTAACTTGACCCTATCCACTTACAA
Contig_8	21544	21743	TATAAGAGTATTATAGAGAGATTAAGTTAAGACTAATTAATAAGTAGTCGCCAGAAGATCTTTAGGTAATTTACCTTAAGAGAAATTAGACCAAGGGATCTAGGGTTAGATTCCTCAAGTTAAAGTCTCGCGACAAGTTCAATATATAATCAGATCTAACTATCATCTAATCACCCTAACTTGACCCTATCTACTTACAA
Contig_8	16351	16550	TGTAAGAGTATTATAGAGAGATTAAGTTAGGACTAATTAGCAAGTAGTTGCCAGAAGATCTTTAGGTAATTTACTTTAAGAGAAGTTAGACTAAAGGATCTAAAGTTAGATTCCTTAAGTTAAAGTCTTATAATAAGTTTAATATATAATTAAATCTAATTATTATCTAATTATTTTAATTTAACTTTATTTACTTATAA
Contig_8	14812	15011	TATAAGAGTATTATAAAGAGATTAAATTAAAACTAATTAATAAGTAGTTATTAGAAGATTTTTAAGTAATTTACCTTAAGAGAAATTAAATTAAAAAATCTAAAGTTAGATTCCTTAAGTTAAAGTCTTATAATAGAGTTTAATATATAATTAGATCTATCTATTATTTAATTACCCTAACTTAACCTTATTTACTTATA
Contig_8	5144	5343	TATAAGAGTATTATAAAAATATTAAGTTATAATTAGTTAATAAGTAATTATTAAGATATTTTTAGGTAATTTACTTTAAGAGAAATTAAATTAAAAGATCTTATATTAGATTCTATAAGTTAAAGTCTTATAAATAAGTTTAATATATAATTAGATCTATCTATTATCTAACTACCTTAACTTAACCCTATCTACTTATA
Contig_8	8384	8427	TATAAGAGTATTATAGAGAGATTAAGTTAAGACTAATTAATAAG
Contig_1	5838437	5838637	TGTAAGAGTATCATGGAGAGATTAAGTCGCGACCAATCAGCGAGCGGTCGCCGGGAGATCTTCGGGTAATTTACCTTGAGAGAAGTCAGACCGAGGGATCTAGGGTTAGATTCCTCAAGTTGAAGTCTCACGACCGAGTTCAATATACAATCAGATCTATCTATCATCTAACCACCCTAACTTGACCCTATCCACTTACAA
Contig_6	73963	74168	TATAAGAGTATTATAAAGAGATTAAGTTATAACTAATTAGCAAGCAGTCGCTAGGAGATCTTTATATAATTTACCTTAAGAGAAGTTAGACTAAAGGATTTAAAGTTAAATTCCTTAAGTTAAAGTTTCTTACTCTAGATAGAGTTTAATATATAATTAAATCTATCTATTATCTAACTACCCTAACTTGACCCTATCTACTTATA
Contig_6	80037	80237	TGTAAGAGTATCATGGAGAGATTAAGTCGCGACCAATCAGCGAGCGGTCGCCGGGAGATCTTCGGGTAATTTACCTTAAGAGAAGTCAGACCGAGGGATCTAGGGTTAGATTCCTCAAGTTGAAGTCTCGCAACGGAGTTCAATGTACAATCAGATCTATCTATCATCTAACCACCCTAACTTGACCCCATCCACTTACAA
Contig_6	75072	75238	TATAAAAATAATATAAAAAGATTAAATTATAATTAATTAATAAATAATTATTAAAAGATTTTTAAGTAATTTACTTTAAGAGAAATTAAATTAAAAGATTTAAAATTAAATCCTTTAAATTAAAGTCTTTTAATAAAGTTTAATATATAATTAAATTTATTTATTAT
Contig_3	40031	40232	TATACCAGTATTATAGAGAGATTAAGTCGCGACTAATTAGCAAGCAGTTGCCGAGAGATCTTTAGGTAATTTACCTTAAGAGAAGTCAGATAGAGGGATCTAGGGTTAGATTCCTCAAGTTAAAGTCTCTCATGACTAAGTTCAATATACAATCAGATCTACCTATTATATAACCCCCCTAACTTAACCCTATCTACTTATA
Contig_3	48818	49019	TATAAGAGTATTATAAAGAGATTAAATTAGAATTAATAAATAAGTAATTATTAAAAGATCTTTAAGTAATTTACCTTAAGAAAATTAAATTAAAAGATTTAAAGTTAGATTTTTTAAATTAAAGTCTATTATAATAAAGTTTAATATATAAATAAATCTTTTTATTATTTAATTATATTAATTTAATTTAATTTATTTATAA
Contig_1	10623607	10623806	TGTAAGAGTATCATGGAGAGATTAAGTCGGGACCAATCAGCGAGCGGTCGCCGGAAGATCTTCGGGTAATTTACCTTAAGAGAAGTCAGACCGAGGGATCTAGGGTTAGATTCCTCAAGTTGAAGTCTCACGACTGAGTTCAATATACAATCAGATCTATCTATCATCTAACCACCCTAACTTGACCCTATCTACTTACA
Contig_2	307128	307332	TGTAAGAGTATCATGGAGAGATTAAGTTGCGACTAATCAGCGAGCGGTCGCCGGGAGATCTTCGGGTAATTTACCTTAAGAGAAGTCAGACCGAGGGATCCAGGGTTGGATTCCTCAAGTTGAAGTCTCTCTGGAGACGGAGTTCAATATACAATCAGATCTATCTATCATCTAACCACCCTAACTTGACCCTATCTACTTACAA
Contig_11	5814879	5815078	TGTAAGAGTATCATGGAGAGATTAAGTCGCGACCAATCAGCGAGCGGTCGCCGGGAGATCTTCGGGTAATTTACCTTAAGAGAAGTCAGACCGAGGGATCTAGGGTTAGATTCCTCAAGTTGAAGTCTCGCGACTGAGTTCAATATACAATCAGATCTATCTATCATCTAACCACCCTAACTTGACCCTATATATTTACA
Contig_7	4550324	4550523	TATAAGAGTATTATAAAGAGATTAAATTAAAACTAATTAGTAAGTAGTTACTAGAAGATCTTTAGGTAATTTACCTTAAGAGAAATTAGACTAAAAGATCTACAATTAGATTCCTTAAGTTAAAGTCTTATAACTAAGTTTAATATATAATCAGATCTATCTATTATCTAACTACCCTAACTTAATACTATCTACTTATA
Contig_7	4542200	4542408	TATAAAAGTATTATAAAAAGATTAAATTATAACTAATTAGTAAGCTATTATTAGGAGATCTTTAAGTACTTTACCTTTAGAGAAGTCAGACTAAGGGATTTAAAGTTAAATTCCTTAAGTTAAAGACTTTCTCTCTTATAACTGAGTTTAATATATAATTAAATCTATTTATTATTTAACTACCTTAACTTAACTCTATTTACTTATAA
Contig_7	4559778	4559976	TATAAGAGTATTATAAAAATATTAAGTTATAATTAGTTAATAAGTAATTATTAAGATATTTTAGGTAATTTACTTTAAGAGAAATTAAATTAAAAGATCTTATATTAGATTCTATAAGTTAAAGTCTTATAAATAAGTTTAATATATAATTAGATCTATCTATTATCTAACTACCTTAACTTAACCCTATCTACTTATA
Contig_7	4543205	4543290	TATAAAAGTATTATAAAGAGATTTAATTATAACTAATTAGTAAGCAGTTATTAAAAGATCTTTAAGTAACTTATAAGAGTATAAGT
Contig_11	6320069	6320274	TGTAAGAGTATCATCGAGAGATTAAGTCGCGACCAATCAGCGAGCGGTCGCCGGAAGATCTTCGGGTAATTTACCTTAAGAGAAGTCAGACCGAGGGATCCAGGGTTAGATTCCTCAAGTTGAAGTTTTTCTCTGGGGACCGAGTTCAATATACAATCAGATCTATCTATCATCTAACCACCCTAACTTGACCCTATCTACTTACA
Contig_11	3755208	3755407	TATAAAATTATTATAGAGAGATTAAGTTATAATTAATTAGTAAGTAATTATTAAGAGATCTTTAAGTAATTTAATTTAAAAGAAATTAAATTAAAAAATTTAAAATTATATTCCTTAAATTAAAATCTTATAATAGAGTTTAATATATAATTAGATCTATTTACTATTTAATTACTTTAATTTAACCCTATCTACTTATA
Contig_11	3751576	3751774	TATAAGAGTATTATAAAAAGATTAAATTATAATTTATTAATAAGTAGCTATTAAGAGATCTTTAAGTAATTTACTTTAAGAGAAATTAAATTAAAAGATTTAAATTAAATTCTATTAATTAAAATCTTATAATTAAGTTTAATATATAATTAAATCTATCTATTATTTAACTACCTTAATTTAACTCTATCTAGTTATA
Contig_8	54165	54365	TATAAGAGTATCATGGAGAGATTAAGTCGCGACTAATCAGCAAGTAGTCGCTAGAAGATCTTTAGGTAATTTACCTTAAGAGAAGTTAGACTAAAGGATCTAAAGTTAGATTCTTTAAGTTAAAATCTTTAGATAGAGTTTAATATATAATTAAATCTATTTACTATTTAATTATTTTAATTTAATTTTATATATTTATAA
Contig_8	45987	46187	TATAAGAGTATTATAGAGAGATTAAGTTAAGACTAATTAGTAAGTAGCTACTAGAAGATCTTTAGGTAATTTACTTTAAGAGAAATTAAATTAAAGGATTTAAAGTTAGATTTTTTAAATTAAAGTCTTATAATTAAGTTTAATATATAATTAAATCTATTTATTATTTAATTATTTTAATTTAACTTTATTTACTTATAA
Contig_8	53576	53774	TATAAGTATTATAAAGAGATTTAATTATAATTAATTAGTAAATAGTTATTAAAAGATCTTTAAGTAATTTACCTTAAAAGAAATTAAATTAAAAGATTTAAAGTTAAATTCCTTAAATTAAAATCTAATAATTAAATTTAATATATAATTAAATATATTTATTATTTTATTATTTTAATTTAACTTTATTTACTTATAA
Contig_6	22693	22894	TATAAGAGTATTATAAAGAAATTAAATTATAATTAATTAGTAAGTAGTTATTAAGAGATTTTTAAGTAATTTACTTTAAGAGAAGTTAAACTAAAGGATTTAAAGTTAAATTCTTTAAATTAAAATCTCTTATAATTAAATTTAATATATAATTAAATTTATTTATTATTTAACTATTTTAACTTAACTCTATTTACTTATA
Contig_9	765402	765530	TATAAGAGTATTATAAAGAGATTAAGTTATAACTAATTAGCAAGCAGTTACTAGGAGATCTTTAGGTAATTTACCTTAAGAGAAGTTAGACTGAGGGATCTAGGGTTAAATTCCTTAAGTTAAAGTCTC
Contig_9	800211	800326	TATAAAAGTATTATAAAGAGATTAAATTATAATTAATTAATAAATAATTATTAGAAGATCTTTAAGTAATTTATTTTAAAAAAAATTAAATTAAAAGATTTAAAATTATATTTTTT
Contig_10	196288	196473	TGTAAGAGTATAATGGAGTGACTGAGTTGCGACCAATCAGCGATCTGTTGCCGGAATATCTTCGGGTAGTCACCTTAAAAAAGTCAGGCTCAGAGATCTACTGTTAGATCTCTCAAGTTGAAGTTCAGCAATACAATCAGACCTATCTATCATCTAACCACCCTAACTTAACCCTATCTACTTACA
Contig_1	8980473	8980674	TATAAGAGTATTATAGAGAGATTAACTTAAGGAATCTAACCCTAGGTCCCTCAATTTAACTTCTCTTAAGGTAAATTACCTAAAGATCTCCTAGCAACTGCTTGCTAATTAGTTATAACTTAAAGTCTCTCGCGACTGAGTTTAATATATAATTAGATCTATCTATTATCTAACTACCCTAACTTAACCTTATCTACTTATA
Contig_1	8980488	8980603	GAGAGACTTTAAGTTATAACTAATTAGCAAGCAGTTGCTAGGAGATCTTTAGGTAATTTACCTTAAGAGAAGTTAAATTGAGGGACCTAGGGTTAGATTCCTTAAGTTAATCTCTC
Contig_10	5631	5746	TATAAAAGTATTATAAAGAGATTAAATTATAATTAATTAATAAATAATTATTAGAAGATCTTTAAGTAATTTATTTTAAAAAAAATTAAATTAAAAGATTTAAAATTATATTTTTT
Contig_5	214648	214763	TATAAAAGTATTATAAAGAGATTAAATTATAATTAATTAATAAATAATTATTAGAAGATCTTTAAGTAATTTATTTTAAAAAAAATTAAATTAAAAGATTTAAAATTATATTTTTT
Contig_1	11819694	11819809	TATAAAAGTATTATAAAGAGATTAAATTATAATTAATTAATAAATAATTATTAGAAGATCTTTAAGTAATTTATTTTAAAAAAAATTAAATTAAAAGATTTAAAATTATATTTTTT
Contig_11	3744002	3744202	ATAAGAGTATTATAGAGAGATTAAGTTATAACTAATTAGTAAGTAGTTGCTAGGAGATCTTTAAGTAATTTACTTTAAGAGAAGTTAGACTAAGGGATCTAGAGTTAGATTCTTTAAATTAATATCTCTTATAATTAAGTTTTATATATAATCAGATCCATCTATTATCTAACTACTATAATTTAATCCTATCTACTTATA
Contig_11	3734913	3735112	ATAAGAGTATTATAGAGAGATTAAGTTATAATTAATTAGTAAGTAGTTACTAGGAGATCTTTAAGTAATTTACCTTAAGAGAAATTAAATTAAAAGATTAAAAGTTAAATTCCTAAAGTTAAAGTCTTATAATTAAGTTTAATATATAATTAGATCTATTTATTATTTAACTACTCTAACTTAACCTTATCTACTTATAA
Contig_10	260425	260619	GAGTATCATGGAGAGATTAAGTCGCGACCAATCAGCGAGCAGTCGCCGGGAGATCTTCGGGTGATTTACCTTACGAGAAGTCAGACCGAGGGATCTACGGTTAGATTCCTCAAGTTGAAGTCTCGCAACGGAGTTCAATATACAATCAGATCTATCTATCATCTAACCACCCTAACTTGACCCTATCCACTTACA
Contig_1	8980446	8980561	GAGAGACTTTAAGTTATAACTAATTAGCAAGCAGTTGCTAGGAGATCTTTAGGTAATTTACCTTAAGAGAAGTTAAATTGAGGGACCTAGGGTTAGATTCCTTAAGTTAATCTCTC
Contig_2	3296812	3296988	TAAGTTATAACTAATTAGTAAATAGTTACTAGAAGATCTTTAGGTAATTTACCTTAAGAGAAGTTAAACTAAAGGATTTAAAGTTAAATTCCTTAAGTTAAAGTCTTATAATAAGTTTAATATATAATTAAATCTATTTATTATCTAGCTACCTTAACTTAACTTTATCTACTTATA
Contig_11	3702141	3702295	AAGAGATCTTTAAGTAAATTTACCTTAAGAGAAATAAAATTAAAAGATCTAAAGTTAGATTCCTTAAGTTAAAGTGTTTTTTTATAATACAGTTTAATATATAAATAGACTTATCTATTATTTAACTATCTTAATTTAACTCTAGTTACTTATAA
Contig_8	39503	39629	ATATTTAGGTAATTTACCTAAGAAAAGTTAAAGGAATTTAAGGTTAGATTCTTTATGTTTAAGTCTAGTAATATAATTAAACCTATTTACTATCTAACTACTTTAATTTATCTTTATTTACTTATAA
Contig_7	4542474	4542616	ACCCTTATATAATTTACCTTAAGAGAAGTCAGACTAAGGGATTTAAAGTTAAATTCCTTAAGTTAAAGTCTTATAATAAGTTTAATATATAATTAAATCTATTTATTATTTAACTACTATAACTTAACCTTATATACTTATAA
Contig_10	30529	30639	GTTAGATTCCTTAAGTTAAAGTCTCTTTTTCTCTCTTAGGAAACTGAGTTTAATATACAATTAGATCTATCTATTATCTAACTACCCTAACTTGACCCTATCTACTTATAA
Contig_7	4542109	4542204	TTATATTCTTTAAATTAAAGTCTTATAATAAAGTTTAATATATAATTAAATCTATTTATTATTTAACTATTTTAATTTAATTTTATTTACTTATAA
Contig_9	765319	765393	TCTCGCGACTAAGTTTAATATACAATCAGATCTATCTATTATCTAACCACCCTAACTTGACCCATTCCACTTACA
Contig_3	17454	17516	TTTAATATATAATTAGATCTATCTATTATTTAATTACCTTAATTTAACTTTATCTACTTATAA
Contig_1	8997882	8997946	AATTTAATAATATAATTAGATTTACTTATTATTTAACTAATTTAACTTAGCACTATTTACTTACA
//
rnd-1_family-10
RepeatModeler Generated - rnd-1_family-10, RepeatScout	[ Index = R=4, RS Size = 50, Refiner Input Size = 50, Final Multiple Alignment Size = 50 ]
Interspersed_Repeat;Unknown
Contig_8	1276914	1276989	ACCTGATGATAAGATTTCCATCTTAAATCACACTTTTCAAGCATTATGACTCCAATACTTACACAAGACCTTTTTT
Contig_3	1354882	1354959	ACCTGAGTATAAGGTTTCCATCATAAATCACACTTTTTGAGCATTATGACTCCAATGCCCTCACAAGACCTAATTTTT
Contig_3	1664925	1664995	ACCTGAAGATAAGGTTTCCATCATAAATCATACTTTTGAGCATTATGACTCCAATGCTCTCACAAGACCTT
Contig_11	3177552	3177628	ACCTGACGATAAGGTTTCCATCTTCAATTACACTTTTTCGAGCATCATGACTCCAATGCTCACACAGGACCTTTTTT
Contig_11	3180091	3180168	ACCTGAAGATAAGGTTTCCATCATAAATCATACTTTTGAGCATCATGACTCCAATGCCCTCACAAGACCTGGCTTTTT
Contig_1	469907	469977	ACCTGACGATAAGGTTTCCATCTTCAATTACACTTTTCAAGCATTATGACTCCCATGCTTACACAAGACCT
Contig_1	460582	460657	ACCTGATAATAAGGTTTCCATCTTTAATTCTACTTTTCAAGCATTACGACAATAATGCTTATATAGGACCTTTTTT
Contig_3	1295645	1295720	ACCTGAAGATAAGGTTTCCATCATAAATCATATTTTTGAGCATTATGACTCCAATGCCCTCACAAGACCTTATTTT
Contig_1	10947906	10947982	ACCTGAAGATAAGGTTTCCATCATAAATCACACTTTTTCGAGCATTATGACTCCCATGCTCACACATGACCTTTTTT
Contig_11	6255316	6255392	ACCTGAAGATAAGGTTTCCATCATAAATCATACTTTTAAGCATCATAACTCCAATGCCCTCACAAGACCTGGTTTTT
Contig_4	425482	425549	ACCTGATGATAAGGTTTCCATCTTAACTCACACTTTTCAAGCACTATGACTCCAGTGCTTACACAGGA
Contig_11	2899263	2899341	ACCTGAAGATAAGGTTTCCATCATAAATCATACTTTTGAGCATCATGACTCCAATGCCCTCACAAGACCTGTGCTTTTT
Contig_4	2056494	2056569	ACCTGATAATAAGGTTTCCATCTTGAAATTCACTTTTCAAGCACTATGACTCCCATGCTTACACATGACCTTTTTT
Contig_6	513645	513714	ACCTGATAATAGGGTTTCCATCTTCAATTACACTTTTTCAAGCATTATGACTCCAATGCTCACACAGGAC
Contig_2	2808991	2809067	ACCTGACGATAAGGTTTCCATCTTCAATCACACTTTTTCGAGCATCATGACTCTAATGCTTACGCAGGACCTGTTTT
Contig_9	155539	155615	ACCTGAGTATAAGGTTTCCATCATAAATCATACTTTTGAGCATTATGACTCCAATGCCCTCACACATGACCTTTTTT
Contig_9	677699	677774	ACCTGATAATATGGTTACCATCTTTAAATACACTTTTCAAGCATTATGACGCCAATGCTCACACGAGACCTGTTTT
Contig_2	1102720	1102787	ACCTGACGATAAGGTTTCCATCTTCAATTACACTTTTCAAGCATTATGACTCTAATGCTTACACGGGA
Contig_3	1014636	1014703	ACCTGATAATAAGGTTCCCATCTTGAATTACACTTTTGAAGCATTATGACTCCAATGCTTACACAGGA
Contig_3	221788	221851	ACCTGACGATAAGGTTTCCATCTTCAATTACACTTTTTCGAGCATCATGACTCCAATGCTCGCA
Contig_2	526432	526468	ACCTGATGATAAGGTTTCCATCTTGACATAAACTTTT
Contig_2	135273	135326	ACCTGAAGATAAGGTTTCCATCATAAATCATACTTTTGAGCATTATGACTCCAA
Contig_1	10373989	10374035	ACCTGATAATAAGGTTTCCATCATAAATTACACTTTTCAAGCATTAT
Contig_3	2794292	2794365	ACCTGAAGATAAGGTAAGGCTTCCATCTTCGATTTCACTTTTTCGAGCATTATGACTCCAATACTCACACGGGA
Contig_4	1989111	1989147	ACCTGATGATAAGGTTTCCATCTTGAGATACACTTTT
Contig_11	2934830	2934866	ACCTGAAGATAAGGTTTCCATCATAAATCATACTTTT
Contig_3	1353998	1354055	CCTGATAATAAGGTTGCCATCTTTAAATACACTTCTCAAGCATTATGACTCCGATTCT
Contig_3	374903	374972	CCTGATAATAAGGTTTCCATCATAAATCACACTTTTTGAGCATTATGACTCCAATGCCCTCACGAGACCT
Contig_1	10922451	10922505	CCTGATAATATAGTTTCCATCTACAATCACACTTTTCAAGCATTATGACTCCAAT
Contig_1	165847	165921	CCTGATAGTAAAGTTTCTATCTTGAATTACACTTTTCAAGCACTATGACTCCAATGCTTACACAGGACCTTTTTT
Contig_1	5590465	5590533	CCTGATTATAAGGTTTCCATCATAAATCACACTTTTTGAGCATTATGACTCCAATGCCCTCATGAGACC
Contig_3	359504	359576	CCCGACGATAAGGTTTCCATCTTCAATCACACTTTTTTCGAGCATTATGACTCCAATGCTCACACAGGACCCT
Contig_1	8441493	8441566	CCTAGGGATAAGGTTTCCATCATAAATCATACTTTTGAGCATTATGACTCCAATGCCCTCACGAGACCTGTTTT
Contig_11	6185360	6185435	CCTGAAGATAAGGTTTCCATCATAAATCATACTTTTGAGCATCATGACTCCAATGCCTCCACAAGACCTGGTTTTT
Contig_3	868714	868788	CCTGATAATAAGGTTTCCATCTTAAATTACACTTTTCAACTACTATAACTTTAATGCTTACATAGAACCTTTTTT
Contig_1	536967	537042	CCTGAAGATAAGGTTTCCATCATTAATTATACTTTTAAGCATCATAACTCCAATGCCCTCACAAGACCTGGTTTTT
Contig_1	11594658	11594728	CCTGACGATAAGGTTATCATCTTCAATTACACTTTTTCGAGCATTATGACTCCAATGCTCACACAAGATCT
Contig_3	956285	956350	CCTGAGTATAAGGTTTCCATCATAAATCATACTTTTGAGCATTATGACTCCAATGCCCTCACAAGA
Contig_1	102435	102518	CCCGACGATAAGGTTTCCATCTTCAATTACACTTTTCAAGCATTATGACTCAAGCATTATGACTCCAATGCTTACACAAGACCT
Contig_2	558451	558526	CCTGGGGATATGGTTTCCATCTTCAATTTCACTTTTTCGAGCATTATGACTCCAATGCTCACTCATGACCTTTTTT
Contig_2	138179	138250	CCTGATAACAAGATTTCCATCTTGAATTACACTTTTCAAGCACCATGACTTCGATGGTCACACGGGACCTTT
Contig_9	80044	80110	CTTGATAATAAGATTACCATCTTCAAATACACTTTTCAAGCACTATGGCTCCAGTGCTTACACAGGA
Contig_1	8428729	8428776	CCTGACGATAAGGTTTCCATCTTCAATCACACTTTTTCGAGAATTATG
Contig_3	2405871	2405931	CCTGACGATAAGGTTTCCATCTTCAATTACACTTTTTCGAGCATTATTGCTCACACAGGGC
Contig_3	2892438	2892473	CCTGATAATAAGGTTTCCATCTTTAAATACACTTTT
Contig_6	568917	568964	CCTGACGATAAGGTTTCCATCTTCTATTACACTTTTCCGAGCATTATG
Contig_10	554359	554407	CCTGATAGTAAGTTTTCCATCTTGAATTACACTTTTCCAGCACTATGGC
Contig_11	5196527	5196570	CCTGATAATAAGGTTACCATCTTTAAATACACTTTTCAAGCATT
Contig_8	1043906	1043979	CTGATAATAAGGTTTCCATCTTTAATCACACTTTTCAAGCATTATGACTCCAATGCTTACACAGGACCTTCTTT
Contig_6	343855	343908	GATAGGGTTTTCATCTTCGATTTTACTTTTTCGAGCATTATGACTCCAATGCTC
//
rnd-1_family-11
RepeatModeler Generated - rnd-1_family-11, RepeatScout	[ Index = R=34, RS Size = 48, Refiner Input Size = 48, Final Multiple Alignment Size = 48 ]
Interspersed_Repeat;Unknown
Contig_11	3180092	3180224	CCTGAAGATAAGGTTTCCATCATAAATCATACTTTTGAGCATCATGACTCCAATGCCCTCACAAGACCTGGCTTTTTTCTTGCCCTGCCCTAACATAAGGTTCATATAGGCATAAAATGCGTTGCTTCCATCC
Contig_11	3177495	3177627	CCTGACGATAAGGTTTCCATCTTCAATTACACTTTTTCGAGCATCATGACTCCAATGCTCACACAGGACCTTTTTTGCCTTGCCCTGCCCTAATATTAGATTCAGATGGGCATAAAATGCGTTGCTTCCATCC
Contig_11	6185304	6185437	CCTGAAGATAAGGTTTCCATCATAAATCATACTTTTGAGCATCATGACTCCAATGCCTCCACAAGACCTGGTTTTTTTTGTTGCCCTTGCCCTAACATAAGGTTCAGATAGGCATAAAATGCGTTACTTCCATC
Contig_11	2899264	2899406	CCTGAAGATAAGGTTTCCATCATAAATCATACTTTTGAGCATCATGACTCCAATGCCCTCACAAGACCTGTGCTTTTTTAATTGCCCTTGCCCTAACATAAGGTTCAGATAGGCATAAAATGCGCTGTTCACTTGCTTCCATC
Contig_1	536967	537101	CCTGAAGATAAGGTTTCCATCATTAATTATACTTTTAAGCATCATAACTCCAATGCCCTCACAAGACCTGGTTTTTTTTATTGCCCTTGCCCTAACATAAGGTTCAGATAGGCATATAATGCATTACTTCCATCC
Contig_1	8441493	8441626	CCTAGGGATAAGGTTTCCATCATAAATCATACTTTTGAGCATTATGACTCCAATGCCCTCACGAGACCTGTTTTTCTTGCCCTATCCTAACATAAGGTTCAGATAGGCATAAAATGCATCACTTGCTTCCATCC
Contig_3	1295646	1295783	CCTGAAGATAAGGTTTCCATCATAAATCATATTTTTGAGCATTATGACTCCAATGCCCTCACAAGACCTTATTTTTTTGCCCTGCCCTAACATAAGGTTCAGATAGGCATAAAATATGCTGTTCACTTGCTTCCATCC
Contig_11	6255265	6255393	CCTGAAGATAAGGTTTCCATCATAAATCATACTTTTAAGCATCATAACTCCAATGCCCTCACAAGACCTGGTTTTTTTTATTGCCCTTGCCCTAATATAAGGTTCAGATAGGCATAAAATGTATTACTT
Contig_9	155488	155615	CCTGAGTATAAGGTTTCCATCATAAATCATACTTTTGAGCATTATGACTCCAATGCCCTCACACATGACCTTTTTTTGCCCTGCCCTAACATAAGGTTCAAATGGGCATAAAATACATTGCTTCATCC
Contig_8	1276915	1277054	CCTGATGATAAGATTTCCATCTTAAATCACACTTTTCAAGCATTATGACTCCAATACTTACACAAGACCTTTTTTTTTTGCCTTGCCCTGCCCTAATATAAGGTTCAGCTGGGCATTAAATGCGTCACTTGCTTCCATCC
Contig_3	1354811	1354960	CCTGAGTATAAGGTTTCCATCATAAATCACACTTTTTGAGCATTATGACTCCAATGCCCTCACAAGACCTAATTTTTTTTATTTTTTTTTGCCCTGCCCCAACATAAAGTTCAAATAGACATAAAATACGCTGTCTCACTTGCTTCCATC
Contig_2	2808992	2809145	CCTGACGATAAGGTTTCCATCTTCAATCACACTTTTTCGAGCATCATGACTCTAATGCTTACGCAGGACCTGTTTTTTTTTTTTTTTTTTTTTTTTTTGGTTGCCCTGCCCTAATATAAGGTTCAGCTGGGCATAAAATGCGTTGCTTCCATCC
Contig_1	10947870	10947983	CCTGAAGATAAGGTTTCCATCATAAATCACACTTTTTCGAGCATTATGACTCCCATGCTCACACATGACCTTTTTTTTGCCTTGCCCTGCTCTAACATAAGGTTCAGCTGGGCA
Contig_1	10922451	10922525	CCTGATAATATAGTTTCCATCTACAATCACACTTTTCAAGCATTATGACTCCAATCTTCCATATCTCTTTGCCTT
Contig_1	469908	470060	CCTGACGATAAGGTTTCCATCTTCAATTACACTTTTCAAGCATTATGACTCCCATGCTTACACAAGACCTGGTTGTTTTTTTTTTGGTTTTTTTTTGCCTTGTCCCGTCCTAACATAAGGTTCAGCTGGGCATAAAATGCGTTGCTTCCATCC
Contig_1	460583	460733	CCTGATAATAAGGTTTCCATCTTTAATTCTACTTTTCAAGCATTACGACAATAATGCTTATATAGGACCTTTTTTTTTTTTTTGCCTTGTCCTACCTTACTTTACCCTAATATAAGGTTTCAGCTGGGCATAAAATACGTTACTTTCATCC
Contig_9	677645	677775	CCTGATAATATGGTTACCATCTTTAAATACACTTTTCAAGCATTATGACGCCAATGCTCACACGAGACCTGTTTTTTTGCTTGCCCTGCCTTAATATAAGGTTCAGCTGAGCATAAAATGCGCTTTCCATC
Contig_3	1664926	1664994	CCTGAAGATAAGGTTTCCATCATAAATCATACTTTTGAGCATTATGACTCCAATGCTCTCACAAGACCT
Contig_3	868714	868846	CCTGATAATAAGGTTTCCATCTTAAATTACACTTTTCAACTACTATAACTTTAATGCTTACATAGAACCTTTTTTTTTTTTTGCCTTGCCTTGCCCTGCCTTAATATAAGGTTTTAGCTAGATATAAAATGTG
Contig_3	956285	956348	CCTGAGTATAAGGTTTCCATCATAAATCATACTTTTGAGCATTATGACTCCAATGCCCTCACAA
Contig_1	102435	102567	CCCGACGATAAGGTTTCCATCTTCAATTACACTTTTCAAGCATTATGACTCAAGCATTATGACTCCAATGCTTACACAAGACCTATATATTTTGTTTTTGTTTTTGCCTTGCCCTGCCCTAATATAAGGTTCA
Contig_3	374903	374972	CCTGATAATAAGGTTTCCATCATAAATCACACTTTTTGAGCATTATGACTCCAATGCCCTCACGAGACCT
Contig_2	135273	135325	CCTGAAGATAAGGTTTCCATCATAAATCATACTTTTGAGCATTATGACTCCAA
Contig_2	138136	138254	CCTGATAACAAGATTTCCATCTTGAATTACACTTTTCAAGCACCATGACTTCGATGGTCACACGGGACCTTTCCTTCTTTCTCCCTGACCTTGACCTAACATAAGGTTCTGGCTGGGCA
Contig_1	165811	165923	CCTGATAGTAAAGTTTCTATCTTGAATTACACTTTTCAAGCACTATGACTCCAATGCTTACACAGGACCTTTTTTTTTGCCTTGCCTTGCCTTGCTTTGCCCTAATATAAGGT
Contig_1	5590465	5590533	CCTGATTATAAGGTTTCCATCATAAATCACACTTTTTGAGCATTATGACTCCAATGCCCTCATGAGACC
Contig_3	359506	359576	CCCGACGATAAGGTTTCCATCTTCAATCACACTTTTTTCGAGCATTATGACTCCAATGCTCACACAGGACC
Contig_3	221789	221851	CCTGACGATAAGGTTTCCATCTTCAATTACACTTTTTCGAGCATCATGACTCCAATGCTCGCA
Contig_1	11594658	11594728	CCTGACGATAAGGTTATCATCTTCAATTACACTTTTTCGAGCATTATGACTCCAATGCTCACACAAGATCT
Contig_3	1014639	1014702	CCTGATAATAAGGTTCCCATCTTGAATTACACTTTTGAAGCATTATGACTCCAATGCTTACACA
Contig_4	425483	425546	CCTGATGATAAGGTTTCCATCTTAACTCACACTTTTCAAGCACTATGACTCCAGTGCTTACACA
Contig_6	513649	513713	CCTGATAATAGGGTTTCCATCTTCAATTACACTTTTTCAAGCATTATGACTCCAATGCTCACACA
Contig_2	1102724	1102786	CCTGACGATAAGGTTTCCATCTTCAATTACACTTTTCAAGCATTATGACTCTAATGCTTACAC
Contig_2	558451	558553	CCTGGGGATATGGTTTCCATCTTCAATTTCACTTTTTCGAGCATTATGACTCCAATGCTCACTCATGACCTTTTTTTGCCTTCAAGCCACGCCACGAGGCTCA
Contig_3	2992731	2992775	CCTGAAGATAATGTTTCCATCATAAATCATACTTTTTGAGCATTA
Contig_11	2934831	2934866	CCTGAAGATAAGGTTTCCATCATAAATCATACTTTT
Contig_4	2056495	2056569	CCTGATAATAAGGTTTCCATCTTGAAATTCACTTTTCAAGCACTATGACTCCCATGCTTACACATGACCTTTTTT
Contig_3	2794293	2794361	CCTGAAGATAAGGTAAGGCTTCCATCTTCGATTTCACTTTTTCGAGCATTATGACTCCAATACTCACAC
Contig_3	2405858	2405918	CCTGACGATAAGGTTTCCATCTTCAATTACACTTTTTCGAGCATTATTGCTCACACAGGGC
Contig_1	10373990	10374035	CCTGATAATAAGGTTTCCATCATAAATTACACTTTTCAAGCATTAT
Contig_1	8428729	8428776	CCTGACGATAAGGTTTCCATCTTCAATCACACTTTTTCGAGAATTATG
Contig_8	1043830	1043981	CTGATAATAAGGTTTCCATCTTTAATCACACTTTTCAAGCATTATGACTCCAATGCTTACACAGGACCTTCTTTTTTTGTTTTGCCTTGCCTTGCCCTGCCCTGCCCTGCCCTAATATAAGACTCAGCTAGGCATAAAATACATTACTTCTA
Contig_1	87240	87326	ACAAGGTTTTCTCAACGAATTACAGTTTTGGAGCATCATGGCTCAAATGTTTGCACGAAGCCTTATTTTGCCCTGACCGAACATAAG
Contig_9	31031	31105	GCTTTCACAGAACCTTCTTTTTGTTTTGCCTTGACATAAGGGTTCGGCTGAGCATAAGATGCCTTCCCTACGTCC
Contig_6	343855	343908	GATAGGGTTTTCATCTTCGATTTTACTTTTTCGAGCATTATGACTCCAATGCTC
Contig_3	1657208	1657274	CCTTGCCTTGCCTTGCCTTGCCCTAATGTAAGGTTTCAGCTGGGCAAAAAATGCGTTGCTTCCATCC
Contig_9	40185	40281	TTTTGAGCATCATGACTCCAATGCCTCCACATATGACCTTTGCCCTACTATAAGGTTCAGAAGGGGCACAAAATGCGCTGTTCAGTCGCTTCTATCC
Contig_11	3098152	3098198	CCCTACCCTAATATAAGGTTTAGCTAGGTATAAAATGCATAACTTCC
//
rnd-1_family-12
RepeatModeler Generated - rnd-1_family-12, RepeatScout	[ Index = R=51, RS Size = 39, Refiner Input Size = 39, Final Multiple Alignment Size = 39 ]
Interspersed_Repeat;Unknown
Contig_1	11790839	11790901	TATATAATATATTAATATTAATAACTTACTGGCTAATATAGGACTAGCTAGGCATATAGCTTA
Contig_1	11791286	11791895	AGGGTTACTTTTACTATAAGGTAGAAATTTAGAATCTTACTGAGATAGATTAATATTTAAACCTTATAATTAATTTATAAAATTAAAAGGCTAGCTTTCCTTCTATATAATTAGGTACTCTATTATAATATTTATTTAAGACAGTTAAGTCTTCCTTTTATAGAAATTAGAGTTATATTAAGATAGGCTAGTATTTAAACCTTACTATTAACCTATAAAACTCTAGGATTAGCTGTTTTTCTATCTGATTAGGTAGTCTATTATTATATTTATTAATAACTCCCTAAAGTTAAGGAAAAGTAGCTTTAATTAATTATTTATCTTATTTATTAATGACCCCCTAAGGTTAAGTAAAAGCGGGCCTAAAGAGTTCTTATAATATAAAGTAAAGTATAACCT…
Contig_1	11791509	11791955	TAGGATTAGCTGTTTTTCTATCTGATTAGGTAGTCTATTATTATATTTATTAATAACTCCCTAAAGTTAAGGAAAAGTAGCTTTAATTAATTATTTATCTTATTTATTAATGACCCCCTAAGGTTAAGTAAAAGCGGGCCTAAAGAGTTCTTATAATATAAAGTAAAGTATAACCTATAAGAAGTTCAGCATTCGACTTTATAATAGATATACTTAAGAGGAGATTAAAGCTAAAGAGAATAGACTTTTTATAACTATTAATAACTCCCTAAGGTTAAGGAAAAGCATCTCTAACTGATTATATAACTTATTTATTAATAACTTCCTAAGGTTAAATAAAAGCACTATTAATTAAATATTATATCTTATTTATTAGTAACTCTTTAATATCTAACTTAA…
Contig_1	11783338	11783417	TATATAATATATTAATATTAATAACTTACTGGCTAATATAGGACTGGCTAGGCATATAGCTTAAGCTCCTTTAGGTATAA
Contig_1	11783783	11784419	CTAAAGTTATTTTTATTATAAGGTAGAAATTTAAAGTCTTATTAAGATAGATTAATATTTAAACTTTATAATTAATTTATAAAACTATAAGGCTAGCTTTCTTTCTATATAATTAATTACTTTATTATAATATTTATTTAAGATAGTTAAGTCTTTTTTCTATAGAAATTAGAGTTATATTAAAATAGGCTAATATTTAAACCTTACTATTAACCTATAAAACTCTAGAGTTAGCTATTTTTCTATCTAATTAGGTAGTCTATTATTATATTTATTAATAACTCCTTAAAGTTAGAGAAAAGCAGCTTTAACTAATTATTTATCTTATTTATTAATAACCCCCTAAGGTTAAGTAAAGGCACTATTAACTAATTATTTCATTTATAACTCTCTAAGGTT…
Contig_1	11783947	11784501	GAAATTAGAGTTATATTAAAATAGGCTAATATTTAAACCTTACTATTAACCTATAAAACTCTAGAGTTAGCTATTTTTCTATCTAATTAGGTAGTCTATTATTATATTTATTAATAACTCCTTAAAGTTAGAGAAAAGCAGCTTTAACTAATTATTTATCTTATTTATTAATAACCCCCTAAGGTTAAGTAAAGGCACTATTAACTAATTATTTCATTTATAACTCTCTAAGGTTAAGTAAAGGCACTATTAACTGATTATATAATTTATCTATTAATAACTCCCTAAAGTTAAGTAAAGGCACTATTAACTGATTATTTTATTTATAACTCTCTAATATTAAGTAAAGGCATTATTAACTAATTATCTTATTAATAACCCCTTAAGGTTAAATATAAG…
Contig_1	11798461	11798508	TATTAATAACTTACTGGCTAATATAGGACTAGCTAAGCATATAGCTTA
Contig_1	11798951	11799001	TAAAGCTAGCTATTTTTCTTTATAATTAGGTACTCTATTATAATATTTATT
Contig_1	11799099	11799145	TAGCTATTCTTCTATCTAATTAGGTAGTCTATTATAATATTTATTAA
Contig_9	768623	769232	AAGGTTACTTTTACTATAAGGTAGAAATTTAAAGTCTTATTAAAATAAATTAATATTTAAACCTTATAATTAATTTATAAAACTAAAAAGCTAGCTTTCCTTTTATATAATTAAATACTTTATTATAATATTTATTTAAGATAATTAAGTCTTCTTTTTATAGAAATTAGAGTTATATTAAAATAAGTTAGTATTTAAACCTTACTATTAACTTATAAAACTCTAGAATTAGCTATTTTTCTATTTAATTAAGTAATTTATTATTATATTTATTAATAACTCCTTAAGGTTAAGGAAAAGTAGCTTTAATTAATTATTTATCTTATTTATTAATAACCCCCTAAGGTTAAGTAAAAGTAGGCCTAAAGAGTTCTTATAATATAAAGTAAAGTATAACCT…
Contig_9	768846	769292	TAGAATTAGCTATTTTTCTATTTAATTAAGTAATTTATTATTATATTTATTAATAACTCCTTAAGGTTAAGGAAAAGTAGCTTTAATTAATTATTTATCTTATTTATTAATAACCCCCTAAGGTTAAGTAAAAGTAGGCCTAAAGAGTTCTTATAATATAAAGTAAAGTATAACCTATAAGAAGTTTAGTATTTAACTTTATAATAGATATACTTAAGAGGAGATTAAAGCTAAGGAGAATAGACTTTTTATAACTATTAATAACTCCTTAAAGTTAAGGAAAAATATCTCTAATTAATTATATAACTTATTTATTAATAACTTCTTAAAGTTAAGTAAAAGTACTATTAATTAAATATTATATTTTATTTATTAGTAACTCCTTAATATCTAACTTAA…
Contig_2	19080	19126	AGCTTTCCTTCTATATAATTAGGTACTCTATCATAACATTTATCTAA
Contig_2	19211	19657	TAGGATTAGCTATTTTTCTATCTGATCAGGTAGTCTATTGTTATATTTATTAATAACTCCCTAAGGTCAAGGAAAAGCAGCTTTAACTGATTATTTATCTCATTTATTAATAACCCCCTAAGGTTAGGCAAAAGCGGGCCTAAAGAGTTCTTATAATATAAAGCAAAGTATAACCTGCAAGAAGTTCGGCATTCGACTTTATAACAGATATACTCAAGAGGAGATTAAAGCTGAGGAGAATAGACTTTTTATAACTATTAATAACTCCCTAAGGTCAGGGAAAAGTATCTCTAACTGATTATATAACTTATTTATTAATAACTTCTTAAGGTTAAGCAAAAGCACTATCAATTAAATATTATATCTTATTTATTAGTAACTCTTTAATATCTAACTTAA…
Contig_1	20188	20797	AGGGTTGCTTTTACTGTAAGGTGGAAATTTAGAGTCTTACTGAGATAGATTAGTATTTAAACCTTATAATTAATTTATAAAACTAAAAGGCTAGCTTTCCTTCTATATAATTAGGTACTCTATTGTAATATTTATTTAAGATAGTTAAGTCTTCCTTCTATAGAAATTAGAGTTATATTAAAATAGGCTAGTATTTAAACCTTACTATTAACCTATAAAACTCTAGAATTGGCTATTTTTCTATCTAATTAGGTAGTCTATTATTATATTTATTAATAACTCCCTAAGGTCAGGGAAAAGCAGCTTTAACTAATTATTTATCTTATTTATTAATAACCCCCTAAGGTTAGGTAAAAGTAGGCCTAAAGAGTTCTTATAATATAAAGTAAAGTATAACCT…
Contig_1	20411	20857	TAGAATTGGCTATTTTTCTATCTAATTAGGTAGTCTATTATTATATTTATTAATAACTCCCTAAGGTCAGGGAAAAGCAGCTTTAACTAATTATTTATCTTATTTATTAATAACCCCCTAAGGTTAGGTAAAAGTAGGCCTAAAGAGTTCTTATAATATAAAGTAAAGTATAACCTATAAGAAGTTTAGCATTTAACTTTATAATAGATATACTTAAGAGGAGATTAAAGCTAAAGAGAATAGACTTTTTATAACTATTAATAACTCCCTAAGGTTAAGGAAAAGTATCTCTAACTGATTATATAACTTATTTATTAATAACTTCCTAAGGTTAAGTAAAAGCACTATCAATTAAATATTATATCTTATTTATTAGTAACTCCTTAATATCTAACTTAA…
Contig_1	11790591	11790771	TTAAGATAGGCTAGTATTTAAACCTTACTATTAACCTATAAAACTCTAGGATTAGCTGTTTTTCTATCTGATTAGGTAGTCTATTATTATATTTATTAATAACTCCCTAAAGTTAAGGAAAAGTAGCTTTAATTAATTATTTATCTTATTTATTAATGACCCCCTAAGGTTAAGTAAAAGC
Contig_1	11790637	11791238	TAGGATTAGCTGTTTTTCTATCTGATTAGGTAGTCTATTATTATATTTATTAATAACTCCCTAAAGTTAAGGAAAAGTAGCTTTAATTAATTATTTATCTTATTTATTAATGACCCCCTAAGGTTAAGTAAAAGCGGGCCTAAAGAGTTCTTATAATATAAAGTAAAGTATAACCTATAAGAAGTTCAGCATTCGACTTTATAATAGATATACTTAAGAGGAGATTAAAGCTAAAGAGAATAGACTTTTTATAACTATTAATAACTCCCTAAGGTTAAGGAAAAGCATCTCTAACTGATTATATAACTTATTTATTAATAACTTCCTAAGGTTAAATAAAAGCACTATTAATTAAATATTATATCTTATTTATTAGTAACTCTTTAATATCTAACTTAA…
Contig_1	11798083	11798133	TAAAGCTAGCTATTTTTCTTTATAATTAGGTACTCTATTATAATATTTATT
Contig_1	11798231	11798277	TAGCTATTCTTCTATCTAATTAGGTAGTCTATTATAATATTTATTAA
Contig_9	767876	768336	ATTATAATATTTATTTAAGATAATTAAGTCTTCTTTTTATAGAAATTAGAGTTATATTAAAATAAGTTAGTATTTAAACCTTACTATTAACTTATAAAACTCTAGAATTAGCTATTTTTCTATTTAATTAAGTAATTTATTATTATATTTATTAATAACTCCTTAAGGTTAAGGAAAAGTAGCTTTAATTAATTATTTATCTTATTTATTAATAACCCCCTAAGGTTAAGTAAAAGTAGGCCTAAAGAGTTCTTATAATATAAAGTAAAGTATAACCTATAAGAAGTTTAGTATTTAACTTTATAATAGATATACTTAAGAGGAGATTAAAGCTAAGGAGAATAGACTTTTTATAACTATTAATAACTCCTTAAAGTTAAGGAAAAATATCTCTAATTA…
Contig_9	767978	768628	TAGAATTAGCTATTTTTCTATTTAATTAAGTAATTTATTATTATATTTATTAATAACTCCTTAAGGTTAAGGAAAAGTAGCTTTAATTAATTATTTATCTTATTTATTAATAACCCCCTAAGGTTAAGTAAAAGTAGGCCTAAAGAGTTCTTATAATATAAAGTAAAGTATAACCTATAAGAAGTTTAGTATTTAACTTTATAATAGATATACTTAAGAGGAGATTAAAGCTAAGGAGAATAGACTTTTTATAACTATTAATAACTCCTTAAAGTTAAGGAAAAATATCTCTAATTAATTATATAACTTATTTATTAATAACTTCTTAAAGTTAAGTAAAAGTACTATTAATTAAATATTATATTTTATTTATTAGTAACTCCTTAATATCTAACTTAA…
Contig_2	19211	19261	TAGGATTAGCTATTTTTCTATCTGATCAGGTAGTCTATTGTTATATTTATT
Contig_1	20411	21061	TAGAATTGGCTATTTTTCTATCTAATTAGGTAGTCTATTATTATATTTATTAATAACTCCCTAAGGTCAGGGAAAAGCAGCTTTAACTAATTATTTATCTTATTTATTAATAACCCCCTAAGGTTAGGTAAAAGTAGGCCTAAAGAGTTCTTATAATATAAAGTAAAGTATAACCTATAAGAAGTTTAGCATTTAACTTTATAATAGATATACTTAAGAGGAGATTAAAGCTAAAGAGAATAGACTTTTTATAACTATTAATAACTCCCTAAGGTTAAGGAAAAGTATCTCTAACTGATTATATAACTTATTTATTAATAACTTCCTAAGGTTAAGTAAAAGCACTATCAATTAAATATTATATCTTATTTATTAGTAACTCCTTAATATCTAACTTAA…
Contig_1	20411	21175	TAGAATTGGCTATTTTTCTATCTAATTAGGTAGTCTATTATTATATTTATTAATAACTCCCTAAGGTCAGGGAAAAGCAGCTTTAACTAATTATTTATCTTATTTATTAATAACCCCCTAAGGTTAGGTAAAAGTAGGCCTAAAGAGTTCTTATAATATAAAGTAAAGTATAACCTATAAGAAGTTTAGCATTTAACTTTATAATAGATATACTTAAGAGGAGATTAAAGCTAAAGAGAATAGACTTTTTATAACTATTAATAACTCCCTAAGGTTAAGGAAAAGTATCTCTAACTGATTATATAACTTATTTATTAATAACTTCCTAAGGTTAAGTAAAAGCACTATCAATTAAATATTATATCTTATTTATTAGTAACTCCTTAATATCTAACTTAA…
Contig_1	11783149	11783419	TATATAATTAATTACTTTATTATAATATTTATTTAAGATAGTTAAGTCTTTTTTCTATAGAAATTAGAGTTATATTAAAATAGGCTAATATTTAAACCTTACTATTAACCTATAAAACTCTAGAGTTAGCTATTTTTCTATCTAATTAGGTAGTCTATTATTATATTTATTAATAACTCCTTAAAGTTAGAGAAAAGCAGCTTTAACTAATTATTTATCTTATTTATTAATAACCCCCTAAGGTTAAGTAAAGGCACTATTAACTAATTAT
Contig_1	11783208	11783762	GAAATTAGAGTTATATTAAAATAGGCTAATATTTAAACCTTACTATTAACCTATAAAACTCTAGAGTTAGCTATTTTTCTATCTAATTAGGTAGTCTATTATTATATTTATTAATAACTCCTTAAAGTTAGAGAAAAGCAGCTTTAACTAATTATTTATCTTATTTATTAATAACCCCCTAAGGTTAAGTAAAGGCACTATTAACTAATTATTTCATTTATAACTCTCTAAGGTTAAGTAAAGGCACTATTAACTGATTATATAATTTATCTATTAATAACTCCCTAAAGTTAAGTAAAGGCACTATTAACTGATTATTTTATTTATAACTCTCTAATATTAAGTAAAGGCATTATTAACTAATTATCTTATTAATAACCCCTTAAGGTTAAATATAAG…
Contig_1	11790416	11791014	AAGAGTTCTTATAATATAAAGTAAAGTATAACCTATAAGAAGTTCAGCATTCGACTTTATAATAGATATACTTAAGAGGAGATTAAAGCTAAAGAGAATAGACTTTTTATAACTATTAATAACTCCCTAAGGTTAAGGAAAAGCATCTCTAACTGATTATATAACTTATTTATTAATAACTTCCTAAGGTTAAATAAAAGCACTATTAATTAAATATTATATCTTATTTATTAGTAACTCTTTAATATCTAACTTAATTATTTATAACTCCCTAAGGTCAAATAAAGGCACTATTAACTAATTATATAATTTATCTATTAATAACTCCCTAAGGTTAAGTAAAGGCACTATTAACTAATTATTTTATTTATAACTCTTTAATATTAAATAAAGGCACTA…
Contig_9	767707	768329	AAGAGTTCTTATAATATAAAGTAAAGTATAACCTATAAGAAGTTTAGTATTTAACTTTATAATAGATATACTTAAGAGGAGATTAAAGCTAAGGAGAATAGACTTTTTATAACTATTAATAACTCCTTAAAGTTAAGGAAAAATATCTCTAATTAATTATATAACTTATTTATTAATAACTTCTTAAAGTTAAGTAAAAGTACTATTAATTAAATATTATATTTTATTTATTAGTAACTCCTTAATATCTAACTTAATTATTTATAACTCCTTAAAGTTAAATAAAGGCACTATTAACTAATTATTTTATTTATAACTCTTTAAAGTTAAATAAAAGCACTATTAACTAATTATATAATTTATCTATTAATAACTCCTTAAGGTTAAATAAAAGCACTA…
Contig_9	768258	768354	CTATTAATTAATTATATAATTTATCTATTAATAACTCCCTAAAGTTAAATAAAAGCACTATTAATTAAGTATTATAAATAACTCCTTAAGGTTAAAT
Contig_1	20553	21175	AAGAGTTCTTATAATATAAAGTAAAGTATAACCTATAAGAAGTTTAGCATTTAACTTTATAATAGATATACTTAAGAGGAGATTAAAGCTAAAGAGAATAGACTTTTTATAACTATTAATAACTCCCTAAGGTTAAGGAAAAGTATCTCTAACTGATTATATAACTTATTTATTAATAACTTCCTAAGGTTAAGTAAAAGCACTATCAATTAAATATTATATCTTATTTATTAGTAACTCCTTAATATCTAACTTAATTATTTATAACTCCCTAAGGTTAAATAAAGGCACTATTAACTGATTATTTTATTTATAACTCTCTAAGGTTAAGCAAAAGCACTATTAACTAATTATATAATTTATCTATTAATAACTCCCTAAGGTCAAATAAAAGCACTA…
Contig_1	21104	21200	CTATTAACTAATTATATAATTTATCTATTAATAACTCCCTAAGGTTAAGTAAAAGCACTATTAACTGAGTATTATAAATAACTCCTTAAGGTTAAAT
Contig_1	21175	21212	TTATAAATAACTCCTTAAGGTTAAATTTAACTGATTAT
Contig_1	11783528	11784009	CTAAAGTTATTTTTATTATAAGGTAGAAATTTAAAGTCTTATTAAGATAGATTAATATTTAAACTTTATAATTAATTTATAAAACTATAAGGCTAGCTTTCTTTCTATATAATTAATTACTTTATTATAATATTTATTTAAGATAGTTAAGTCTTTTTTCTATAGAAATTAGAGTTATATTAAAATAGGCTAATATTTAAACCTTACTATTAACCTATAAAACTCTAGAGTTAGCTATTTTTCTATCTAATTAGGTAGTCTATTATTATATTTATTAATAACTCCTTAAAGTTAGAGAAAAGCAGCTTTAACTAATTATTTATCTTATTTATTAATAACCCCCTAAGGTTAAGTAAAGGCACTATTAACTAATTATTTCATTTATAACTCTCTAAGGTT…
Contig_1	11783692	11784009	GAAATTAGAGTTATATTAAAATAGGCTAATATTTAAACCTTACTATTAACCTATAAAACTCTAGAGTTAGCTATTTTTCTATCTAATTAGGTAGTCTATTATTATATTTATTAATAACTCCTTAAAGTTAGAGAAAAGCAGCTTTAACTAATTATTTATCTTATTTATTAATAACCCCCTAAGGTTAAGTAAAGGCACTATTAACTAATTATTTCATTTATAACTCTCTAAGGTTAAGTAAAGGCACTATTAACTGATTATATAATTTATCTATTAATAACTCCCTAAAGTTAAGTAAAGGCACTATTAACTGATTAT
Contig_9	768348	768706	AAGGTTACTTTTACTATAAGGTAGAAATTTAAAGTCTTATTAAAATAAATTAATATTTAAACCTTATAATTAATTTATAAAACTAAAAAGCTAGCTTTCCTTTTATATAATTAAATACTTTATTATAATATTTATTTAAGATAATTAAGTCTTCTTTTTATAGAAATTAGAGTTATATTAAAATAAGTTAGTATTTAAACCTTACTATTAACTTATAAAACTCTAGAATTAGCTATTTTTCTATTTAATTAAGTAATTTATTATTATATTTATTAATAACTCCTTAAGGTTAAGGAAAAGTAGCTTTAATTAATTATTTATCTTATTTATTAATAACCCCCTAAGGTTAAGTAAAAGTA
Contig_9	768499	768706	TTCTTTTTATAGAAATTAGAGTTATATTAAAATAAGTTAGTATTTAAACCTTACTATTAACTTATAAAACTCTAGAATTAGCTATTTTTCTATTTAATTAAGTAATTTATTATTATATTTATTAATAACTCCTTAAGGTTAAGGAAAAGTAGCTTTAATTAATTATTTATCTTATTTATTAATAACCCCCTAAGGTTAAGTAAAAGTA
Contig_9	768571	768788	TAGAATTAGCTATTTTTCTATTTAATTAAGTAATTTATTATTATATTTATTAATAACTCCTTAAGGTTAAGGAAAAGTAGCTTTAATTAATTATTTATCTTATTTATTAATAACCCCCTAAGGTTAAGTAAAAGTAGGCCTAAAGAGTTCTTATAATATAAAGTAAAGTATAACCTATAAGAAGTTTAGTATTTAACTTTATAATAGATATACTTAAG
Contig_1	20188	20546	AGGGTTGCTTTTACTGTAAGGTGGAAATTTAGAGTCTTACTGAGATAGATTAGTATTTAAACCTTATAATTAATTTATAAAACTAAAAGGCTAGCTTTCCTTCTATATAATTAGGTACTCTATTGTAATATTTATTTAAGATAGTTAAGTCTTCCTTCTATAGAAATTAGAGTTATATTAAAATAGGCTAGTATTTAAACCTTACTATTAACCTATAAAACTCTAGAATTGGCTATTTTTCTATCTAATTAGGTAGTCTATTATTATATTTATTAATAACTCCCTAAGGTCAGGGAAAAGCAGCTTTAACTAATTATTTATCTTATTTATTAATAACCCCCTAAGGTTAGGTAAAAGTA
Contig_1	20372	20546	AGGCTAGTATTTAAACCTTACTATTAACCTATAAAACTCTAGAATTGGCTATTTTTCTATCTAATTAGGTAGTCTATTATTATATTTATTAATAACTCCCTAAGGTCAGGGAAAAGCAGCTTTAACTAATTATTTATCTTATTTATTAATAACCCCCTAAGGTTAGGTAAAAGTA
Contig_1	20411	20646	TAGAATTGGCTATTTTTCTATCTAATTAGGTAGTCTATTATTATATTTATTAATAACTCCCTAAGGTCAGGGAAAAGCAGCTTTAACTAATTATTTATCTTATTTATTAATAACCCCCTAAGGTTAGGTAAAAGTAGGCCTAAAGAGTTCTTATAATATAAAGTAAAGTATAACCTATAAGAAGTTTAGCATTTAACTTTATAATAGATATACTTAAGAGGAGATTAAAGCTAAAG
Contig_1	20755	21175	CTATCAATTAAATATTATATCTTATTTATTAGTAACTCCTTAATATCTAACTTAATTATTTATAACTCCCTAAGGTTAAATAAAGGCACTATTAACTGATTATTTTATTTATAACTCTCTAAGGTTAAGCAAAAGCACTATTAACTAATTATATAATTTATCTATTAATAACTCCCTAAGGTCAAATAAAAGCACTATTAACTGATTATTTTATTTATAACTCTCTAATATTAAGTAAAGGCACTATTAACTGATTATCTTATTAATAACCCCCTAAGGTTAAGTATAAGTACTATTAACTAATTATATAACTTATTTATTAATAACTCCCTAAGGTTAAGTAAAGGCACTATTAACTAATTATATAATTTATCTATTAATAACTCCCTAAGGTTAAGT…
Contig_1	21104	21200	CTATTAACTAATTATATAATTTATCTATTAATAACTCCCTAAGGTTAAGTAAAAGCACTATTAACTGAGTATTATAAATAACTCCTTAAGGTTAAAT
Contig_1	21175	21215	TTATAAATAACTCCTTAAGGTTAAATTTAACTGATTATTTA
Contig_1	11791056	11791373	TGAGATAGATTAATATTTAAACCTTATAATTAATTTATAAAATTAAAAGGCTAGCTTTCCTTCTATATAATTAGGTACTCTATTATAATATTTATTTAAGACAGTTAAGTCTTCCTTTTATAGAAATTAGAGTTATATTAAGATAGGCTAGTATTTAAACCTTACTATTAACCTATAAAACTCTAGGATTAGCTGTTTTTCTATCTGATTAGGTAGTCTATTATTATATTTATTAATAACTCCCTAAAGTTAAGGAAAAGTAGCTTTAATTAATTATTTATCTTATTTATTAATGACCCCCTAAGGTTAAGTAAAAGC
Contig_1	11791193	11791373	TTAAGATAGGCTAGTATTTAAACCTTACTATTAACCTATAAAACTCTAGGATTAGCTGTTTTTCTATCTGATTAGGTAGTCTATTATTATATTTATTAATAACTCCCTAAAGTTAAGGAAAAGTAGCTTTAATTAATTATTTATCTTATTTATTAATGACCCCCTAAGGTTAAGTAAAAGC
Contig_1	11791239	11791373	TAGGATTAGCTGTTTTTCTATCTGATTAGGTAGTCTATTATTATATTTATTAATAACTCCCTAAAGTTAAGGAAAAGTAGCTTTAATTAATTATTTATCTTATTTATTAATGACCCCCTAAGGTTAAGTAAAAGC
Contig_1	11798540	11798590	TAAAGCTAGCTATTTTTCTTTATAATTAGGTACTCTATTATAATATTTATT
Contig_2	19080	19126	AGCTTTCCTTCTATATAATTAGGTACTCTATCATAACATTTATCTAA
Contig_2	19431	19963	GAGATTAAAGCTGAGGAGAATAGACTTTTTATAACTATTAATAACTCCCTAAGGTCAGGGAAAAGTATCTCTAACTGATTATATAACTTATTTATTAATAACTTCTTAAGGTTAAGCAAAAGCACTATCAATTAAATATTATATCTTATTTATTAGTAACTCTTTAATATCTAACTTAATCATTTATAACTCCTTAAGGTTAAGCAAAGGCACTATTAACTGATCATATAATTCATCTATTAATAACTCCCTAAGGTTAAGTAAAGGCACTATCAACTGATTATTTTATTTATAACTCTCCGATATTAAGTAAAGGCACTATTAACTGATTATCTTATTAATAACCCCCTGAGGTTAAGCATAAGTACTATTAACTAATTATATAACTTATTTATTAAT…
Contig_1	11783130	11783320	TTAAGTAAAGGCATTATTAACTAATTATCTTATTAATAACCCCTTAAGGTTAAATATAAGTACTATTAACTGATTATATAACTTATTTATTAATAACTCCTTAAGGTTAAGTAAAAGCACTATTAACTGATTATATAATTTATCTATTAATAACTCCCTAAGGTTAAATAAAAGCACTATTAATTAAGTAT
Contig_1	11783130	11783403	TTAAGTAAAGGCATTATTAACTAATTATCTTATTAATAACCCCTTAAGGTTAAATATAAGTACTATTAACTGATTATATAACTTATTTATTAATAACTCCTTAAGGTTAAGTAAAAGCACTATTAACTGATTATATAATTTATCTATTAATAACTCCCTAAGGTTAAATAAAAGCACTATTAATTAAGTATTATAAATAACTCCTTAAGGTTAAATTTAATTAATTATTTAAATATATATATATATATATATTACTTATACCTTAATTAGATAA
Contig_1	11783202	11783454	ATTATATAACTTATTTATTAATAACTCCTTAAGGTTAAGTAAAAGCACTATTAACTGATTATATAATTTATCTATTAATAACTCCCTAAGGTTAAATAAAAGCACTATTAATTAAGTATTATAAATAACTCCTTAAGGTTAAATTTAATTAATTATTTAAATATATATATATATATATATTACTTATACCTTAATTAGATAATTTTCTATATTTATTTTTAGGCTAAAGCTAGAGATATCTTTAGTATTATAT
Contig_2	19736	19926	TTAAGTAAAGGCACTATTAACTGATTATCTTATTAATAACCCCCTGAGGTTAAGCATAAGTACTATTAACTAATTATATAACTTATTTATTAATAACTCCCTAAGGTCAAGTAAAGGCACTATTAACTGATCGTATAATTTATCTATTAATAACTCCCTGAGGTTAAGCAAAAGCACTATTAACTAAGCAT
Contig_2	19736	20009	TTAAGTAAAGGCACTATTAACTGATTATCTTATTAATAACCCCCTGAGGTTAAGCATAAGTACTATTAACTAATTATATAACTTATTTATTAATAACTCCCTAAGGTCAAGTAAAGGCACTATTAACTGATCGTATAATTTATCTATTAATAACTCCCTGAGGTTAAGCAAAAGCACTATTAACTAAGCATTATAAATAACTCCCTAAGGTTAAATTTAACTGATTATTTAAATGTATATATATATATATATTATTTATACCTTAATTAGATAA
Contig_1	20985	21175	TTAAGTAAAGGCACTATTAACTGATTATCTTATTAATAACCCCCTAAGGTTAAGTATAAGTACTATTAACTAATTATATAACTTATTTATTAATAACTCCCTAAGGTTAAGTAAAGGCACTATTAACTAATTATATAATTTATCTATTAATAACTCCCTAAGGTTAAGTAAAAGCACTATTAACTGAGTAT
Contig_1	20985	21256	TTAAGTAAAGGCACTATTAACTGATTATCTTATTAATAACCCCCTAAGGTTAAGTATAAGTACTATTAACTAATTATATAACTTATTTATTAATAACTCCCTAAGGTTAAGTAAAGGCACTATTAACTAATTATATAATTTATCTATTAATAACTCCCTAAGGTTAAGTAAAAGCACTATTAACTGAGTATTATAAATAACTCCTTAAGGTTAAATTTAACTGATTATTTAAATATATATATATATATATTACTTATACCTTAATTAGATAA
Contig_1	11790340	11790624	ACTATTAACTAATTATATAATTTATCTATTAATAACTCCCTAAGGTTAAGTAAAGGCACTATTAACTAATTATTTTATTTATAACTCTTTAATATTAAATAAAGGCACTATTAACTGATTATCTTATTAATAACCCCCTAAGGTTAAGTATAAGTACTATTAACTGATTATATAACTTATTTATTAATAACTCCCTAAAGTTAAGTAAAGGCACTATTAACTAATTATATAATTTATCTATTAATAACTCCCTAAGGTTAAGTAAAAGCACTATTAACTAAGTAT
Contig_1	11790340	11790707	ACTATTAACTAATTATATAATTTATCTATTAATAACTCCCTAAGGTTAAGTAAAGGCACTATTAACTAATTATTTTATTTATAACTCTTTAATATTAAATAAAGGCACTATTAACTGATTATCTTATTAATAACCCCCTAAGGTTAAGTATAAGTACTATTAACTGATTATATAACTTATTTATTAATAACTCCCTAAAGTTAAGTAAAGGCACTATTAACTAATTATATAATTTATCTATTAATAACTCCCTAAGGTTAAGTAAAAGCACTATTAACTAAGTATTATAAATAACTCCTTAAGGTTAAATTTAACTAATTATTTAAATATATATATATATATATATTACTTATACCTTAATTAAATAA
Contig_2	19549	19963	AAAGCACTATCAATTAAATATTATATCTTATTTATTAGTAACTCTTTAATATCTAACTTAATCATTTATAACTCCTTAAGGTTAAGCAAAGGCACTATTAACTGATCATATAATTCATCTATTAATAACTCCCTAAGGTTAAGTAAAGGCACTATCAACTGATTATTTTATTTATAACTCTCCGATATTAAGTAAAGGCACTATTAACTGATTATCTTATTAATAACCCCCTGAGGTTAAGCATAAGTACTATTAACTAATTATATAACTTATTTATTAATAACTCCCTAAGGTCAAGTAAAGGCACTATTAACTGATCGTATAATTTATCTATTAATAACTCCCTGAGGTTAAGCAAAAGCACTATTAACTAAGCATTATAAATAACTCCCTAAGGTT…
Contig_1	21104	21200	CTATTAACTAATTATATAATTTATCTATTAATAACTCCCTAAGGTTAAGTAAAAGCACTATTAACTGAGTATTATAAATAACTCCTTAAGGTTAAAT
Contig_2	19857	19951	ATTAACTGATCGTATAATTTATCTATTAATAACTCCCTGAGGTTAAGCAAAAGCACTATTAACTAAGCATTATAAATAACTCCCTAAGGTTAAAT
Contig_2	19744	19926	AGGCACTATTAACTGATTATCTTATTAATAACCCCCTGAGGTTAAGCATAAGTACTATTAACTAATTATATAACTTATTTATTAATAACTCCCTAAGGTCAAGTAAAGGCACTATTAACTGATCGTATAATTTATCTATTAATAACTCCCTGAGGTTAAGCAAAAGCACTATTAACTAAGCAT
Contig_2	19744	19977	AGGCACTATTAACTGATTATCTTATTAATAACCCCCTGAGGTTAAGCATAAGTACTATTAACTAATTATATAACTTATTTATTAATAACTCCCTAAGGTCAAGTAAAGGCACTATTAACTGATCGTATAATTTATCTATTAATAACTCCCTGAGGTTAAGCAAAAGCACTATTAACTAAGCATTATAAATAACTCCCTAAGGTTAAATTTAACTGATTATTTAAATGTATATAT
Contig_2	19456	19812	TTTTTATAACTATTAATAACTCCCTAAGGTCAGGGAAAAGTATCTCTAACTGATTATATAACTTATTTATTAATAACTTCTTAAGGTTAAGCAAAAGCACTATCAATTAAATATTATATCTTATTTATTAGTAACTCTTTAATATCTAACTTAATCATTTATAACTCCTTAAGGTTAAGCAAAGGCACTATTAACTGATCATATAATTCATCTATTAATAACTCCCTAAGGTTAAGTAAAGGCACTATCAACTGATTATTTTATTTATAACTCTCCGATATTAAGTAAAGGCACTATTAACTGATTATCTTATTAATAACCCCCTGAGGTTAAGCATAAGTACTATTAACTAATTAT
Contig_2	19456	19866	TTTTTATAACTATTAATAACTCCCTAAGGTCAGGGAAAAGTATCTCTAACTGATTATATAACTTATTTATTAATAACTTCTTAAGGTTAAGCAAAAGCACTATCAATTAAATATTATATCTTATTTATTAGTAACTCTTTAATATCTAACTTAATCATTTATAACTCCTTAAGGTTAAGCAAAGGCACTATTAACTGATCATATAATTCATCTATTAATAACTCCCTAAGGTTAAGTAAAGGCACTATCAACTGATTATTTTATTTATAACTCTCCGATATTAAGTAAAGGCACTATTAACTGATTATCTTATTAATAACCCCCTGAGGTTAAGCATAAGTACTATTAACTAATTATATAACTTATTTATTAATAACTCCCTAAGGTCAAGTAAAGGCA…
Contig_1	3281909	3282026	GCGGGCCTGAAGAATTCTTACAACACAAAGCAAAGCACGACCCGCAAGAAGTTCGGCATTCGTCTTCGTGAGAGGCGCACTCGAGAGGAGATTGAGGCCGAGGAGAATAGACTTTTCA
Contig_1	11783592	11783790	TATTAAAATAGGCTAATATTTAAACCTTACTATTAACCTATAAAACTCTAGAGTTAGCTATTTTTCTATCTAATTAGGTAGTCTATTATTATATTTATTAATAACTCCTTAAAGTTAGAGAAAAGCAGCTTTAACTAATTATTTATCTTATTTATTAATAACCCCCTAAGGTTAAGTAAAGGCACTATTAACTAATTAT
Contig_1	11783640	11783775	TAGAGTTAGCTATTTTTCTATCTAATTAGGTAGTCTATTATTATATTTATTAATAACTCCTTAAAGTTAGAGAAAAGCAGCTTTAACTAATTATTTATCTTATTTATTAATAACCCCCTAAGGTTAAGTAAAGGCA
Contig_1	11791051	11791232	GAAATTAGAGTTATATTAAGATAGGCTAGTATTTAAACCTTACTATTAACCTATAAAACTCTAGGATTAGCTGTTTTTCTATCTGATTAGGTAGTCTATTATTATATTTATTAATAACTCCCTAAAGTTAAGGAAAAGTAGCTTTAATTAATTATTTATCTTATTTATTAATGACCCCCTAA
Contig_1	11791112	11791232	TAGGATTAGCTGTTTTTCTATCTGATTAGGTAGTCTATTATTATATTTATTAATAACTCCCTAAAGTTAAGGAAAAGTAGCTTTAATTAATTATTTATCTTATTTATTAATGACCCCCTAA
Contig_2	19248	19345	TTGTTATATTTATTAATAACTCCCTAAGGTCAAGGAAAAGCAGCTTTAACTGATTATTTATCTCATTTATTAATAACCCCCTAAGGTTAGGCAAAAGC
Contig_2	19225	19331	TTTCTATCTGATCAGGTAGTCTATTGTTATATTTATTAATAACTCCCTAAGGTCAAGGAAAAGCAGCTTTAACTGATTATTTATCTCATTTATTAATAACCCCCTAA
//
rnd-1_family-13
RepeatModeler Generated - rnd-1_family-13, RepeatScout	[ Index = R=17, RS Size = 39, Refiner Input Size = 39, Final Multiple Alignment Size = 37 ]
Interspersed_Repeat;Unknown
Contig_11	5459389	5459462	TGTGCTGGCGAGTTATCCTTCTTAGTGAAAAAAAGTGATGCTCCTAACCGTAGTATAACAGAAATTCAACAGTA
Contig_6	733930	734002	TGTGTTGGCGAGTTATCCTTCTTAGTGAAAAAAAAGTGATGCTCCTGACCGTAGTATAACAGAAATTCAACAG
Contig_6	236176	236253	TGTGTTGGTGAGTTATCCTTCTTAGTGAAAAAAAAAAAGTGATGCTCCTAACCGTAGTATAACATAAATTCAACAGTA
Contig_1	236921	236996	TGTGCTGGCGAGTTATCCTTCTTAGTGAAAAAAAAAGTGATGCTCCTAACCATAGTATACCAGAAATTCAACAGTA
Contig_4	1167417	1167494	TGTGTTGGCGAGTTATCCGATATTCTTAGTAAAAAAAAGTGATGCTCCTAACCGTAGTATAACACAAATTTAACAGTA
Contig_4	391022	391098	TGTGCTGGCGAGTTATCCTTCTTAGTGAAAAAAAGTGATGCTCCTCCTAACCGTAGTATAACAGAAATTTAACAGTA
Contig_1	7683421	7683495	TGTGCTGGCAATTTATCCTTCTTGGTGAAAAAAAAGTGATGCTCCTAACCGTAGTATAACAGAAATTCAACAGTA
Contig_9	302999	303069	TGTGTTGGCGAGTTATCCTTAATGAAAAAAAGTGATGCTCCTAACCGTAGTATAACAGAAATTCAACAGTA
Contig_1	1949718	1949791	TGTGCTGGCGAGTTAACCTTCTTAGTGAAAAATAGTGATGCTCCTAACCGTAGTATAACGGGAATTCAACAGTA
Contig_11	6099991	6100064	TGTGTTGGCGAGTTATCCTTCTTAGCCAAAAGAATTGATGCTCCTAACAGTATTATAACCAAAATTCAACAGTA
Contig_10	415769	415840	TATGTTAGCGAGTTATCCTTAGTGAAAAAAAGGTGATGCTCCTAACCGTAGTATAACAGAAATTCAATGGTA
Contig_8	1184763	1184835	TGTGTTGGCGAGTTATCATTCTTAGTGAAAGAAAGCAATGCTCCTAGCCGTGTATAACTAAAATTCAACAGTA
Contig_1	3648037	3648098	TGTGCTGACGAGTTATCCTTCTCTGTGGAAAAAAAAAGCGATGCTCTTAACCGTAGTATAAC
Contig_2	1842574	1842647	TGGGCTGGCAAGTTATCTTTCTTGGTGAAAAACAGTAATGCTTCTAACCGTAGTGTAACCGAAGTTCAACAATA
Contig_1	4033257	4033336	TGTGTTGGCGAGTTATCCTTTTTAGTGAAAAACAAAAAAAGTTATGGTCCTAACTATAGCACAACCAAAATTTAACAGTA
Contig_1	9403194	9403265	TGTGTTGGCGAGTTATCCTTCTTAGTGAAAAAAAGTGATGCTCCTAACCATCCTAGCGGATATCCAATATTA
Contig_4	421011	421084	TGTGCTGGTGAGTTGTCCTTCTTAATGAAAGAAATTGATGCTCCTGACCGTAGTATAACCAATGTTCAACGATA
Contig_1	108783	108856	TGTGTTAGCGAGTTATCTTTCTTAGTGAATAAAAATGATGGTCCTAGCTATAGTATTACTAAAATTCGACAGTA
Contig_6	797198	797255	TGTGTTGGAGAGTTATCCTTCGTAGTGAAAAGAAGTGATGCTCCTAACCGTAGTAAAA
Contig_9	430928	431001	TGTGTTGACAGGTCATCCTTCTTAGTGAAAAGACATGATGCTTCCAACCGCGGTATAACCAAGATTCAACAGTA
Contig_1	671259	671333	TGTGTTAGCGAGTTATCCCCCCTTAGTGAAAAAGCACAATGCTCATAACCGTAGTACAACTGAGATTCAACAGTA
Contig_4	1850794	1850862	TGTGTTTGCGAGTTATCCTTCTTAGTGGAAAAAAAAAAGTGATGCTCCCAACTGCGGTAATCGAAATCC
Contig_9	671987	672044	TGTGTTGGCGAGTTATCCTTCTCAGTGAAAAAAAAAAAACGTGATGCTCCTAACCATA
Contig_9	553585	553660	TATGTTGGCAAGTTATTGTTCTTAGTTTAAGAAAACGCGATGCTCTCAACTGTAGTATAACCAAAGTCCAATAGTA
Contig_1	10970253	10970325	TGTGTTGGCGAGGTATCCTTCTTAGTGGAGAGGGGGGATGCTCTTGACCGTAGCATTACTAAAGTTCAGCGGT
Contig_1	11310881	11310954	TGTTTTGGCGGGTCAACCTTCTTGGTGAAGAAAATTGATGATCCTAACCATAGTATAACAAAAGGTTGACTGTA
Contig_8	1538530	1538607	TATGTTGACGAGTTATCCTTATAGTGGAATAAAAAAGATGCTCCTAACCGAAGCATACCTAACGAAAATGCAATGGTA
Contig_7	2106677	2106711	TGTGTTGGCGAGTTATCCTTCTTAGTGAAAAAAAG
Contig_3	3166309	3166362	TGAGTTGAAGAATTATCCTTCTTAGTGAAAAAAGGGATCCTTCTAACTGTAGCA
Contig_7	2195869	2195903	TGTGTTGACGAGTTATCCTTCTTAGTGAAAAAAAG
Contig_6	320772	320821	TGTGTTTCCATGTTATCCTTAGTGAAAAAAAAGTAATGCTCCTAACTGTA
Contig_1	3894363	3894436	GTGCTGGCGAGTTGTCGTTCTCAGTAAAAAAAAAGTGATGCTCCTAACCGTAGTGTAACAAAAGTTCAACAATA
Contig_11	2727543	2727616	TGTTGGCGAGTTATCCTTCTTAGTGAAAAACAAAGGTGATGCTCCTAACCGTAGTATAACTATAATTCAAGAGT
Contig_10	683130	683197	GCTAGTAAGTTATCTTTAGTAAAAACCAGCAATACTGCTAACTGTAGTATAATAGAACTTGAACAATA
Contig_3	45283	45346	AGTTATCCTTTTTAATAAAAGAAAGTAATATTCTTAATTAAAATATAATAGAAATTTAATAGTA
Contig_2	791159	791214	TTCTTAGTGAAAAAAACGTGATGCTCCTAACTATAGTACAACTGAAGTTCAGCAGT
Contig_11	3161562	3161606	AGAAAGTGATGTTCCTAACCGCAGTATAACCAGAATTGAACAGTA
//
rnd-1_family-15
RepeatModeler Generated - rnd-1_family-15, RepeatScout	[ Index = R=69, RS Size = 33, Refiner Input Size = 33, Final Multiple Alignment Size = 33 ]
Interspersed_Repeat;Pseudogene;RNA;rRNA
Contig_11	6656324	6652662	AATCGAACCTTCTAGTAGCTGGTTTCCGCCGAAGTTTCCCTCAGGATAGCAGTGTTGAACTCAGTTTTATGAGGTAAAGCGAATGATTAGGGACTCGGGGGCGCTATTTAGCCTTCATCCATTCTCAAACTTTAAATATGTAAGAAGCTCTTGTTGCTTAATTGAACGTGAGCATTCGAATGTATCAACACTAGTGGGCCATTTTTGGTAAGCAGAACTGGCGATGCGGGATGAACCGAACGCGAGGTTAAGGTGCCAGAGTAGACGCTCATCAGACACCACAAAAGGTGTTAGTACATCTTGACAGCAGGACGGTGGCCATGGAAGTCGGAATCCGCTAAGGACTGTGTAACAACTCACCTGCCGAATGTACTAGCCCTGAAAATGGATGGCGCTCAA…
Contig_11	6666220	6662558	AATCGAACCTTCTAGTAGCTGGTTTCCGCCGAAGTTTCCCTCAGGATAGCAGTGTTGAACTCAGTTTTATGAGGTAAAGCGAATGATTAGGGACTCGGGGGCGCTATTTAGCCTTCATCCATTCTCAAACTTTAAATATGTAAGAAGCTCTTGTTGCTTAATTGAACGTGAGCATTCGAATGTATCAACACTAGTGGGCCATTTTTGGTAAGCAGAACTGGCGATGCGGGATGAACCGAACGCGAGGTTAAGGTGCCAGAGTAGACGCTCATCAGACACCACAAAAGGTGTTAGTACATCTTGACAGCAGGACGGTGGCCATGGAAGTCGGAATCCGCTAAGGACTGTGTAACAACTCACCTGCCGAATGTACTAGCCCTGAAAATGGATGGCGCTCAA…
Contig_11	6673875	6670213	AATCGAACCTTCTAGTAGCTGGTTTCCGCCGAAGTTTCCCTCAGGATAGCAGTGTTGAACTCAGTTTTATGAGGTAAAGCGAATGATTAGGGACTCGGGGGCGCTATTTAGCCTTCATCCATTCTCAAACTTTAAATATGTAAGAAGCTCTTGTTGCTTAATTGAACGTGAGCATTCGAATGTATCAACACTAGTGGGCCATTTTTGGTAAGCAGAACTGGCGATGCGGGATGAACCGAACGCGAGGTTAAGGTGCCAGAGTAGACGCTCATCAGACACCACAAAAGGTGTTAGTACATCTTGACAGCAGGACGGTGGCCATGGAAGTCGGAATCCGCTAAGGACTGTGTAACAACTCACCTGCCGAATGTACTAGCCCTGAAAATGGATGGCGCTCAA…
Contig_11	6653133	6653045	GCTGGCCTGGCTCTGGCTCGGTCCGGCTGCTGGGCGGGTTCCTTTTACTCTGCTGCAGGGTAGGCAGCTTTTACTACAGGGTAGGCAGG
Contig_11	6663029	6662941	GCTGGCCTGGCTCTGGCTCGGTCCGGCTGCTGGGCGGGTTCCTTTTACTCTGCTGCAGGGTAGGCAGCTTTTACTACAGGGTAGGCAGG
Contig_11	6670684	6670596	GCTGGCCTGGCTCTGGCTCGGTCCGGCTGCTGGGCGGGTTCCTTTTACTCTGCTGCAGGGTAGGCAGCTTTTACTACAGGGTAGGCAGG
Contig_11	6652996	6652918	GCAGGCCTGGCTATTTAGGTCAGCTACAGGGTAGGTAGCTTTTACTTGCTTAGTCAGTTTTTACTACAGGGTAGGCTGG
Contig_11	6662892	6662814	GCAGGCCTGGCTATTTAGGTCAGCTACAGGGTAGGTAGCTTTTACTTGCTTAGTCAGTTTTTACTACAGGGTAGGCTGG
Contig_11	6670547	6670469	GCAGGCCTGGCTATTTAGGTCAGCTACAGGGTAGGTAGCTTTTACTTGCTTAGTCAGTTTTTACTACAGGGTAGGCTGG
Contig_11	6662516	6662205	CAACTTCGATCGGGGCCAGCGCCTGCCGCAGGCGTCTGTAGAGAGTGTGATGACCATCATTATGCTCGCAAAAGCCTGCTCTATCCGCATGCAGACTTTGAAAAAAATGCGTGCGAAATGGTTTTGTGGTTTGGTGGCCGTGAGTCGATTTTTAAAATTTCCCATAGTTAAGAATTTTGCGGAAAATAAAAAGTGACCCACGAGCCCGGTCTGGCGTGCGACCCACAAAAACACCCTCGGAGGGTATATGAGAGGGGAGCAAAGCAGCCCGGCCCGAAAGGGTCGGACAAAGCTGCGGCGCACCCTTCCAGT
Contig_11	6670171	6669860	CAACTTCGATCGGGGCCAGCGCCTGCCGCAGGCGTCTGTAGAGAGTGTGATGACCATCATTATGCTCGCAAAAGCCTGCTCTATCCGCATGCAGACTTTGAAAAAAATGCGTGCGAAATGGTTTTGTGGTTTGGTGGCCGTGAGTCGATTTTTAAAATTTCCCATAGTTAAGAATTTTGCGGAAAATAAAAAGTGACCCACGAGCCCGGTCTGGCGTGCGACCCACAAAAACACCCTCGGAGGGTATATGAGAGGGGAGCAAAGCAGCCCGGCCCGAAAGGGTCGGACAAAGCTGCGGCGCACCCTTCCAGT
Contig_1	782147	782071	CGGGAGACAAAGGGGCAACTGACCCGCGCGGCAGTTCTGGTGTGCAACACCCAAAAACAGGTCTGGAGGGGATATAA
Contig_4	1562029	1561936	CCCCAACGACGAACCATTGTATGGCGAAGGTGTGGTAGAGGGGTCATTGTTTAGGCTACCAGACGATTATTCGTCTGGCTACTAAGGTTGTGCT
Contig_2	1102078	1102020	TGTTGTTACGATCTGCTGAGGGTAACGTCCTTCGCCTCGGTTTCCCCAACGAGGAACTC
Contig_4	1561729	1561584	TCATGGTATTTAGCGTATGGTAATCTCAACACGAGCAGGGTCAAATCCTTTGCAGACGATTTAGTTGTGCGAAACGGACCTGTAAACAGTAGAGTAGCTTTGTTGTCGTGATCTGCTGAGGTAAGCCGTTCTTCACCTCGATTTCC
Contig_1	3177212	3177141	TCAACACGAGCGGGAACAACTCATTGCAGACGACATGGACGTGCGAAACGGTCTCGCAGCAGCAGTTGTTGT
Contig_11	5461747	5461601	GATGGACAAGAATAGGCCTTGGCTTAGCATCTTTGCAGGCGATTCTTCGGCGGCGCTCGAAGTCCGTCGTGGTATTTCGCGTATTGTCTTTAAACACGAGCGGGGTCAAATCCTTTGCAGACGAATTAGCTGTGCGAAGCGGTCTTG
Contig_11	6408881	6408529	ACCGAAGCAGAATTCGGTACGCGTTGGATTGTTCACCCACTAATAGGGAACGTGAGCTGGGTTTAAACCGTCGTGAGACAGGTTAGTTTTACCGTACTGATGTCCTCACCGCAATAGTAATTCAGCTTAGCAGGTACAAGAGGAACCGCTGATTCAGATAATTGGTTGCTGCGTCTATCTGACCGGGCAGTGCCGCGAAGCTACCACCTGCTTGATAATGGCTGAACGCCTCCAAGTTAGAATCCATGCCAGAATGCGGTGATACCACCTGCACGCACAGATAGACAAAAATAGGCCTCGGCTTAGCGTCTTAGCAGGCGATTCCTCTACAACGCTCGAAGAGCGCCATGGCA
Contig_2	1101857	1101781	GATACCACCCACACGTATAGATGGACAAGAATAGGCATCGGCTTAGCGTCTTAGCAGGCGACTCCTCCATGAGCTCG
Contig_11	2407490	2407432	TGAACACCCCCAAGTCAGAATTCATGCCAGAACGTGGTGATACCACCCGCACGTATGGA
Contig_11	6658565	6656537	AATCGAACCTTCTAGTAGCTGGTTTCCGCCGAAGTTTCCCTCAGGATAGCAGTGTTGAACTCAGTTTTATGAGGTAAAGCGAATGATTAGGGACTCGGGGGCGCTATTTAGCCTTCATCCATTCTCAAACTTTAAATATGTAAGAAGCTCTTGTTGCTTAATTGAACGTGAGCATTCGAATGTATCAACACTAGTGGGCCATTTTTGGTAAGCAGAACTGGCGATGCGGGATGAACCGAACGCGAGGTTAAGGTGCCAGAGTAGACGCTCATCAGACACCACAAAAGGTGTTAGTACATCTTGACAGCAGGACGGTGGCCATGGAAGTCGGAATCCGCTAAGGACTGTGTAACAACTCACCTGCCGAATGTACTAGCCCTGAAAATGGATGGCGCTCAA…
Contig_7	3843873	3843811	GGCCTGCCGATCCATTAGTCCCTCGATTTGAGGCTAGAGGTGCCAGGAACTTACCTTAAGGGT
Contig_2	1150180	1150138	TGAACAGACATACGAGGTATAGAATAGGTGGGAGCTTCGGCGC
Contig_11	5461616	5461551	ACCTTGCTGAGCTTGACTCTAGTTTGACATTGTGAAGAGACATAGGAGGTGATGGACAAGAATAGG
Contig_2	1162554	1162425	GCCCCTGGTTGATAGAACAATGTAGATGAGGGAAGTCGACAAAACAGATCCGTAATTTTGGGGGAAAGAATTGGCTCTAAGGGTTGGGCACGTTGGGCCTTGGGCAGATGTCCTGGGAGCAGGCGACCAC
Contig_1	11143211	11143108	TCAATGGCTCGAGTGCCAAATATGCATCCTTGTCAGATCTCCGCTGAATCACGGCCCTTGACAATCCACAGGAAGAAACGATTCTCACGCCAGCCTTGCTCGTA
Contig_11	5461531	5461431	GGGCCCCCAGCAGAATTGTCTCTTCTTCTTAACAGTCTCTCACCGAGTTGAAGTTGTCATACGAGATGATAGGTGACGATTTGATGGATGCCAGAGCGCGG
Contig_2	1099973	1099905	CCAAACAGAGTTCTCTTTTCTTCTTAACAGTCTCTCACCCTGAAATCGGTTTGTCCGGAGCTAGGGTTT
Contig_10	1005847	1005636	GATGGCGTTTAAGCTTCTCACCCATACCTCGCCCTCAGGGTAGAAACTAGGCCATAAGGAATAGGCGAACGCCAGTGTCGAAGCCTAGGGCGTGAGCCCGTGTTGAACGGCCTCCAGTGCAGATCTTGGTGGTAGCAGCAAATACTTGGATGAGAATTTGAAGGACTGAAGTAAGCAGAAGTTCCATGTGAACAGCAGTTGATCATATGTTA
Contig_2	405559	405508	ATCTACCGAACACGTTAGCTCCGAAAAATAAATGGCACTCAGGCGTCTCACC
Contig_3	2982945	2982842	AAGTGTTAGTACATCTTAACAGCAGGACGGTAGCCATGGAAGTCAGAATCCACTAAGGACTGTGTAACAACTCACCTGCCGAATGTCTATCGAAATGTATGGCG
Contig_8	503861	503743	ACGCTCATCGAACACCACAAAAGGTGTTGGTACATCTTGACAGCAGGGCGATAGCCAAGGAAGTCGGAAACCGCTAAGGATTACGTAACAAGTCACTTGCCGAATGTACTAGCCCCGAA
Contig_1	1380041	1380005	GTCGGAATCCGCTGAGGACTGTGTAGCAACTTACCTG
//
rnd-1_family-16
RepeatModeler Generated - rnd-1_family-16, RepeatScout	[ Index = R=30, RS Size = 32, Refiner Input Size = 32, Final Multiple Alignment Size = 32 ]
Interspersed_Repeat;Unknown
Contig_1	9022179	9022343	AATTATAAGGGTATTAAAGTTACTGAACCTTTATAGAAGGCTTAGGCCCCTTATATATAGATATATAGTATAGTTATAGCATATTATACTATAACTGCTTGATCTTTTAGTCTATTAGGAAAGTGCAGCATGTTACCTATACTCTTACATTTTAATAAGAAAATA
Contig_6	270455	270620	AATTATAAGGGTATTAAAGTCACTAAACCTTTACAGAAGGCTTAGGCCCCTTATATATAGATATATAATATAGTTATAGCATATTATACTATAACTGCTTAATCTTTTAATCTATTAAGAAAGTGCAGCATGCTACCTATACTCTTATAAAATACTTAAAGTAATA
Contig_3	48597	48763	AAATATAAAGGTATTAAAGTCACTAAACCTTTATAGAAGGCTTAGGCCCCTTATATATAGATATATAATATAATTATAGCATATTATACTATAACTGCTTAATCTTTTAGTTTATTAGGAAAGTGCAGCATATTACTTATACTCTTATAATAAATTTATAATAAATA
Contig_8	15773	15938	AAATATAAGGGTATTAAAGTCACTAAACCTCCGCAGAAGGCTTAGGCCCCTTATATATAGATATATAGTATAGCTATAATATATTATATTATAACTGCTTAATCTTTTAATTTATTAAGAAAATATAATATATTATTTATATTTTTATAATTATTATAATATAATA
Contig_8	15300	15472	AATTATAAAGGTATTAAAATTATTAAACCTCTATAGAAGGCTTAAGCCCCTTATATATAGATATATAATATAGCTATAATATATTATATTATAACTGCTTAATCTTTTAATCTATTAGGAAAGTATAATATACTACTTATACTCTTATAAAGAAAAACTTATAAAATATAATA
Contig_8	10656	10803	AAGTGTAAGGGTATTAAAGTTATTAAACCTTTATAGAAGGCTTAAGCCTTTTATATATAAATATATAATATAGTTATAATATATTATATTATAACTGCTTAATCTTTTAGTCTATTAGGAAGTATAGCATGCTACTTATACTCTTATA
Contig_8	9303	9451	AATTATAAAAATATTAAAATTATTAAACTTTTATAAAAGGCTTAAGCCTTTTATATATAAATATATAATATAATTATAATATATTATATTATAACTATTTAATCTTTTAATCTATTAAGAAAGTATAGTATACTACCTATACTCTTATA
Contig_8	8127	8281	AATTATAAAAGTATTAAAATTATTAAATCTTTATAAAAGGCTTAAGCCTTTTATATATAAATATATAATATAATTATAATATATTATATTATAACTATTTAATTTTTTAATTTATTAAGAAAATATAATATATTATTTATACTTTTATACTATTA
Contig_3	27054	27229	AAATATAAAGGTATTAAAGTTACTAAACCTTCGCAGAAGGCTTAGGCCCCTTATATATAGATAAATAGTATAGTTATAGCATATTATATTATAACTGCTTAATCTTTTAGTCTATTAGGAAAGTGCAGTATATTACCTATACTCTTATATTAAATAAGAGCTATTAATATATAATA
Contig_2	650097	650213	TGTAAGGGTATTGAAGTCGCCGAACCTCTGCAGAAGGCTCGGGCCCCTTATATATAGATGTGTGGCATAGTTACGGCACATTGTGCCATAACTGCTTGATCTTTTGGTCTATTATGA
Contig_7	4543071	4543229	AATTATAAAAGTATTAAAGTTATTAAATATTTATAGAAAGCTTAAGCTTTTTATATATAAATATATAATATAATTATAATATATTATATTATAATTATTTAATTTTTTAATTTATTAAGAAAGTATTATATACTACTTATACTCTTATAAGTTACTTAA
Contig_8	53425	53580	TTATAAGGGTATTAAAGTTACTAAACCTCTATAAAAGGCTTAAGCCCTTTATATATAATATAGCTATAATATATTATATTATAACTGCTTAATCTTTTAATTTATTAAGAAAATATAATATATTACTTATATTTTTATAATTATTATAATATAATA
Contig_6	270926	271092	AATATATAAGGGTATTAAAGTCGCTAAACCTTTACAGAAGGCTTAGGCCCCTTATATATAGATATATAGCACAGTTATAGCATATTATATTATAACTGCTTAATCTTTTAGTCTATTAGGAAAGTGCAGTATATTACCTATACTCTTATAATTATTATAGTATAATA
Contig_8	33886	34051	AAGTATAAGGGTATTAAAGTCGCCGAACCTCTGCAGAAGGCTTGGGCCCCTTATATATAGATGTGTGGCACAGTTATGGCATATTATGCTATAACTGCTTGATCTTTTGGTCTATTGGGAAAGCGCAGTATGCTACCTGTACTCTTATAATTGTTATGGCATAATA
Contig_8	33436	33585	AATTGTAAGGGTATTGAAGTCGCCGAACCTCTGCAGAAGGCTCGGGCCCCTTATATATAGATGTGTGGCACAGTTACGGCACATTATGCCATAACTGCTTGATCTTTTGGTCTATTGGGAAAGCGCAGCATGCCACCTGTACTCTTACAA
Contig_8	52974	53124	AATTATAAAGGTATTAAAATTATTAAACCTCTATAAAAGGCTTAAGCCTTTTATATATAAATATATAATATAGCTATAATATATTATATTATAACTGCTTAATCTTTTAATCTATTAGGAAAATGCAGTATATTACCTATACTCTTATAAT
Contig_1	3284539	3284711	AATTGTAAGGGTATTGAAGTCGCCGAACCTCTGCAGAAGGCTCGGGCCCCTTATATATGGATGTGTGGCACAGTTACGGCACATTGTGCCATAACTGCTTGATCTTTTGGTCTATTGGGAAAGTGCAGCATGCCACCTGTACTCTTACATAAATAAACTTTATGCAATTAATA
Contig_2	1240825	1240973	AAATGTAAGGGTATTGAAGTCGCCGAACCTTCGCAGAAGGCTTGGGCCCCTTATATACGGATGTGTGGCACAGTTACGGCATATTGTGCCATAACTGCTTGATCTTTTGGTCTATTGGGAAAGTGCAGCATGCCACCTGTACTCTTACA
Contig_3	42869	43021	ATTATAAGGGTATTAAAGTCCCCGAACCTCTGCAGAAGGCTTAGGCCCCTTATATATAGATATATAGTATAGCTATAGCATATTATACTATAACTGCTTAATCTTTTAGTCTATTAGGAAAGTGCAGTATATTATCTATACTCTTATAATTAT
Contig_6	51553	51713	ATTGTAAGGGTATGGAAGTCGCTGAACCTCTGCAGAAGGCTTAGGCCCCTTATATATAGATGTGTAGCACAGTTACGGTATATTGTGCTATAACTGCTTGATCTTTTAGTCTATTAGGAAAGTGCAGCATGCTACCTGTACTCTTATAATTATATATATTA
Contig_1	9034188	9034334	TTATAAGGGTATTGAAGTCGCTGAACCTCTGCAGAAGGCTCGGGCCCCTTATATATGGATGTGTGGCACAGTTACGGCACATTGTGCTATAACTGCTTGATCTTTTAGTCTATTAGGAAAGTGCAGCATGCTACCTATACTCTTATA
Contig_8	34528	34690	TTATAAGGGTATTAAAGTCGCCGAACCTCTGCAGAAGGCTTAGGCCCCTTATATATAGATATATAGCACACTTATAGCATATTATGCTATAACTGCTTAATCTTTTAGTCTATTAGGAAAGCGCAGCATACTACCTATACTCTTATATATTTTTAGATTAATA
Contig_8	9750	9913	TTATAAGGGTATTAAAGTTATTAAACCTTTATAGAAGGCTTAGGCCTCTTATATATAAATATATAGTATAGTTATAATATATTATATTATAACTATTTAATTTTTTAATTTATTAAGAAAATATAATATATTATTTATATTTTTATAATTATTATAATATAATA
Contig_11	3757233	3757398	TTATAAGGGTATTAAAGTCGCTGAACCTTTGCAGAAGGCTTAGGCCCCTTATATACAGATGTGTAGCACAGTTATGGCATATTATGCCATAACTGCTTGATTTTTTAGTCTATTAGGAAAGTGCAGCATGCTACCTGTACTCTTATAAAACTTTATATATATATAA
Contig_1	9022648	9022810	TATAAGGGTATTAAAGTCACTGAACCTTTACAGAAGGCTTAGGCCCCTTATATATAGATATATAGTATAGTTATAGTATATTATACTATAACTACTTGATCTTTTAGTCTATTAGGAAAGTGCAGTATATTACCTATACTCTTATAATTATTATAATATAATA
Contig_8	7662	7824	TATAAGGGTATTAAAGTCGCCGAACCTCCGCAGAAGGCTTAGGCCCCTTATATATAGATATATAGCATAGTTATGGCATATTATGCTATAACTGCTTGATCTTTTGGTCTATTGGGATAGCGCAGCATACCACCTGTACTCTTATAATTGTTATGGCATAATA
Contig_2	649210	649357	TATAAGGGTATTAAAGTCGCCGAACCTCTGCAGAAGGCTTAGGCCCCTTATATACGGATATGTGGCATAGTTATAGCACATTATGCCATAACTGCTTAATCTTTTAGTCTATTAGGAAAGTGCAGCATGCCACCTGTACTCTTACAAT
Contig_7	4542608	4542770	TATAAGGGTATTAAAGTCGCTAAATCTCTATAGAAGGCTTAAGCCCCTTATATATAGATATATAGTATAGTTATAATATATTATATTATAACTATTTAATCTTTTAGTCTATTAAGAAAATATAATATATTATTTATATTTTTATAATTATTATAATATAATA
Contig_7	3850715	3850869	TGTAAGGGTATTGAAGTCGCCGAACCTCTGCAGAAGGCTCGGGCCCCTTATATATAGATGTGTGGCACAGTTACGGCACATTGTGCCATAACTGCTTGATCTTTTGGTCTATTGGGAAAGTGCAGCATGCCACCTGTACTCTTACACATTCCTAT
Contig_11	358329	358476	TGTAAGGGTATTGAAGTCGCCGAACCTCCGCAGAAGGCTTGGGCCCCTTATATATGGATGTGTGGCACAGCTACGGCACATTGTGCCATAATTGCTTGATCTTTTGGTCTATTGGGAAAGTGCAGCATGCCACCTGTACTCTTACAAT
Contig_2	2896993	2897138	TGTAAGGGTATTGAAGTCGCCGAACCTCCGCAGAAGGCTCGGGCCCCTTATATATGGATGTGTGGCACAGCTACGGCACATTGTGCCATAACTGCTTGATCTTTTGGTCTATTGGGAAAGTGCAGCATGCCACCTGTACTCTTACA
Contig_8	1326774	1326921	TGTAAGGGTATTGAAGTCGCCGAACCTTCGCAGAAGGCTTGGGCCCCTTATATACGGATGTGTGGCACAGTTACGGCACATTGTGCCATAACTGCTTGATCTTTTGGTCTATTGGGAAAGCGCAGCATGCCACCTGTACTCTTACAGT
//
rnd-1_family-14
RepeatModeler Generated - rnd-1_family-14, RepeatScout	[ Index = R=49, RS Size = 34, Refiner Input Size = 34, Final Multiple Alignment Size = 29 ]
Interspersed_Repeat;Unknown
Contig_1	20861	21282	ATTTATAACTCTCTAAGGTTAAGCAAAAGCACTATTAACTAATTATATAATTTATCTATTAATAACTCCCTAAGGTCAAATAAAAGCACTATTAACTGATTATTTTATTTATAACTCTCTAATATTAAGTAAAGGCACTATTAACTGATTATCTTATTAATAACCCCCTAAGGTTAAGTATAAGTACTATTAACTAATTATATAACTTATTTATTAATAACTCCCTAAGGTTAAGTAAAGGCACTATTAACTAATTATATAATTTATCTATTAATAACTCCCTAAGGTTAAGTAAAAGCACTATTAACTGAGTATTATAAATAACTCCTTAAGGTTAAATTTAACTGATTATTTAAATATATATATATATATATTACTTATACCTTAATTAGATAATTT…
Contig_1	20966	21554	TATTTATAACTCTCTAATATTAAGTAAAGGCACTATTAACTGATTATCTTATTAATAACCCCCTAAGGTTAAGTATAAGTACTATTAACTAATTATATAACTTATTTATTAATAACTCCCTAAGGTTAAGTAAAGGCACTATTAACTAATTATATAATTTATCTATTAATAACTCCCTAAGGTTAAGTAAAAGCACTATTAACTGAGTATTATAAATAACTCCTTAAGGTTAAATTTAACTGATTATTTAAATATATATATATATATATTACTTATACCTTAATTAGATAATTTTCTATATCTATTTTTAGGCTAAAGCTAGAGATATCTTTAGTATTATATTTTAATAGGTATAGTTATTTTATATTATTATTTATTTTTCCCTTAAAATGTCCCTTA…
Contig_1	20667	21074	ATTAATAACTCCCTAAGGTTAAGGAAAAGTATCTCTAACTGATTATATAACTTATTTATTAATAACTTCCTAAGGTTAAGTAAAAGCACTATCAATTAAATATTATATCTTATTTATTAGTAACTCCTTAATATCTAACTTAATTATTTATAACTCCCTAAGGTTAAATAAAGGCACTATTAACTGATTATTTTATTTATAACTCTCTAAGGTTAAGCAAAAGCACTATTAACTAATTATATAATTTATCTATTAATAACTCCCTAAGGTCAAATAAAAGCACTATTAACTGATTATTTTATTTATAACTCTCTAATATTAAGTAAAGGCACTATTAACTGATTATCTTATTAATAACCCCCTAAGGTTAAGTATAAGTACTATTAACTAATTATATAA…
Contig_1	20667	21098	ATTAATAACTCCCTAAGGTTAAGGAAAAGTATCTCTAACTGATTATATAACTTATTTATTAATAACTTCCTAAGGTTAAGTAAAAGCACTATCAATTAAATATTATATCTTATTTATTAGTAACTCCTTAATATCTAACTTAATTATTTATAACTCCCTAAGGTTAAATAAAGGCACTATTAACTGATTATTTTATTTATAACTCTCTAAGGTTAAGCAAAAGCACTATTAACTAATTATATAATTTATCTATTAATAACTCCCTAAGGTCAAATAAAAGCACTATTAACTGATTATTTTATTTATAACTCTCTAATATTAAGTAAAGGCACTATTAACTGATTATCTTATTAATAACCCCCTAAGGTTAAGTATAAGTACTATTAACTAATTATATAA…
Contig_1	21016	21282	ATTAATAACCCCCTAAGGTTAAGTATAAGTACTATTAACTAATTATATAACTTATTTATTAATAACTCCCTAAGGTTAAGTAAAGGCACTATTAACTAATTATATAATTTATCTATTAATAACTCCCTAAGGTTAAGTAAAAGCACTATTAACTGAGTATTATAAATAACTCCTTAAGGTTAAATTTAACTGATTATTTAAATATATATATATATATATTACTTATACCTTAATTAGATAATTTTCTATATCTATTTTTAGGCTAAA
Contig_1	21016	21372	ATTAATAACCCCCTAAGGTTAAGTATAAGTACTATTAACTAATTATATAACTTATTTATTAATAACTCCCTAAGGTTAAGTAAAGGCACTATTAACTAATTATATAATTTATCTATTAATAACTCCCTAAGGTTAAGTAAAAGCACTATTAACTGAGTATTATAAATAACTCCTTAAGGTTAAATTTAACTGATTATTTAAATATATATATATATATATTACTTATACCTTAATTAGATAATTTTCTATATCTATTTTTAGGCTAAAGCTAGAGATATCTTTAGTATTATATTTTAATAGGTATAGTTATTTTATATTATTATTTATTTTTCCCTTAAAATGTCCCTTATTAATTTT
Contig_1	21016	21554	ATTAATAACCCCCTAAGGTTAAGTATAAGTACTATTAACTAATTATATAACTTATTTATTAATAACTCCCTAAGGTTAAGTAAAGGCACTATTAACTAATTATATAATTTATCTATTAATAACTCCCTAAGGTTAAGTAAAAGCACTATTAACTGAGTATTATAAATAACTCCTTAAGGTTAAATTTAACTGATTATTTAAATATATATATATATATATTACTTATACCTTAATTAGATAATTTTCTATATCTATTTTTAGGCTAAAGCTAGAGATATCTTTAGTATTATATTTTAATAGGTATAGTTATTTTATATTATTATTTATTTTTCCCTTAAAATGTCCCTTATTAATTTTACCTCTTTTAATTAATTGCTAGCTAAATAGGTCTAGGCTGCA…
Contig_1	20459	21282	ATTAATAACTCCCTAAGGTCAGGGAAAAGCAGCTTTAACTAATTATTTATCTTATTTATTAATAACCCCCTAAGGTTAGGTAAAAGTAGGCCTAAAGAGTTCTTATAATATAAAGTAAAGTATAACCTATAAGAAGTTTAGCATTTAACTTTATAATAGATATACTTAAGAGGAGATTAAAGCTAAAGAGAATAGACTTTTTATAACTATTAATAACTCCCTAAGGTTAAGGAAAAGTATCTCTAACTGATTATATAACTTATTTATTAATAACTTCCTAAGGTTAAGTAAAAGCACTATCAATTAAATATTATATCTTATTTATTAGTAACTCCTTAATATCTAACTTAATTATTTATAACTCCCTAAGGTTAAATAAAGGCACTATTAACTGATTAT…
Contig_1	11789912	11790335	ATTTATAACTCCCTAAGGTCAAATAAAGGCACTATTAACTAATTATATAATTTATCTATTAATAACTCCCTAAGGTTAAGTAAAGGCACTATTAACTAATTATTTTATTTATAACTCTTTAATATTAAATAAAGGCACTATTAACTGATTATCTTATTAATAACCCCCTAAGGTTAAGTATAAGTACTATTAACTGATTATATAACTTATTTATTAATAACTCCCTAAAGTTAAGTAAAGGCACTATTAACTAATTATATAATTTATCTATTAATAACTCCCTAAGGTTAAGTAAAAGCACTATTAACTAAGTATTATAAATAACTCCTTAAGGTTAAATTTAACTAATTATTTAAATATATATATATATATATATTACTTATACCTTAATTAAATAAT…
Contig_1	11789962	11790523	TTTATCTATTAATAACTCCCTAAGGTTAAGTAAAGGCACTATTAACTAATTATTTTATTTATAACTCTTTAATATTAAATAAAGGCACTATTAACTGATTATCTTATTAATAACCCCCTAAGGTTAAGTATAAGTACTATTAACTGATTATATAACTTATTTATTAATAACTCCCTAAAGTTAAGTAAAGGCACTATTAACTAATTATATAATTTATCTATTAATAACTCCCTAAGGTTAAGTAAAAGCACTATTAACTAAGTATTATAAATAACTCCTTAAGGTTAAATTTAACTAATTATTTAAATATATATATATATATATATTACTTATACCTTAATTAAATAATTTTCTATATCTATTTCTAGGCTAAAGCTAGAGATATCTCTAGTATTATAT…
Contig_1	11782717	11783140	ATTTATAACTCTCTAAGGTTAAGTAAAGGCACTATTAACTGATTATATAATTTATCTATTAATAACTCCCTAAAGTTAAGTAAAGGCACTATTAACTGATTATTTTATTTATAACTCTCTAATATTAAGTAAAGGCATTATTAACTAATTATCTTATTAATAACCCCTTAAGGTTAAATATAAGTACTATTAACTGATTATATAACTTATTTATTAATAACTCCTTAAGGTTAAGTAAAAGCACTATTAACTGATTATATAATTTATCTATTAATAACTCCCTAAGGTTAAATAAAAGCACTATTAATTAAGTATTATAAATAACTCCTTAAGGTTAAATTTAATTAATTATTTAAATATATATATATATATATATTACTTATACCTTAATTAGATAAT…
Contig_1	11782717	11783328	ATTTATAACTCTCTAAGGTTAAGTAAAGGCACTATTAACTGATTATATAATTTATCTATTAATAACTCCCTAAAGTTAAGTAAAGGCACTATTAACTGATTATTTTATTTATAACTCTCTAATATTAAGTAAAGGCATTATTAACTAATTATCTTATTAATAACCCCTTAAGGTTAAATATAAGTACTATTAACTGATTATATAACTTATTTATTAATAACTCCTTAAGGTTAAGTAAAAGCACTATTAACTGATTATATAATTTATCTATTAATAACTCCCTAAGGTTAAATAAAAGCACTATTAATTAAGTATTATAAATAACTCCTTAAGGTTAAATTTAATTAATTATTTAAATATATATATATATATATATTACTTATACCTTAATTAGATAAT…
Contig_1	11790074	11790342	ATTAATAACCCCCTAAGGTTAAGTATAAGTACTATTAACTGATTATATAACTTATTTATTAATAACTCCCTAAAGTTAAGTAAAGGCACTATTAACTAATTATATAATTTATCTATTAATAACTCCCTAAGGTTAAGTAAAAGCACTATTAACTAAGTATTATAAATAACTCCTTAAGGTTAAATTTAACTAATTATTTAAATATATATATATATATATATTACTTATACCTTAATTAAATAATTTTCTATATCTATTTCTAGGCTAAA
Contig_1	11790074	11790530	ATTAATAACCCCCTAAGGTTAAGTATAAGTACTATTAACTGATTATATAACTTATTTATTAATAACTCCCTAAAGTTAAGTAAAGGCACTATTAACTAATTATATAATTTATCTATTAATAACTCCCTAAGGTTAAGTAAAAGCACTATTAACTAAGTATTATAAATAACTCCTTAAGGTTAAATTTAACTAATTATTTAAATATATATATATATATATATTACTTATACCTTAATTAAATAATTTTCTATATCTATTTCTAGGCTAAAGCTAGAGATATCTCTAGTATTATATTTTAATAGGTATAGTTATTTTATATTATTATTTATTTTTCCCTTAAAATGTCCCTTATTAATTTTACCTCTTTTAATTAGTTACTAGCTAAATAAGTCTAAGCTA…
Contig_1	11790365	11791123	ATTAATAACTCCCTAAAGTTAAGGAAAAGTAGCTTTAATTAATTATTTATCTTATTTATTAATGACCCCCTAAGGTTAAGTAAAAGCGGGCCTAAAGAGTTCTTATAATATAAAGTAAAGTATAACCTATAAGAAGTTCAGCATTCGACTTTATAATAGATATACTTAAGAGGAGATTAAAGCTAAAGAGAATAGACTTTTTATAACTATTAATAACTCCCTAAGGTTAAGGAAAAGCATCTCTAACTGATTATATAACTTATTTATTAATAACTTCCTAAGGTTAAATAAAAGCACTATTAATTAAATATTATATCTTATTTATTAGTAACTCTTTAATATCTAACTTAATTATTTATAACTCCCTAAGGTCAAATAAAGGCACTATTAACTAATTAT…
Contig_1	11782772	11783040	ATTAATAACCCCTTAAGGTTAAATATAAGTACTATTAACTGATTATATAACTTATTTATTAATAACTCCTTAAGGTTAAGTAAAAGCACTATTAACTGATTATATAATTTATCTATTAATAACTCCCTAAGGTTAAATAAAAGCACTATTAATTAAGTATTATAAATAACTCCTTAAGGTTAAATTTAATTAATTATTTAAATATATATATATATATATATTACTTATACCTTAATTAGATAATTTTCTATATTTATTTTTAGGCTAAA
Contig_1	11782772	11783228	ATTAATAACCCCTTAAGGTTAAATATAAGTACTATTAACTGATTATATAACTTATTTATTAATAACTCCTTAAGGTTAAGTAAAAGCACTATTAACTGATTATATAATTTATCTATTAATAACTCCCTAAGGTTAAATAAAAGCACTATTAATTAAGTATTATAAATAACTCCTTAAGGTTAAATTTAATTAATTATTTAAATATATATATATATATATATTACTTATACCTTAATTAGATAATTTTCTATATTTATTTTTAGGCTAAAGCTAGAGATATCTTTAGTATTATATTTTAATAGGTATAATTATTTTATATTATTATTTATTTTTCCCTTAAAATATCCCTTATTAATTTTACTTTTTCTAATTAGTTACTAGCTAAATAAGTCTAGGCTA…
Contig_1	11782772	11783378	ATTAATAACCCCTTAAGGTTAAATATAAGTACTATTAACTGATTATATAACTTATTTATTAATAACTCCTTAAGGTTAAGTAAAAGCACTATTAACTGATTATATAATTTATCTATTAATAACTCCCTAAGGTTAAATAAAAGCACTATTAATTAAGTATTATAAATAACTCCTTAAGGTTAAATTTAATTAATTATTTAAATATATATATATATATATATTACTTATACCTTAATTAGATAATTTTCTATATTTATTTTTAGGCTAAAGCTAGAGATATCTTTAGTATTATATTTTAATAGGTATAATTATTTTATATTATTATTTATTTTTCCCTTAAAATATCCCTTATTAATTTTACTTTTTCTAATTAGTTACTAGCTAAATAAGTCTAGGCTA…
Contig_2	19612	20035	ATTTATAACTCCTTAAGGTTAAGCAAAGGCACTATTAACTGATCATATAATTCATCTATTAATAACTCCCTAAGGTTAAGTAAAGGCACTATCAACTGATTATTTTATTTATAACTCTCCGATATTAAGTAAAGGCACTATTAACTGATTATCTTATTAATAACCCCCTGAGGTTAAGCATAAGTACTATTAACTAATTATATAACTTATTTATTAATAACTCCCTAAGGTCAAGTAAAGGCACTATTAACTGATCGTATAATTTATCTATTAATAACTCCCTGAGGTTAAGCAAAAGCACTATTAACTAAGCATTATAAATAACTCCCTAAGGTTAAATTTAACTGATTATTTAAATGTATATATATATATATATTATTTATACCTTAATTAGATAAT…
Contig_2	19767	20009	ATTAATAACCCCCTGAGGTTAAGCATAAGTACTATTAACTAATTATATAACTTATTTATTAATAACTCCCTAAGGTCAAGTAAAGGCACTATTAACTGATCGTATAATTTATCTATTAATAACTCCCTGAGGTTAAGCAAAAGCACTATTAACTAAGCATTATAAATAACTCCCTAAGGTTAAATTTAACTGATTATTTAAATGTATATATATATATATATTATTTATACCTTAATTAGATAA
Contig_2	19259	19616	ATTAATAACTCCCTAAGGTCAAGGAAAAGCAGCTTTAACTGATTATTTATCTCATTTATTAATAACCCCCTAAGGTTAGGCAAAAGCGGGCCTAAAGAGTTCTTATAATATAAAGCAAAGTATAACCTGCAAGAAGTTCGGCATTCGACTTTATAACAGATATACTCAAGAGGAGATTAAAGCTGAGGAGAATAGACTTTTTATAACTATTAATAACTCCCTAAGGTCAGGGAAAAGTATCTCTAACTGATTATATAACTTATTTATTAATAACTTCTTAAGGTTAAGCAAAAGCACTATCAATTAAATATTATATCTTATTTATTAGTAACTCTTTAATATCTAACTTAATCATTTA
Contig_2	19824	20016	ATTAATAACTCCCTAAGGTCAAGTAAAGGCACTATTAACTGATCGTATAATTTATCTATTAATAACTCCCTGAGGTTAAGCAAAAGCACTATTAACTAAGCATTATAAATAACTCCCTAAGGTTAAATTTAACTGATTATTTAAATGTATATATATATATATATTATTTATACCTTAATTAGATAATTTTCTA
Contig_2	19881	19989	ATTAATAACTCCCTGAGGTTAAGCAAAAGCACTATTAACTAAGCATTATAAATAACTCCCTAAGGTTAAATTTAACTGATTATTTAAATGTATATATATATATATATTA
Contig_9	767200	767623	ATTTATAACTCTTTAAAGTTAAATAAAAGCACTATTAACTAATTATATAATTTATCTATTAATAACTCCTTAAGGTTAAATAAAAGCACTATTAACTAATTATTTTATTTATAACTCTCTAATATTAAATAAAGGCACTATTAACTAATTATCTTATTAATAACCCCTTAAGGTTAAATATAAATACTATTAACTAATTATATAACTTATTTATTAATAACTCCTTAAAGTTAAGTAAAGGTACTATTAATTAATTATATAATTTATCTATTAATAACTCCCTAAAGTTAAATAAAAGCACTATTAATTAAGTATTATAAATAACTCCTTAAGGTTAAATTTAATTAATTATTTAAATATATATATATATATATATTACTTATACCTTAATTAGATAAT…
Contig_9	767200	767811	ATTTATAACTCTTTAAAGTTAAATAAAAGCACTATTAACTAATTATATAATTTATCTATTAATAACTCCTTAAGGTTAAATAAAAGCACTATTAACTAATTATTTTATTTATAACTCTCTAATATTAAATAAAGGCACTATTAACTAATTATCTTATTAATAACCCCTTAAGGTTAAATATAAATACTATTAACTAATTATATAACTTATTTATTAATAACTCCTTAAAGTTAAGTAAAGGTACTATTAATTAATTATATAATTTATCTATTAATAACTCCCTAAAGTTAAATAAAAGCACTATTAATTAAGTATTATAAATAACTCCTTAAGGTTAAATTTAATTAATTATTTAAATATATATATATATATATATTACTTATACCTTAATTAGATAAT…
Contig_9	767574	768191	ATTAATAACTCCTTAAAGTTAAGGAAAAATATCTCTAATTAATTATATAACTTATTTATTAATAACTTCTTAAAGTTAAGTAAAAGTACTATTAATTAAATATTATATTTTATTTATTAGTAACTCCTTAATATCTAACTTAATTATTTATAACTCCTTAAAGTTAAATAAAGGCACTATTAACTAATTATTTTATTTATAACTCTTTAAAGTTAAATAAAAGCACTATTAACTAATTATATAATTTATCTATTAATAACTCCTTAAGGTTAAATAAAAGCACTATTAACTAATTATTTTATTTATAACTCTCTAATATTAAATAAAGGCACTATTAACTAATTATCTTATTAATAACCCCTTAAGGTTAAATATAAATACTATTAACTAATTATATAA…
Contig_9	767681	768456	ATTAATAACTCCTTAAGGTTAAGGAAAAGTAGCTTTAATTAATTATTTATCTTATTTATTAATAACCCCCTAAGGTTAAGTAAAAGTAGGCCTAAAGAGTTCTTATAATATAAAGTAAAGTATAACCTATAAGAAGTTTAGTATTTAACTTTATAATAGATATACTTAAGAGGAGATTAAAGCTAAGGAGAATAGACTTTTTATAACTATTAATAACTCCTTAAAGTTAAGGAAAAATATCTCTAATTAATTATATAACTTATTTATTAATAACTTCTTAAAGTTAAGTAAAAGTACTATTAATTAAATATTATATTTTATTTATTAGTAACTCCTTAATATCTAACTTAATTATTTATAACTCCTTAAAGTTAAATAAAGGCACTATTAACTAATTAT…
Contig_9	767304	767572	ATTAATAACCCCTTAAGGTTAAATATAAATACTATTAACTAATTATATAACTTATTTATTAATAACTCCTTAAAGTTAAGTAAAGGTACTATTAATTAATTATATAATTTATCTATTAATAACTCCCTAAAGTTAAATAAAAGCACTATTAATTAAGTATTATAAATAACTCCTTAAGGTTAAATTTAATTAATTATTTAAATATATATATATATATATATTACTTATACCTTAATTAGATAATTTTCTATATCTATTTTTAAGCTAAA
Contig_9	767304	767760	ATTAATAACCCCTTAAGGTTAAATATAAATACTATTAACTAATTATATAACTTATTTATTAATAACTCCTTAAAGTTAAGTAAAGGTACTATTAATTAATTATATAATTTATCTATTAATAACTCCCTAAAGTTAAATAAAAGCACTATTAATTAAGTATTATAAATAACTCCTTAAGGTTAAATTTAATTAATTATTTAAATATATATATATATATATATTACTTATACCTTAATTAGATAATTTTCTATATCTATTTTTAAGCTAAAGCTAGAGATATCTTTAGTATTATATTTTAATAGGTATAGTTATTTTATATTATTATTTATTTTTCCCTTAAAATATCCCTTATTAATTTTACCTCTTTTAATTAATTACTAGCTAAATAAGTCTAGGCTA…
Contig_1	20428	20546	CTATCTAATTAGGTAGTCTATTATTATATTTATTAATAACTCCCTAAGGTCAGGGAAAAGCAGCTTTAACTAATTATTTATCTTATTTATTAATAACCCCCTAAGGTTAGGTAAAAGTA
Contig_1	20459	21121	ATTAATAACTCCCTAAGGTCAGGGAAAAGCAGCTTTAACTAATTATTTATCTTATTTATTAATAACCCCCTAAGGTTAGGTAAAAGTAGGCCTAAAGAGTTCTTATAATATAAAGTAAAGTATAACCTATAAGAAGTTTAGCATTTAACTTTATAATAGATATACTTAAGAGGAGATTAAAGCTAAAGAGAATAGACTTTTTATAACTATTAATAACTCCCTAAGGTTAAGGAAAAGTATCTCTAACTGATTATATAACTTATTTATTAATAACTTCCTAAGGTTAAGTAAAAGCACTATCAATTAAATATTATATCTTATTTATTAGTAACTCCTTAATATCTAACTTAATTATTTATAACTCCCTAAGGTTAAATAAAGGCACTATTAACTGATTAT…
Contig_1	11783357	11783712	ATTATTATATTTATTAATAACTCCTTAAAGTTAGAGAAAAGCAGCTTTAACTAATTATTTATCTTATTTATTAATAACCCCCTAAGGTTAAGTAAAGGCACTATTAACTAATTATTTCATTTATAACTCTCTAAGGTTAAGTAAAGGCACTATTAACTGATTATATAATTTATCTATTAATAACTCCCTAAAGTTAAGTAAAGGCACTATTAACTGATTATTTTATTTATAACTCTCTAATATTAAGTAAAGGCATTATTAACTAATTATCTTATTAATAACCCCTTAAGGTTAAATATAAGTACTATTAACTGATTATATAACTTATTTATTAATAACTCCTTAAGGTTAAGTAA
Contig_1	11790393	11790497	ATTAGGTAGTCTATTATTATATTTATTAATAACTCCCTAAAGTTAAGGAAAAGTAGCTTTAATTAATTATTTATCTTATTTATTAATGACCCCCTAAGGTTAAGT
Contig_1	11790417	11791143	ATTAATAACTCCCTAAAGTTAAGGAAAAGTAGCTTTAATTAATTATTTATCTTATTTATTAATGACCCCCTAAGGTTAAGTAAAAGCGGGCCTAAAGAGTTCTTATAATATAAAGTAAAGTATAACCTATAAGAAGTTCAGCATTCGACTTTATAATAGATATACTTAAGAGGAGATTAAAGCTAAAGAGAATAGACTTTTTATAACTATTAATAACTCCCTAAGGTTAAGGAAAAGCATCTCTAACTGATTATATAACTTATTTATTAATAACTTCCTAAGGTTAAATAAAAGCACTATTAATTAAATATTATATCTTATTTATTAGTAACTCTTTAATATCTAACTTAATTATTTATAACTCCCTAAGGTCAAATAAAGGCACTATTAACTAATTAT…
Contig_1	11790286	11790863	TTTATAACTATTAATAACTCCCTAAGGTTAAGGAAAAGCATCTCTAACTGATTATATAACTTATTTATTAATAACTTCCTAAGGTTAAATAAAAGCACTATTAATTAAATATTATATCTTATTTATTAGTAACTCTTTAATATCTAACTTAATTATTTATAACTCCCTAAGGTCAAATAAAGGCACTATTAACTAATTATATAATTTATCTATTAATAACTCCCTAAGGTTAAGTAAAGGCACTATTAACTAATTATTTTATTTATAACTCTTTAATATTAAATAAAGGCACTATTAACTGATTATCTTATTAATAACCCCCTAAGGTTAAGTATAAGTACTATTAACTGATTATATAACTTATTTATTAATAACTCCCTAAAGTTAAGTAAAGGCACT…
Contig_2	19458	19773	TTTATAACTATTAATAACTCCCTAAGGTCAGGGAAAAGTATCTCTAACTGATTATATAACTTATTTATTAATAACTTCTTAAGGTTAAGCAAAAGCACTATCAATTAAATATTATATCTTATTTATTAGTAACTCTTTAATATCTAACTTAATCATTTATAACTCCTTAAGGTTAAGCAAAGGCACTATTAACTGATCATATAATTCATCTATTAATAACTCCCTAAGGTTAAGTAAAGGCACTATCAACTGATTATTTTATTTATAACTCTCCGATATTAAGTAAAGGCACTATTAACTGATTATCTTATTAATA
Contig_9	767592	768218	TTTATAACTATTAATAACTCCTTAAAGTTAAGGAAAAATATCTCTAATTAATTATATAACTTATTTATTAATAACTTCTTAAAGTTAAGTAAAAGTACTATTAATTAAATATTATATTTTATTTATTAGTAACTCCTTAATATCTAACTTAATTATTTATAACTCCTTAAAGTTAAATAAAGGCACTATTAACTAATTATTTTATTTATAACTCTTTAAAGTTAAATAAAAGCACTATTAACTAATTATATAATTTATCTATTAATAACTCCTTAAGGTTAAATAAAAGCACTATTAACTAATTATTTTATTTATAACTCTCTAATATTAAATAAAGGCACTATTAACTAATTATCTTATTAATAACCCCTTAAGGTTAAATATAAATACTATTAACTA…
Contig_1	11783119	11783682	TTTCTATCTAATTAGGTAGTCTATTATTATATTTATTAATAACTCCTTAAAGTTAGAGAAAAGCAGCTTTAACTAATTATTTATCTTATTTATTAATAACCCCCTAAGGTTAAGTAAAGGCACTATTAACTAATTATTTCATTTATAACTCTCTAAGGTTAAGTAAAGGCACTATTAACTGATTATATAATTTATCTATTAATAACTCCCTAAAGTTAAGTAAAGGCACTATTAACTGATTATTTTATTTATAACTCTCTAATATTAAGTAAAGGCATTATTAACTAATTATCTTATTAATAACCCCTTAAGGTTAAATATAAGTACTATTAACTGATTATATAACTTATTTATTAATAACTCCTTAAGGTTAAGTAAAAGCACTATTAACTGATTATA…
Contig_1	11783203	11783774	AAAATAGGCTAATATTTAAACCTTACTATTAACCTATAAAACTCTAGAGTTAGCTATTTTTCTATCTAATTAGGTAGTCTATTATTATATTTATTAATAACTCCTTAAAGTTAGAGAAAAGCAGCTTTAACTAATTATTTATCTTATTTATTAATAACCCCCTAAGGTTAAGTAAAGGCACTATTAACTAATTATTTCATTTATAACTCTCTAAGGTTAAGTAAAGGCACTATTAACTGATTATATAATTTATCTATTAATAACTCCCTAAAGTTAAGTAAAGGCACTATTAACTGATTATTTTATTTATAACTCTCTAATATTAAGTAAAGGCATTATTAACTAATTATCTTATTAATAACCCCTTAAGGTTAAATATAAGTACTATTAACTGATTAT…
Contig_2	19259	19345	ATTAATAACTCCCTAAGGTCAAGGAAAAGCAGCTTTAACTGATTATTTATCTCATTTATTAATAACCCCCTAAGGTTAGGCAAAAGC
Contig_2	19259	19336	ATTAATAACTCCCTAAGGTCAAGGAAAAGCAGCTTTAACTGATTATTTATCTCATTTATTAATAACCCCCTAAGGTTA
//
rnd-1_family-17
RepeatModeler Generated - rnd-1_family-17, RepeatScout	[ Index = R=20, RS Size = 27, Refiner Input Size = 27, Final Multiple Alignment Size = 27 ]
Interspersed_Repeat;Unknown
Contig_1	2981011	2981073	ATGAGGTGGCGAGTCATCCAAGAAGGGTGCCCTTAACAGTACGGTATCAGCAGTTCAACAATA
Contig_2	328971	329033	ATGAGGTGGCGAGTCATCCAAGAAGGATGCCCTTAACAATACGGTACCAGTAGTTCAACAATA
Contig_10	1097506	1097568	ATGAGGTGGCGAGTCATCCAAGATGGATGCCCTTAGCAGTACGGTATCAGTAGTTCAACAATA
Contig_1	1050868	1050930	ATGAGGTGGCGAGTCATCCAAGAAGGATGCCCTTAACAGTACGGTATCAGTAATTCATCAATA
Contig_7	2237805	2237867	ATGAAGTGGCGAATCACTCAAGAAGGGTGCCCTTAACAGTACGGTATCAGTAGTTCAGCAATA
Contig_3	1849761	1849823	ATGAGATGGCGAGTCATCCAAGATGGATGCCCTTAACAGCACGGTATCAGTAGTTCAATAATA
Contig_7	3115068	3115130	ATGAGGTTGCGAGTCATCCAAGATGGATGCTCCTAACAGTACGGTATCAGTAGTTCAACAATA
Contig_3	765320	765377	ATGAGGTGGCGAGTCATCCAAGAAGGGTGCTCTTAACAGTACGGTATCAGTAATCAAC
Contig_1	10623503	10623563	ATGAGGTAGCAAGTCATCCAAGAAGGGTGCTCTTAACAGTACAGTATCAGTAGTTTAATAA
Contig_11	609090	609146	ATGAGGTGGCGAGTCATCCAAGAAGGGTAACAGTACGGTATCAGTAGTTCAACAATA
Contig_1	7730170	7730232	ATGAGGTGGCGAGTCATCCAAGATGGATGCTCCCAGCAGTATGGTATTAGTAGTTCAACAATA
Contig_1	501729	501781	ATGTGGTAGCGAGTCATCCAAGAAGGGTGCCCTTAACAGTACGGTATCAGTAG
Contig_3	1031096	1031147	ATGAGGTGGCGAGTCATCCAAGAAGGGTGTCCTTATCAGTAGGGTATCAGCA
Contig_1	245566	245628	ATGAGGTGACGTGTTATCTAAGATGGGTACCCTTAACAGTATTGTATCAGTACTTCAATAATA
Contig_11	5931906	5931948	ATGAGGTGGCGAGTCATCCAAGAAGGGTGCCCTCAACAGTACG
Contig_1	11397468	11397523	ATGAGGTGGCGAGTTATCCAAGATGGATGCTCCTCACAGTACGGTATCAGGAGGTC
Contig_3	2791338	2791400	ATGAGATAACGAGTCTTCCAAGATACATGCCCCTAACAGTACAGTGTCCGTAGTTCAATAATA
Contig_11	5539334	5539393	ATAAGGTGGCCAGTTATCCAAGATGAATGCACTTAATGGTATGGTATCAATAGTTTAACA
Contig_10	447215	447255	ATGTGGTGGCGAGTCATCCAAGAAGGGTGCCCTTAGCAGTA
Contig_10	416839	416901	ACGGGGTGGCGAGGTATCCAAGATGCATGCTCCTGACAGTATGTTACCAGTAGTTTAACAATA
Contig_3	433544	433609	ATGAGGTGACGAGTCATCCTACTTAGAGACATGCTCCTGACAGTATGAGATCAGTAGCTCAACAAT
Contig_4	1850730	1850792	ATGAGATGGCAAGCCATCCAAGATGAACGTTCCTCACAGGACTCTGTCAGTATTTCAACAATA
Contig_4	1813566	1813618	ATGAGGTAGTGAGTTATCCAAGACGGATGCTCCTATCAGTGCGATGTCACTAG
Contig_6	188528	188568	ATGAGATGGCGAGTTATCCAAGATGAATGCCCCTAACAGTA
Contig_11	5303183	5303249	ATGAGGCGATGAGTCGTACTTCTAAGAGGAATGCTTCCAGCAGTACGATGTCGGTAATGCAACAATA
Contig_11	6232151	6232212	TGAGGTGACGAGTCATCCAAGAAGGGTGCCCTTAGCAGAACGGTATCAGTAGTTCAACAATA
Contig_4	1168112	1168166	TGACATGGCAAGTTATCCAAGATGGGTGCTTCTAACAGTACGATGTCACAGGTAG
//
rnd-1_family-18
RepeatModeler Generated - rnd-1_family-18, RepeatScout	[ Index = R=10, RS Size = 27, Refiner Input Size = 27, Final Multiple Alignment Size = 27 ]
Contig_2	1110796	1110713	GGTACTGTGGTCTAGTTGGTTATGACATCTCGTTAACACCGAGAAGGTCCCCGGTTCGAGCCCGGGCAGAACCTCACTTTTTGC
Contig_2	1110620	1110538	GGTCTTGTGGCCTAGTTGGTTATGGCATCTCCTTTACACGGAGAAGGTCCCCGGTTCGAGCCCGGGCGGGATCATTCTTTTGC
Contig_9	636537	636454	GGTACTGTGGTCTAGTTGGTTATGACATCTCGTTAACACCGAGAAGGTCCCCGGTTCGAGCCCGGGCAGAACCTCATTTTTTGC
Contig_1	7866995	7866912	GGTTCTGTGGCGTAGTTGGTTATCGCATCTCGCTCACACCGAGAAGGTCCCCGGTTCGAGCCCGGGCGGAACCATTTCTTTTGC
Contig_3	1469230	1469147	GGTACTGTGGTCTAGTTGGTTATGACATCTCGTTAACACCGAGAAGGTCCCCGGTTCGAGCCCGGGCAGAACCTCATCTTTTGC
Contig_4	1892512	1892430	GGTACTGTGGTCTAGTTGGTTATGACATCTCGTTAACACCGAGAAGGTCCCCGGTTCGAGCCCGGGCAGAACCTCATTTTTGC
Contig_2	243440	243358	GGTACTGTGGTCTAGTTGGTTATGACATCTCGTTAACACCGAGAAGGTCCCCGGTTCGAGCCCGGGCAGAACCTCATTTTTGC
Contig_7	2493820	2493737	GGTTCTGTGGTCTAGTCGGTTATGGCATCTCGTTAACACCGAGAAGGTCCCCGGTTCGAGCCCGGGCAGAACCTCACTTTTTGC
Contig_3	2621385	2621308	GTGGTCTAGTCGGTTATGGCATCTCGTTAACACCGAGAAGGTCCCCGGCTCAATCCCGGGCGGAACCTTTCTTTTTGC
Contig_1	2190702	2190619	GGTTCCGTGGTCTAGTCGGTTATGGCATCTCGTTAACACCGAGAAGGTCCCCGGTTCAATCCCGGGCGAAACCTCACTTTTTGC
Contig_11	2001663	2001580	GGTTCCGTGGTCTAGTTGGTTATGGCATCTCGTTAACACCGAGAAGGTCCCCGGTTCAATCCCGGGCGGAACCACACCTTTTGC
Contig_11	2800063	2800002	TGACATCTCGTTAACACCGAGAAGGTCCCCGGTTCGAGCCCGGGCAGAACCTCATTTTTTGC
Contig_3	2428849	2428786	TATGACATCTCGTTAACACTGAGAAGGTCCCCGGTTCGAACCCCGGCGGAGCCACTCTTTTTGC
Contig_4	221777	221681	GGTCCTATAGTTTAGTGGTAATGACGTCGGATTTTGACTTGTATCAGAAACTTTCCGAAGACCCCGGTTCGAACCCGGGTAGGACCTCACTTTTTGC
Contig_3	2061392	2061293	GGTCCTATAGTCTAGTGGTTAGGACGTTGGATTTTGATCATCGATCGAAAACATCTTCCGAAGTCCCCGGTTCGAACCCGGGTAGGACCTCTTCTTTTGC
Contig_6	321007	320925	GGTACTGTGGTCTAGTTGGTTATGACATCTCGTTAACACCGAGAAGGTCCCCGGTTCGAGCCCGGGCAGAACCTCACTTTTTG
Contig_1	5684001	5683919	GGTACTGTGGTCTAGTTGGTTATGACATCTCGTTAACACCGAGAAGGTCCCCGGTTCGAGCCCGGGCAGAACCTCACTTTTTG
Contig_1	7875625	7875543	GGTACTGTGGTCTAGTTGGTTATGACATCTCGTTAACACCGAGAAGGTCCCCGGTTCGAGCCCGGGCAGAACCTCATTTTTTG
Contig_8	1585947	1585865	GGTACTGTGGTCTAGTTGGTTATGACATCTCGTTAACACCGAGAAGGTCCCCGGTTCGAGCCCGGGCAGAACCTCATTTTTTG
Contig_3	2617393	2617311	GGTTCCGTGGTCTAGTCGGTTATGGCATCTCGTTAACACCGAGAAGGTCCCCGGTTCGAGCCCGGGCGGAACCTCTCTTTTTG
Contig_2	1891547	1891465	GGTTCCGTGGTCTAGTTGGTTATGGCATCTCGTTAACACCGAGAAGGTCCCCGGTTCAATCCCGGGCGGAACCTCGCTTTTTG
Contig_2	3257380	3257298	GGTTTTGTGGCCTAGTTGGCTATGGCATCTCTTTAACATCGAGAAGTTCCCCGGTTTAATCCCGGGCGGAACCAAACTTTTTG
Contig_2	581171	581076	GGTCCTATAGTTTAGTGGTAATGACGTTGGATTTTGATACCCATCAAAAACTTTCCGAAGACCCCGGTTCGAACCCGGGTAGGACCTCTCTTTTTG
Contig_9	615848	615767	GGTACTGTGGTCTAGTTGGTTATGACATCTCGTTAACACCGAGAAGGTCCCCGGTTCGAGCCCGGGCAGAACCTCGTTTTTT
Contig_9	680182	680101	GGTACTGTGGTCTAGTTGGTTATGACATCTCGTTAACACCGAGAAGGTCCCCGGTTCGAGCCCGGGCAGAACCTCACTTTTT
Contig_4	221949	221852	GGTCCTATAGTCTAGTGGTTAGGACGTTGGATTTTGATGACCCATCAAAAACATCTTCCGAAGTCCCCGGTTCGAACCCGGGTAGGACCTCTCTTTTT
Contig_8	1306081	1306007	GTGGTCTAGTTGGTTATGGCATCTCGCTCACACCGAGAAGGTCCCCGGTTCGAGCCCGGGCGTAACCTTTCTTTT
//
rnd-1_family-19
RepeatModeler Generated - rnd-1_family-19, RepeatScout	[ Index = R=43, RS Size = 24, Refiner Input Size = 24, Final Multiple Alignment Size = 24 ]
Contig_11	6119190	6119302	GGTAAGATGGCCGAGCGGTCTAAGGCGCTGTGTTCAGGTTCTATACGAACTAGCAACGATTCGCAGTCTCGAAAGGGGCCTGGGTTCGAATCCCAGTCTTATCAATACTTTTT
Contig_11	6084270	6084382	GGTAAGATGGCCGAGCGGTCTAAGGCGCTGTGTTCAGGTTCTATACGAACTAGCAACGATTCGCAGTCTCGAAAGGGGCCTGGGTTCGAATCCCAGTCTTATCATTCATTTTT
Contig_9	356753	356865	GGTAAGATGGCCGAGCGGTCTAAGGCGCTGTGTTCAGGTTCGATTCGAACTAGTAACGATTCGCAGTCTCGAAAGGGGCCTGGGTTCGAATCCCAGTCTTATCAATCATTTTT
Contig_8	1262135	1262247	GGTAAGATGGCCGAGCGGTCTAAGGCGCTGTGTTCAGGTTCGATTCGAACTAGTAACGATTCGCAGTCTCGAAAGGGGCCTGGGTTCGAATCCCAGTCTTATCAATCATTTTT
Contig_11	733138	733251	GGTAAGATGGCCGAGCGGTCTAAGGCGCTGTGTTCAGGTTCCATTAGAACTAGGACGATTCGCAGTCTCGAAAGGGGCCTGGGTTCGAATCCCAGTCTTATCAGCTTTCTTTTT
Contig_9	419994	420102	GGTGAGATGGCCGAGTTGGTTATGGCGCCAGGTTAAGGTTAACCTTAACACCAATTTCCTGGTGGAGCAATCCTCCTGGGTTCGAGTCCCAGTCTCATCAGTTCTTTTT
Contig_10	515667	515776	GGTGAGATGGCCGAGTTGGTTATGGCGCCAGGTTAAGGTTAACCTTAACACCAATTTCCTGGTGGAGCAATCCTCCTGGGTTCGAGTCCCAGTCTCATCACATTCTTTTT
Contig_3	2487147	2487258	GGTGAGATGGCCGAGTTGGTTATGGCGCCAGGTTAAGGTTAACCTTAACACCAATTTCCTGGTGGAGCAATCCTCCTGGGTTCGAGTCCCAGTCTCATCAAATGTTCTTTTT
Contig_8	1248278	1248390	GGTGAGATGGCCGAGTTGGTTATGGCGCCAGGTTAAGGTTAACCTTAACATCAATTTCCTGGTGGAGCAATCCTCCTGGGTTCGAGTCCCAGTCTCATCAAGATTATCTTTTT
Contig_3	2728166	2728275	GGTGAGATGGCCGAGTTGGTTATGGCGCCAGGTTAAGGTTAACCTTAACACCAATTTCCTGGTGGAGCAATCCTCCTGGGTTCGAGTCCCAGTCTCATCAAAGACTTCTT
Contig_1	3214408	3214520	GGTGAGATGGCCGAGTTGGTTATGGCGCCAGGTTAAGGTTAACCTTAACACCAATTTCCTGGTGGAGCAATCCTCCTGGGTTCGAGTCCCAGTCTCATCAAAAGATTCTTTTT
Contig_11	6126731	6126838	GGTGAGATGGCCGAGTTGGTTATGGCGCCAGGTTAAGGTTAACCTTAACACCAATTTCCTGGTGGAGCAATCCTCCTGGGTTCGAGTCCCAGTCTCATCAGATCTTTT
Contig_9	312900	313013	GGTGAGATGGCCGAGTTGGTTATGGCGCCAGGTTAAGGTTAACCTTAACACCAATTTCCTGGTGGAGCAATCCTCCTGGGTTCGAGTCCCAGTCTCATCAAAGATTTAATTTTT
Contig_7	54786	54885	GGTGAGATGGCCGAGTTGGTTATGGCGCCAGGTTAAGGTTAACCTTAACACCAATTTCCTGGTGGAGCAATCCTCCTGGGTTCGAGTCCCAGTCTCATCA
Contig_11	5979306	5979414	GGTGAGATGGCCGAGTTGGTTATGGCGCCAGGTTAAGGTTAACCTTAACACCAATTTCCTGGTGGAGCAATCCTCCTGGGTTCGAGTCCCAGTCTCATCAGATCTTTCT
Contig_3	2672316	2672423	GGTGAGATGGCCGAGTTGGTTATGGCGCCAGGTTAAGGTTAACCTTAACACCAATTTCCTGGTGGAGCAATCCTCCTGGGTTCGAGTCCCAGTCTCATCATTCTCTTT
Contig_4	761085	761183	GGTGAGATGGCCGAGTTGGTTATGGCGCCAGGTTAAGGTTAACCTTAACACCAATTTCCTGGTGGAGCAATCCTCCTGGGTTCGAGTCCCAGTCTCATC
Contig_11	357438	357550	GGTGGCCGAGTGGTCTAAGGCGCTGCATTCAAGATTTAATCTTACCTAGTTACCTGGGTTTCGCAGTATCGAAAGATGCATGGGTTCGAGTCCCATCCTTCGCATTACTTTTT
Contig_11	358792	358884	ATGGCCGAGTGGTCTAAGGCGCTGCATTCAAGACTTAATCTTACCTAGTTACCTGGGTTTCGCAGTATCGAAAGATGCTAGGGTTCGAATCCC
Contig_1	1788866	1788973	AGATGGCCGAGTGGTTTAAGGCGCTGCATTTAAGTATTTCCTGTTTCTAGGTTATCCTGCAGTATCGAGAGATGCCTGGGTTCGAACCCCAGTCTTGGCAAACTTTTT
Contig_1	4598579	4598673	ATGGCCGGGTGATCTAAGGCGCTGTACTCAAGATTTATCTTACCTGGTTAACTAGGTCTTGCAGTATCGAAAGATACTTAGGTTCGAATCCCAAT
Contig_1	10723398	10723509	GATGGCCGAGTGGTCTAAGGCGCTGCACTCAAGAAACTCTCTTGCCTGGTTACCCGGGTTTGCAGTATCGTAAGATTCTTGGGTTCGAATCCCAATTCGTGCATTGCTTTTT
Contig_3	1391664	1391749	TGGCCGAGTGGTTAAGGCGCTGTGTTTAGGTTCTTATCAGAAACCAAACCCGCAGTGGGAAACCGCGGAGGTTCGAACCCTCCAGT
Contig_1	4942692	4942777	TGGCCGAGTGGTTAAGGCGCTGTGTTTAGGTTCTCATCAGAAACCAAACCCGCAGTGGGAAACCGCGGAGGTTCGAACCCTCCAGT
//
rnd-1_family-20
RepeatModeler Generated - rnd-1_family-20, RepeatScout	[ Index = R=6, RS Size = 23, Refiner Input Size = 23, Final Multiple Alignment Size = 23 ]
Interspersed_Repeat;Unknown
Contig_1	11136420	11136521	AAAAAGAAACTCCGGTACAGGGAATCGAACCCTGGGCTCCGCGGAACTGATCTCTCAGGTTATGAGAGCGCGAAATGTTAGCCACTACACCATACCGGATAT
Contig_2	2022289	2022392	AAAAAGAAAACTCCGGTACAGGGAATCGAACCCTGGGCTCCGCGGTACTGATCTCTCAGGTTATGAGAGCGCGAAATGTTAGCCACTACACCATACCGGATATT
Contig_2	2011575	2011677	AAAGAGAAACTCCGGTACAGGGAATCGAACCCTGGGCTCCGCGGTACTGATCTCTCAAGTTATGAGAGCGCGAAATGTTAGCCACTACACCATACCGGATATT
Contig_11	2815453	2815555	AAAGAGAAACTCCGGTACAGGGAATCGAACCCTGGGCTCCGCGGTACTGATCTCTCAGGTTATGAGAGCGCGAAATGTTAGCCACTACACCATACCGGACGCT
Contig_3	111645	111748	AAAAGGGAACTCCGGTACAGGGAATCGAACCCTGGGCTCCGCGGTACTTGATCTCTCAGGTTATGAGAGCGCGAAATGTTAGCCACTACACCATACCGGATGTT
Contig_1	7667530	7667632	AAAAGGAAACTCCGGTACAGGGAATCGAACCCTGGGCTCCGCGGTACTAATCTCTCAAATTATGAGAGCGCGAAATGTTAGCCACTACACCATACCGGATGTT
Contig_2	1287889	1287989	AAAGGGAAACTCCGGTACAGGGAATCGAACCCTGGGCTCCGCGGTACTGATCTCTCAAGTTATGAGAGCGCGAAATGTTAGCCACTACACCATACCGGATG
Contig_1	6720519	6720622	AAAAGATAAACTCCGGTACAGGGAATCGAACCCTGGGCTCCGCGGTACTGATCTCTCAAGTTATGAGAGCGCGAAATGTTAGCCACTACACCATACCGGACGTT
Contig_1	6051330	6051433	AAAAGAGTAACTCCGGTACAGGGAATCGAACCCTGGGCTCCGCGGTACTTATCTCTCAGGTTATGAGAGCGCGAAATGTTAGCCACTACACCATACCGGATGCT
Contig_1	6693867	6693967	AAAAACTAACTCCGGTACAGGGAATCGAACCCTGGGCTCCGCGGTACTGATCTCTCAAGTTATGAGAGCGCGAAATGTTAGCCACTACACCATACCGGATG
Contig_1	6694623	6694729	AAAAAGAAACTCCGGTACAGGGAATCGAACCCTGGGCTCCGCGGATCGAGATGATTCTCTCTCATTGAATGAGAGCGCGAAATGTTAGCCACTACACCATACCGGAT
Contig_11	2878848	2878953	AAGAAGAAACTCCGGTACAGGGAATCGAACCCTGGGCTCCGCGGTACTGTTCTCTCAAGTGATATTGAGAGCGCGAAATGTTAGCCACTACACCATACCGGATGCT
Contig_7	2573698	2573793	AAAGAGAATCTCCGGTGCGGGGAATCGAACCCCGCTCGCCGCGGATTTCTCAAGATGAAAACGCGGTATGCTAACCGATACACCACACCGGATGTT
Contig_8	1429841	1429942	AAAAACAAAGCGTTTCTCCGGTGCGGGGAATCGAACCCCGCTCGCCGCGGATTTCTCGAGATGAAAACGCGGTATGCTAACCGATACACCACACCGGATGTT
Contig_1	1987498	1987600	AAAAAGAAACTCCGGTACAGGGAATCGAACCCTGGGCTCCGCGGTACTGATCTCTCAGGTTATGAGAGCGCGAAATGTTAGCCACTACACCATACCGGATGTT
Contig_4	1820154	1820254	AAAAAGAAACTCCGGTACAGGGAATCGAACCCTGGGCTCCGCGGAACTGATCTCTCAAGTTATGAGAGCGCGAAATGTTAGCCACTACACCATACCGGATG
Contig_1	6650201	6650303	AAAAAGAAACTCCGGTACAGGGAATCGAACCCTGGGCTCCGCGGTACTGATCTCTCAGGTTATGAGAGCGCGAAATGTTAGCCACTACACCATACCGGATGCT
Contig_7	2490083	2490183	AAAAAGCAACTCCGGTACAGGGAATCGAACCCTGGGCTCCGCGGTACTGATCTCTCAGGTTATGAGAGCGCGAAATGTTAGCCACTACACCATACCGGATG
Contig_1	6748780	6748880	AAAAACTAACTCCGGTACAGGGAATCGAACCCTGGGCTCCGCGGTACTGATCTCTCAGGTTATGAGAGCGCGAAATGTTAGCCACTACACCATACCGGATG
Contig_1	8367858	8367959	AAAAATATGAAACCGGTCTCCGGTGCGGGGAATCGAACCCCGCTCGCCGCGGATTTCTCTAAGTGAAAACGCGGTATGCTAACCGATACACCACACCGGATG
Contig_1	6623086	6623189	AAAAGAATAACTCCGGTACAGGGAATCGAACCCTGGGCTCCGCGGTACTGATCTCTCAGGTTATGAGAGCGCGAAATGTTAGCCACTACACCATACCGGACGTT
Contig_11	2359587	2359679	AACTCCGGTACAGGGAATCGAACCCTGGGCTCCGCGGTACTGATCTCTCAGGTTATGAGAGCGCGAAATGTTAGCCACTACACCATACCGGAT
Contig_7	3096154	3096238	CTCCGGTGCGGGGAATCGAACCCCGCTCGCCGCGGATTTCTCGAGATGAAAACGCGGTATGCTAACCGATACACCACACCGGATG
//
rnd-1_family-21
RepeatModeler Generated - rnd-1_family-21, RepeatScout	[ Index = R=68, RS Size = 22, Refiner Input Size = 22, Final Multiple Alignment Size = 22 ]
Interspersed_Repeat;Pseudogene;RNA;rRNA
Contig_11	6661465	6656571	TCCTCGAATCGCATGGCCTTGCGCCGGCGATGGTTCATTCAAATTTCTTCCCTATCAACTTTCGATGTTTGGGTATTGGCCAAACATGGTTGCAACGGGTAACGGAGGGTTAGGGCTCGACCCCGGAGAAGGAGCCTGAGAAACGGCTACTACATCCAAGGAAGGCAGCAGGCGCGCAAATTACCCAATCCCGACACGGGGAGGTAGTGACAATAAATACTGATACAGGGCTCTTTTGGGTCTTGTAATTGGAATGAGTACAATTTAAATCCCTTAACGAGGAACAATTGGAGGGCAAGTCTGGTGCCAGCAGCCGCGGTAATTCCAGCTCCAATAGCGTATATTAAAGTTGTTGTGGTTAAAAAGCTCGTAGTTGAACCTTGGGCCTGGCTGGCCGGT…
Contig_11	6669120	6664226	TCCTCGAATCGCATGGCCTTGCGCCGGCGATGGTTCATTCAAATTTCTTCCCTATCAACTTTCGATGTTTGGGTATTGGCCAAACATGGTTGCAACGGGTAACGGAGGGTTAGGGCTCGACCCCGGAGAAGGAGCCTGAGAAACGGCTACTACATCCAAGGAAGGCAGCAGGCGCGCAAATTACCCAATCCCGACACGGGGAGGTAGTGACAATAAATACTGATACAGGGCTCTTTTGGGTCTTGTAATTGGAATGAGTACAATTTAAATCCCTTAACGAGGAACAATTGGAGGGCAAGTCTGGTGCCAGCAGCCGCGGTAATTCCAGCTCCAATAGCGTATATTAAAGTTGTTGTGGTTAAAAAGCTCGTAGTTGAACCTTGGGCCTGGCTGGCCGGT…
Contig_11	6676775	6671881	TCCTCGAATCGCATGGCCTTGCGCCGGCGATGGTTCATTCAAATTTCTTCCCTATCAACTTTCGATGTTTGGGTATTGGCCAAACATGGTTGCAACGGGTAACGGAGGGTTAGGGCTCGACCCCGGAGAAGGAGCCTGAGAAACGGCTACTACATCCAAGGAAGGCAGCAGGCGCGCAAATTACCCAATCCCGACACGGGGAGGTAGTGACAATAAATACTGATACAGGGCTCTTTTGGGTCTTGTAATTGGAATGAGTACAATTTAAATCCCTTAACGAGGAACAATTGGAGGGCAAGTCTGGTGCCAGCAGCCGCGGTAATTCCAGCTCCAATAGCGTATATTAAAGTTGTTGTGGTTAAAAAGCTCGTAGTTGAACCTTGGGCCTGGCTGGCCGGT…
Contig_11	6656570	6654330	CTACGCGTTAATGACCAGTGACGCAGGTGGGCTTCGGCGCCATAGCGCCGATCCTTGCTTTCTCGGGATGTATTTGAGTAGAGGCATACTGGGCCGGTGCCTCTCGATAGATAGCTCCTCTCATCGTAGACTAAGCTGTTGGACTATGCCTGTGTAGGGTGAAGCCAGAGTGAACTCTGGGGGAGGCTCGCAGCCGGTTTGACGTGCAAATCGATCGGCTCAAACATGGTCATGGGGGCGAAAGACAATCGAACCTTCTAGTAGCTGGTTTCCGCCGAAGTTTCCCTCAGGATAGCAGTGTTGAACTCAGTTTTATGAGGTAAAGCGAATGATTAGGGACTCGGGGGCGCTATTTAGCCTTCATCCATTCTCAAACTTTAAATATGTAAGAAGCTCTTG…
Contig_11	6408881	6408835	ACCGAAGCAGAATTCGGTACGCGTTGGATTGTTCACCCACTAATAGG
Contig_7	3843873	3843811	GGCCTGCCGATCCATTAGTCCCTCGATTTGAGGCTAGAGGTGCCAGGAACTTACCTTAAGGGT
Contig_2	1150180	1150138	TGAACAGACATACGAGGTATAGAATAGGTGGGAGCTTCGGCGC
Contig_11	5461616	5461551	ACCTTGCTGAGCTTGACTCTAGTTTGACATTGTGAAGAGACATAGGAGGTGATGGACAAGAATAGG
Contig_2	1162554	1162425	GCCCCTGGTTGATAGAACAATGTAGATGAGGGAAGTCGACAAAACAGATCCGTAATTTTGGGGGAAAGAATTGGCTCTAAGGGTTGGGCACGTTGGGCCTTGGGCAGATGTCCTGGGAGCAGGCGACCAC
Contig_1	11143211	11143108	TCAATGGCTCGAGTGCCAAATATGCATCCTTGTCAGATCTCCGCTGAATCACGGCCCTTGACAATCCACAGGAAGAAACGATTCTCACGCCAGCCTTGCTCGTA
Contig_11	5461531	5461431	GGGCCCCCAGCAGAATTGTCTCTTCTTCTTAACAGTCTCTCACCGAGTTGAAGTTGTCATACGAGATGATAGGTGACGATTTGATGGATGCCAGAGCGCGG
Contig_2	1099973	1099905	CCAAACAGAGTTCTCTTTTCTTCTTAACAGTCTCTCACCCTGAAATCGGTTTGTCCGGAGCTAGGGTTT
Contig_10	1005847	1005636	GATGGCGTTTAAGCTTCTCACCCATACCTCGCCCTCAGGGTAGAAACTAGGCCATAAGGAATAGGCGAACGCCAGTGTCGAAGCCTAGGGCGTGAGCCCGTGTTGAACGGCCTCCAGTGCAGATCTTGGTGGTAGCAGCAAATACTTGGATGAGAATTTGAAGGACTGAAGTAAGCAGAAGTTCCATGTGAACAGCAGTTGATCATATGTTA
Contig_2	405559	405508	ATCTACCGAACACGTTAGCTCCGAAAAATAAATGGCACTCAGGCGTCTCACC
Contig_3	2982945	2982842	AAGTGTTAGTACATCTTAACAGCAGGACGGTAGCCATGGAAGTCAGAATCCACTAAGGACTGTGTAACAACTCACCTGCCGAATGTCTATCGAAATGTATGGCG
Contig_8	503861	503743	ACGCTCATCGAACACCACAAAAGGTGTTGGTACATCTTGACAGCAGGGCGATAGCCAAGGAAGTCGGAAACCGCTAAGGATTACGTAACAAGTCACTTGCCGAATGTACTAGCCCCGAA
Contig_1	1380041	1380005	GTCGGAATCCGCTGAGGACTGTGTAGCAACTTACCTG
Contig_11	5461431	5461344	ACCGATAGCGCAAAAGCAGACTTATCGAAAGATAAAAAAACACTTTAAAACGAGAGTTGAAAAGTACGTGAAGTTTTTGAAATAGAAG
Contig_4	1956611	1956553	ACACCGATGGAGCCATCGAATACGTCCTCATCCGAAAGATCAGAGTAGGCTGACTAAAC
Contig_7	4500397	4500331	TAGTAAAATACGTGTGGTTCTATTTGCTGGTTTCTATGACCGTCGTGATGATTGGTAGGGTCAGTCG
Contig_4	806033	805953	TTGGAGTTTTGTGGTTAAAAAGCTCGTAGTTGAACCTTGGACCTGGCTGTGCCTGGCTGGGCGGTCCGCCTCACTGCGTGT
Contig_4	1561537	1561384	ATAGCCTTGTGTCGGCAATGGTTCATTCTAATTTCTCCCTATCAACTTTCGACGTTTGAATACTGGCCAAACATGGTTGCAACGGGTAAAGGAGGGTCGGGGCTCGACCCGGGAGAATGAGCTGGATAACTGCTACTACAACCAAGAAAGTCAG
//
rnd-1_family-22
RepeatModeler Generated - rnd-1_family-22, RepeatScout	[ Index = R=33, RS Size = 21, Refiner Input Size = 21, Final Multiple Alignment Size = 21 ]
Interspersed_Repeat;Unknown
Contig_2	205138	205323	TGTAAGAGGTCCAATGGCTCAGTTAGGTAGATCCGTTAATGCAGGTAACGTAGGTCCTCTATTGTTGCAAGACTAAAGCTTACCGCTTATTCTTCTGTGTGTAGAATTTGCAGGTAAGCCCCCTTGATAGGGGCTTGTGACTATCCCGAGGTTCTCCCGAAGGTCGTGCGTTCGAACCCCATTACA
Contig_2	650635	650820	TGTAAGAGGTCCAATGGCTCAGTTAGGTAGATCCGTTAATGCAGGTAACGTAGGTCCTCTATTGTTGCAAGACTAAAGCTTACCGCTTATTCTTCTGTGTGTAGAATTTGCAGGTAAGCCCCCTTGATAGGGGCTTGTGACTATCCCGAGGTTCTCCCGAAGGTCGTGCGTTCGAACCCCATTACA
Contig_2	657182	657367	TGTAAGAGGTCCAATGGCTCAGTTAGGTAGATCCGTTAATGCAGGTAACGTAGGTCCTCTATTGTTGCAAGACTAAAGCTTACCGCTTATTCTTCTGTGTGTAGAATTTGCAGGTAAGCCCCCTTGATAGGGGCTTGTGACTATCCCGAGGTTCTCCCGAAGGTCGTGCGTTCGAACCCCATTACA
Contig_2	659057	659242	TGTAAGAGGTCCAATGGCTCAGTTAGGTAGATCCGTTAATGCAGGTAACGTAGGTCCTCTATTGTTGCAAGACTAAAGCTTACCGCTTATTCTTCTGTGTGTAGAATTTGCAGGTAAGCCCCCTTGATAGGGGCTTGTGACTATCCCGAGGTTCTCCCGAAGGTCGTGCGTTCGAACCCCATTACA
Contig_2	665316	665501	TGTAAGAGGTCCAATGGCTCAGTTAGGTAGATCCGTTAATGCAGGTAACGTAGGTCCTCTATTGTTGCAAGACTAAAGCTTACCGCTTATTCTTCTGTGTGTAGAATTTGCAGGTAAGCCCCCTTGATAGGGGCTTGTGACTATCCCGAGGTTCTCCCGAAGGTCGTGCGTTCGAACCCCATTACA
Contig_1	81125	81310	TGTAAGAGGTCCAATGGCTCAGTTAGGTAGATCCGTTAATGCAGGTAATGTAGGTCCTCTATTGTTGTAAGACTAAAGCTTACCGCTTATTCTTCTGTGTGTAGAATTTGCAGGTAAGCCCCCTTGATAGGGGCTTGTGACTATCCCGAGGTTCTCCCGAAGGTTGTGCGTTCGAACCCCATTACA
Contig_10	49219	49404	TGTAAGAGGTCTAATAGCTCAGTTAGGTAGATCCATTAATGCAGGTAATGTAGGTCCTCTATTGTTGCAAGACTAAAGCTTACCGCTTATTCTTCTGTGTGTAGAATTTGCAGGTAAGCCCCCTTGATAGGGGCTTGTGACTATCCCGAGGTTCTCCCGAAGGTCGTGCGTTCGAACCCCATTACA
Contig_9	558	743	TGTAAGAGGTCCAATGACTCAGTTAGGTAGATCCGTTGATGCAGATAACGTAGGTCCTCTATTGTTGCAAAACTAAAGCTTACCGCTTCCTCTGGGACGTGCAGAATTTACAGGTAAGCCCCCTCGATAGGGACTAGTGAATATCCCGAGGTTCCCCCGAAGGTCTTGGGCTCGAACCCCGTTACA
Contig_1	225318	225503	TGTAAGAGGTCTAATGGCTCAGTTAGGTAGATCCGTTGATGCAGATAATGTAGACCCTCTATTGTTGTACGACTAAAGCTTACCGCTTCTTCCTATAGCGTGCAGAATTTACAGGTAAGCCCCCTCGATAGGGGCTCGCTACCTAACCGAGGTTCTCCCGAAGCTCGTGGGCTCGATCCCCATTAC
Contig_1	10623220	10623406	TATAAGGGGTCCAATGGCTCAGTTAGGTAAATCTATCAATGCAGGTAATATAGGTGCTCTATTATTATAAGACTAAAGCTTACTGCTTCCTCTATCGGTATATAGAGTTCTTAGGTAACCCCCCTAGAGAAGGCCTGGCTATCTACCTGAGGATTCCCTAAAGCTTATGCGTTCGAACCCCATTATA
Contig_11	1750466	1750626	TATAAGAGGTCCAACGACTCAATTAGGTAGATCCGTTGATGCAGATAACTTGGCTCTCTATTGTTGCAAGACTAAAGCTTGCCCCATTCTAATTCACCACGACAGGGGTCCGATCCCTAGCCGAAGTGTGCCCGAAGGTCGAGGGTTCGATCCCCGTTACA
Contig_1	11469081	11469250	TGTAATGGGTTCACTGTAGCAATTAGGTAGAACGATAATGGCCTCTGTAATGTGACAAGACTAAAGCTTGTCCCTTTCAATTGTGTGAGGGATTTCCGGTCTGGACCTCGATGGGGCGGGAACACGTGACCGATATGGCCCCGAAGCTCTTGGGTTCGATCCCCGTTACA
Contig_6	291389	291530	TATAAGAGGTCTAATAGCTCAGTTAGGTAAATCTATTAATGCAGTAATATAAGTTATTTATTATTATAAGACTAAAGCTTACTACTTCTTCTATTAATATATAGAGTTCTTAAGTAACCCCCCTAGAGAGGGCCTAGCTATC
Contig_7	4559677	4559769	TATAAAAGGTCTAATAGCTTAATTAGGTAGATCTATTAATGCTAGTAATATAAGTCCTTTATTATTATAAGACTAAAGCTTACTGCCTTCTCT
Contig_8	5043	5135	TATAAAAGGTCTAATAGCTTAATTAGGTAGATCTATTAATGCTAGTAATATAAGTCCTTTATTATTATAAGACTAAAGCTTACTGCCTTCTCT
Contig_6	264433	264619	TATAAGGGGTTTAATAGCTTAATTAAGTAAATTTATTAATATAAGTAATATAAGTCCTTTATTATTATAAGACTAAAGCTTATTACTTTCTCTATTAATATATAAAGTTTTTAAGTAACTCCTTTAAAGAGAGCCTAGCTATTTACTTAAGGATTCCTTAAAGCTTATATATTTAAACTTTATTATA
Contig_11	3734264	3734318	TGTAAGAGGTCTAATGGCTCAGTTAGGTAGATCCATTAATGCAGGTAACATAGGT
Contig_11	3717297	3717383	TATAAGAGATATAATAGTTTAATTAAATAGATCTATTAAGGCTAATAATATAAGTTCTCTATTATTATAAAACTAAAGCTTATTATT
Contig_1	37508	37596	TGTGATAGGTCTTAGGCACAGCTAGGTAGATTAAGAAGGTATAGGTCAATTAGCTGTAAGACTAAAACTTGCTAAGTCTACTGAGTGTA
Contig_11	3261415	3261568	CAATTAGGTAGATTAATAATAGCCTCTTAATTCGTAACAAGACTGAAGCTTGCCGCTTCAATCTTGTGAAGCGATTTCCTGTAGAAACCTCCTCGAGTGGGGCTAGATAAAACCCGAAGTTATTCCGAATATCGTGGGTTCGAACCCCATTGCA
Contig_1	11468938	11469094	GTGAACCCATTACAAATAATATAAGGTCTCTATTATAATAAGACTAAAGCTTACTGCTTATTCTATTATATGCAGAATTTGCAGGTAAGCCCCCTAGAGAGGATTTAGCTACCTAGCTGAAGTTCTCCCGAGGTTCGTAGGTTTAAACCCTATTACA
//
rnd-1_family-23
RepeatModeler Generated - rnd-1_family-23, RepeatScout	[ Index = R=45, RS Size = 19, Refiner Input Size = 19, Final Multiple Alignment Size = 19 ]
Contig_2	1495243	1495322	AAGAAGCCCCGTTGGCTCAGTGGTAAAGCGTATCACTAGTAATGATAAGATCACTGGTTCGATTCCAGTACGGGGCATGT
Contig_8	413468	413547	AAGAAGCCCCGTTGGCTCAGTGGTAAAGCGTATCACTAGTAATGATAAGATCACTGGTTCGATTCCAGTACGGGGCATGT
Contig_1	2641631	2641707	AAGAAGCCCCGTTGGCTCAGTGGTAAAGCGTATCACTAGTAATGATAAGATCACTGGTTCGATTCCAGTACGGGGCA
Contig_7	1167356	1167435	AATAAGCCCCGTTGGCTCAGTGGTAAAGCGTATCACTAGTAATGATAAGATCACTGGTTCGATTCCAGTACGGGGCAAGT
Contig_3	547253	547293	AAGAAGCCCTGTTGGCTCAGTGGTAAAGCGTACCACTAGTA
Contig_1	4609455	4609534	AACAAGCGCCCTTGTAGCTCAGTGGTAGAGCGTTGCACTTGTAATGCAAAGGTCCATTGTTCAATCCAGTGCGGGGGCAT
Contig_3	2481192	2481269	AGCAGCCTCTATAGCTCAGTGGTAGAGCGTCGCACTCGTAATGCGAAGGTCCATCGTTCAATCCGGTGTCGAGGCATG
Contig_11	6426551	6426628	AGCAGCCTCTATAGCTCAGTGGTAGAGCGTCGCACTCGTAATGCGAAGGTCCATCGTTCAATCCGGTGTCGAGGCACG
Contig_7	916231	916307	AAGCCCCGTTGGCTCAGTGGTAAAGCGTATCACTAGTAATGATAAGATCACTGGTTCGATTCCAGTACGGGGCACGT
Contig_8	1618569	1618643	AAGCCTTTATAGCTCAGTGGTAGAGCGTTGCACTTGTAATGCAAAGGTCCATCGTTCAATCCGGTGTGGAGGCAT
Contig_3	3070113	3070185	AAGCGCCCTTGTAGCTCAGTGGTAGAGCGTTGCACTTGTAATGCAAAGGTCCATTGTTCAATCCAGTGCGGGG
Contig_9	265490	265561	AGCCTCTATAGCTCAGTGGTAGAGCGTCGCACTCGTAATGCGAAGGTCCATAGTTCGATCCTGTGTCGAGGC
Contig_3	2173258	2173331	GCCGCGTTGGCTCAGTGGTAGAGCGTGTCACTAGTAATGACAAGGTCCAAGGTTCGATCCCTTGACGTGGCATG
Contig_8	1261510	1261582	GCCGCGTTGGCTCAGTGGTAGAGCGTGTCACTAGTAATGACAAGGTCCAAGGTTCGATCCCTTGACGTGGCAT
Contig_11	3100069	3100140	GCCTCGATGGCTCAGTGGTAGAGCGTGTCACTAGTAATGACAAGGTCCACGGTTCGATCCCGTGTCGAGGCA
Contig_8	1627203	1627256	TGGCTCAGTGGTAGAGCGTGTCACTAGTAATGACAAGGTCCACGGTTCGATCCC
Contig_3	822061	822114	TGGCTCAGTGGTAGAGCGTGTCACTAGTAATGACAAGGTCCACGGTTCGATCCC
Contig_6	804027	804080	TGGCTCAGTGGTAGAGCGTGTCACTAGTAATGACAAGGTCCACGGTTCGATCCC
Contig_1	4609623	4609690	TAGCTCAGTGGTAGAGCGTTGCACTTGTAATGCAAAAGTCCATAGTTCAATCCTGTGTGGAGGCATGT
//
rnd-1_family-24
RepeatModeler Generated - rnd-1_family-24, RepeatScout	[ Index = R=25, RS Size = 18, Refiner Input Size = 18, Final Multiple Alignment Size = 18 ]
Interspersed_Repeat;Transposable_Element;Retrotransposed_Element;LINE-dependent_Retroposon;SINE;tRNA_Promoter;No-core;L1-dependent
Contig_11	3100068	3100140	CGCCTCGATGGCTCAGTGGTAGAGCGTGTCACTAGTAATGACAAGGTCCACGGTTCGATCCCGTGTCGAGGCA
Contig_8	1627192	1627264	CGCCTTAATGGCTCAGTGGTAGAGCGTGTCACTAGTAATGACAAGGTCCACGGTTCGATCCCGTGTTGAGGCA
Contig_3	822053	822125	CGCCTTAATGGCTCAGTGGTAGAGCGTGTCACTAGTAATGACAAGGTCCACGGTTCGATCCCGTGTTGAGGCA
Contig_6	804019	804091	CGCCTTAATGGCTCAGTGGTAGAGCGTGTCACTAGTAATGACAAGGTCCACGGTTCGATCCCGTGTTGAGGCA
Contig_1	4609615	4609687	CGCCTTTATAGCTCAGTGGTAGAGCGTTGCACTTGTAATGCAAAAGTCCATAGTTCAATCCTGTGTGGAGGCA
Contig_1	4609461	4609533	CGCCCTTGTAGCTCAGTGGTAGAGCGTTGCACTTGTAATGCAAAGGTCCATTGTTCAATCCAGTGCGGGGGCA
Contig_8	1261511	1261583	CGCCGCGTTGGCTCAGTGGTAGAGCGTGTCACTAGTAATGACAAGGTCCAAGGTTCGATCCCTTGACGTGGCA
Contig_3	2173260	2173332	CGCCGCGTTGGCTCAGTGGTAGAGCGTGTCACTAGTAATGACAAGGTCCAAGGTTCGATCCCTTGACGTGGCA
Contig_3	3070116	3070188	CGCCCTTGTAGCTCAGTGGTAGAGCGTTGCACTTGTAATGCAAAGGTCCATTGTTCAATCCAGTGCGGGGGCA
Contig_9	265491	265561	GCCTCTATAGCTCAGTGGTAGAGCGTCGCACTCGTAATGCGAAGGTCCATAGTTCGATCCTGTGTCGAGGC
Contig_8	1618570	1618641	GCCTTTATAGCTCAGTGGTAGAGCGTTGCACTTGTAATGCAAAGGTCCATCGTTCAATCCGGTGTGGAGGCA
Contig_11	6426555	6426626	GCCTCTATAGCTCAGTGGTAGAGCGTCGCACTCGTAATGCGAAGGTCCATCGTTCAATCCGGTGTCGAGGCA
Contig_3	2481196	2481267	GCCTCTATAGCTCAGTGGTAGAGCGTCGCACTCGTAATGCGAAGGTCCATCGTTCAATCCGGTGTCGAGGCA
Contig_7	1167359	1167430	GCCCCGTTGGCTCAGTGGTAAAGCGTATCACTAGTAATGATAAGATCACTGGTTCGATTCCAGTACGGGGCA
Contig_1	2641636	2641707	GCCCCGTTGGCTCAGTGGTAAAGCGTATCACTAGTAATGATAAGATCACTGGTTCGATTCCAGTACGGGGCA
Contig_2	1495248	1495319	GCCCCGTTGGCTCAGTGGTAAAGCGTATCACTAGTAATGATAAGATCACTGGTTCGATTCCAGTACGGGGCA
Contig_7	916234	916305	GCCCCGTTGGCTCAGTGGTAAAGCGTATCACTAGTAATGATAAGATCACTGGTTCGATTCCAGTACGGGGCA
Contig_8	413473	413544	GCCCCGTTGGCTCAGTGGTAAAGCGTATCACTAGTAATGATAAGATCACTGGTTCGATTCCAGTACGGGGCA
//
rnd-1_family-25
RepeatModeler Generated - rnd-1_family-25, RepeatScout	[ Index = R=8, RS Size = 18, Refiner Input Size = 18, Final Multiple Alignment Size = 18 ]
Contig_3	2487145	2487259	TCGGTGAGATGGCCGAGTTGGTTATGGCGCCAGGTTAAGGTTAACCTTAACACCAATTTCCTGGTGGAGCAATCCTCCTGGGTTCGAGTCCCAGTCTCATCAAATGTTCTTTTTT
Contig_11	6126726	6126838	TCGGTGAGATGGCCGAGTTGGTTATGGCGCCAGGTTAAGGTTAACCTTAACACCAATTTCCTGGTGGAGCAATCCTCCTGGGTTCGAGTCCCAGTCTCATCAGATCTTTTCTT
Contig_11	5979304	5979418	TCGGTGAGATGGCCGAGTTGGTTATGGCGCCAGGTTAAGGTTAACCTTAACACCAATTTCCTGGTGGAGCAATCCTCCTGGGTTCGAGTCCCAGTCTCATCAGATCTTTCTTTTT
Contig_10	515665	515777	TCGGTGAGATGGCCGAGTTGGTTATGGCGCCAGGTTAAGGTTAACCTTAACACCAATTTCCTGGTGGAGCAATCCTCCTGGGTTCGAGTCCCAGTCTCATCACATTCTTTTTT
Contig_1	3214406	3214521	TTGGTGAGATGGCCGAGTTGGTTATGGCGCCAGGTTAAGGTTAACCTTAACACCAATTTCCTGGTGGAGCAATCCTCCTGGGTTCGAGTCCCAGTCTCATCAAAAGATTCTTTTTT
Contig_9	419993	420104	TCGGTGAGATGGCCGAGTTGGTTATGGCGCCAGGTTAAGGTTAACCTTAACACCAATTTCCTGGTGGAGCAATCCTCCTGGGTTCGAGTCCCAGTCTCATCAGTTCTTTTTT
Contig_3	2672315	2672425	TTGGTGAGATGGCCGAGTTGGTTATGGCGCCAGGTTAAGGTTAACCTTAACACCAATTTCCTGGTGGAGCAATCCTCCTGGGTTCGAGTCCCAGTCTCATCATTCTCTTTT
Contig_8	1248277	1248390	CGGTGAGATGGCCGAGTTGGTTATGGCGCCAGGTTAAGGTTAACCTTAACATCAATTTCCTGGTGGAGCAATCCTCCTGGGTTCGAGTCCCAGTCTCATCAAGATTATCTTTTT
Contig_1	3106367	3106480	CGGTGAGATGGCCGAGTTGGTTATGGCGCCAGGTTAAGGTTAACCTTGACACCAATTTCCTGGTGGAGCAATCCTCCTGGGTTCGAGTCCCAGTCTCATCAAGATTATCTTTTT
Contig_4	761085	761184	CGGTGAGATGGCCGAGTTGGTTATGGCGCCAGGTTAAGGTTAACCTTAACACCAATTTCCTGGTGGAGCAATCCTCCTGGGTTCGAGTCCCAGTCTCATC
Contig_9	356750	356867	CGGTAAGATGGCCGAGCGGTCTAAGGCGCTGTGTTCAGGTTCGATTCGAACTAGTAACGATTCGCAGTCTCGAAAGGGGCCTGGGTTCGAATCCCAGTCTTATCAATCATTTTTTTTT
Contig_3	2728160	2728273	GGTGAGATGGCCGAGTTGGTTATGGCGCCAGGTTAAGGTTAACCTTAACACCAATTTCCTGGTGGAGCAATCCTCCTGGGTTCGAGTCCCAGTCTCATCAAAGACTTCTTTTTT
Contig_9	312900	313014	GGTGAGATGGCCGAGTTGGTTATGGCGCCAGGTTAAGGTTAACCTTAACACCAATTTCCTGGTGGAGCAATCCTCCTGGGTTCGAGTCCCAGTCTCATCAAAGATTTAATTTTTT
Contig_7	54772	54886	GGTGAGATGGCCGAGTTGGTTATGGCGCCAGGTTAAGGTTAACCTTAACACCAATTTCCTGGTGGAGCAATCCTCCTGGGTTCGAGTCCCAGTCTCATCAAACGATTTCATTTTT
Contig_11	6119182	6119295	GGTAAGATGGCCGAGCGGTCTAAGGCGCTGTGTTCAGGTTCTATACGAACTAGCAACGATTCGCAGTCTCGAAAGGGGCCTGGGTTCGAATCCCAGTCTTATCAATACTTTTTT
Contig_11	6084270	6084383	GGTAAGATGGCCGAGCGGTCTAAGGCGCTGTGTTCAGGTTCTATACGAACTAGCAACGATTCGCAGTCTCGAAAGGGGCCTGGGTTCGAATCCCAGTCTTATCATTCATTTTTT
Contig_11	733138	733251	GGTAAGATGGCCGAGCGGTCTAAGGCGCTGTGTTCAGGTTCCATTAGAACTAGGACGATTCGCAGTCTCGAAAGGGGCCTGGGTTCGAATCCCAGTCTTATCAGCTTTCTTTTT
Contig_8	1262128	1262240	GGTAAGATGGCCGAGCGGTCTAAGGCGCTGTGTTCAGGTTCGATTCGAACTAGTAACGATTCGCAGTCTCGAAAGGGGCCTGGGTTCGAATCCCAGTCTTATCAATCATTTTT
//
rnd-1_family-26
RepeatModeler Generated - rnd-1_family-26, RepeatScout	[ Index = R=15, RS Size = 18, Refiner Input Size = 18, Final Multiple Alignment Size = 18 ]
Interspersed_Repeat;Transposable_Element;Retrotransposed_Element;LINE-dependent_Retroposon;SINE;tRNA_Promoter;No_or_Unknown_Core;Unknown_LINE-dependent
Contig_4	1991128	1991282	CTCTCAACCAATCAGAGCCACGCCCGGTTAGCTCAATCGGTAGAGCGTGAGACTCTTACGAGTACGCGATCTCAAGGTTGCGGGTTCGACCCCCGCATCGGGCTGTTCCTATAAAGTACGATTGCAAACAAGCGAGGCACTTCTTTTTTGCATTT
Contig_3	2300239	2300390	CCTTCACAACAATCAGAGCCACGCCCGGTTAGCTCAATCGGTAGAGCGTGAGACTCTTACGAGTACGCGATCTCAAGGTTGCGGGTTCGACCCCCGCATCGGGCTGTTCCTATAAAGTACGATTGCAAACAAGCGAGGCACTTATTTTTTGC
Contig_3	1143798	1143947	CTTTCAACATACAGAGCCACGCCCGGTTAGCTCAATCGGTAGAGCGTGAGACTCTTACGAGTACGCGATCTCAAGGTTGCGGGTTCGACCCCCGCATCGGGCTGTTCCTATAAAAACGATTGCAAACAAGCGATGGCATTTCTTTTTTAC
Contig_1	794487	794645	CTTTCAACAAATCAAGAGCCACGCCCGGTTAGCTCAATCGGTAGAGCGTGAGACTCTTACGAGTACGCGATCTCAAGGTTGCGGGTTCGACCCCCGCATCGGGCTGTTCCTATATAAAGATTCGATTGCAAACAAGCGAGGCTTTCTTTTTTTGCTTTT
Contig_11	2880326	2880472	CCTTCAACAATTACGAGTCACGCCCGGTTAGCTCAATCGGTAGAGCGTGAGACTCTTACGAGTACGCGATCTCAAGGTTGCGGGTTCGACCCCCGCATCGGGCTGTTCCTATAAATACGATTGCAAACAAGCGAGGCATATCTTTTT
Contig_11	5974385	5974543	CTTTCAACAATTAAAGAGCCACGCCCGGTTAGCTCAATCGGTAGAGCGTGAGACTCTTACGAGTACGCGATCTCAAGGTTGCGGGTTCGACCCCCGCATCGGGCTGTTCCTATAAAGTACGATTGCAAACAAGCGATGGCATATTTTTTTTTAGCCTTT
Contig_11	3566365	3566515	CTCTCAATCAATAAGAGTCACGCCCGGTTAGCTCAATCGGTAGAGCGTGAGACTCTTACGAGTACGCGATCTCAAGGTTGCGGGTTCGACCCCCGCATCGGGCTGTTCCTATATAATTTCGATTGCGAGCATTTGCGAGACTTTCTTTTTT
Contig_1	7761925	7762027	CCCGGGTGACGCAATTGGTTAGCGTGTCAGACTTTTACGAGCTACCCAAGTAGCAATAGTAAATCTGAAAGTTGCGAGTTCGAGTCTCGCCTCGGGAGTTCTT
Contig_3	2719714	2719862	TTTCAACCAATCAGAGCCACGCCCGGTTAGCTCAATCGGTAGAGCGTGAGACTCTTACGAGTACGCGATCTCAAGGTTGCGGGTTCGACCCCCGCATCGGGCTGTTCCTATAAAAACGATTGCGAGCAATAGCGAGGCATCTCTTTTTT
Contig_11	5145538	5145689	TTTCAACAATAAGAGCCACGCCCGGTTAGCTCAATCGGTAGAGCGTGAGACTCTTACGAGTACGCGATCTCAAGGTTGCGGGTTCGACCCCCGCATCGGGCTGTTCCTATAAGTACGATTGCAAACAAGCGAGGCACTTTTTTTTTCTATTT
Contig_8	776893	777001	TCAACAATCGTAAGCACGCCCGGTTAGCTCAATCGGTAGAGCGTGAGACTCTTACGAGTACGCGATCTCAAGGTTGCGGGTTCGACCCCCGCATCGGGCTGTTCCTATA
Contig_7	4295005	4295165	TTCAACAAGCAAAGCCTCGATACGAGGCCCGGTTAGCTCAATCGGTAGAGCGTGAGACTCTTAAATGAGTACACAAATCTCAAGGTTGCGGGTTCGACCCCCGCATCGGGCTGTTCCTATAAATTCCCATGGGATTGAGTAATCGTTTCTTTTTGATATTT
Contig_1	4295861	4296015	TCAATCAATTAAGAGCCACGCCCGGTTAGCTCAATCGGTAGAGCGTGAGACTCTTACGAGTACGCGATCTCAAGGTTGCGGGTTCGACCCCCGCATCGGGCTGTTCCTATAAAAACGATTGCAAACAAGCGATGGCATTTCTTTTTTGCTGATTT
Contig_9	268760	268905	CAATTAGAGCCACGCCCGGTTAGCTCAATCGGTAGAGCGTGAGACTCTTACGAGTACGCGATCTCAAGGTTGCGGGTTCGACCCCCGCATCGGGCTGTTCCTATAAAAACGATTGCAAACAAGCGAGGCATTTCTTTTTTGCCTTT
Contig_3	2879795	2879937	CAGAGCCACGCCCGGTTAGCTCAATCGGTAGAGCGTGAGACTCTTACGAGTACGCGATCTCAAGGTTGCGGGTTCGACCCCCGCATCGGGCTGTTCCTATAAAGTACGATTGCAAACAAGCGAGGCACTTCTTTTTTGCATTT
Contig_11	5948488	5948606	CAATCAGAGCTTCGCCTGGTTAGCTCAATCGGTAGAGCGTGAGACTCTTACGAGTACACCATCTCAAGGCTGCGGGTTCGACCCCCGCATCGGGCTGTTCCTATACAATGATACGATTG
Contig_1	2622386	2622481	CACGCCCGGTTAGCTCAATCGGTAGAGCGTGAGACTCTTATGAGTACGCGATCTCAAGGTTGCGGGTTCGACCCCCGCATCGGGCTGTTCCTATAA
Contig_4	427693	427795	CCCGGGTGACGCAATTGGTTAGCGTGTCAGACTTTTACGAGCTACCCAACTAGCAATAGTAAATCTGAAAGTTGCGGGTTCAAGTCCCGCCTCGGGAGTTCTT
//
rnd-1_family-27
RepeatModeler Generated - rnd-1_family-27, RepeatScout	[ Index = R=24, RS Size = 17, Refiner Input Size = 17, Final Multiple Alignment Size = 17 ]
Contig_4	1234813	1234729	CAGCGTAATTGGTTTAGTGGTAAAATTCTCCGTTGCCATCAAGCACGGTTCGGGGAGCCCTGGGTTCGATTCCCAGATTACGCAT
Contig_8	655761	655678	CAGCGTAATTGGTTTAGTGGTAAAATTCTCCGTTGCCATCAGCAAGGTTCGGGGAGCCCTGGGTTCGATTCCCAGATTACGCAT
Contig_7	772404	772323	GCGTAATTGGTTTAGTGGTAAAATTCTCCGTTGCCATCAGCAAGGTTCGGGGAGCCCTGGGTTCGATTCCCAGATTACGCAT
Contig_1	6981525	6981441	CAGCGTAATTGGTTTAGTGGTAAAATTCTCCGTTGCCATAGAGCAAGTATCGGGGAGCCCTGGGTTCGATTCCCAGATTACGCAT
Contig_2	2694697	2694614	AGCGTAATTGGTTTAGTGGTAAAATTCTCCGTTGCCATTCAAGTAACTTCGGGGAGCCCTGGGTTCGATTCCCAGATTACGCAT
Contig_2	2694575	2694491	CAGCGTAATTGGTTTAGTGGTAAAATTCTCCGTTGCCATTTGTGTAACTTCGGGGAGCCCTGGGTTCGATTCCCAGATTACGCAT
Contig_1	5332256	5332176	AGCGTAATTGGTTTAGTGGTAAAATTCTCCGTTGCCAAGCAAGTATCGGGGAGCCCTGGGTTCGATTCCCAGATTACGCAT
Contig_1	5332383	5332299	CAGCGTAATTGGTTTAGTGGTAAAATTCTCCGTTGCCATTCGTGTAACATCGGGGAGCCCTGGGTTCGATTCCCAGATTACGCAT
Contig_2	2843146	2843064	GCGTAATTGGTTTAGTGGTAAAATTCTCCGTTGCCATTCAAGCGACATCGGGGAGCCCTGGGTTCGATTCCCAGATTACGCAT
Contig_2	2504020	2503937	AGCGTAATTGGTTTAGTGGTAAAATTCTCCGTTGCCATGTAAGCGACATCGGGGAGCCCTGGGTTCGATTCCCAGATTACGCAT
Contig_9	477508	477420	CAGCGTAATTGGTTTAGTGGTAAAATTCTCCGTTGCCAGTCACATGACCAGCCTCGGGGAGCCCTGGGTTCGATTCCCAGATTACGCAT
Contig_7	2388245	2388149	GCGTAATTGGTTTAGTGGTAAAATTCTCCGTTGCCATCAAGTTCCCGCCGGAACACGAAGCTCGGGGAGCCCTGGGTTCGATTCCCAGATTACGCAT
Contig_11	3422177	3422076	GCGTAATTGGTTTAGTGGTAAAATTCTCCGTTGCCATCCGGGTTTCAGCAAGGAACTCGAGCAACCTCGGGGAGCCCTGGGTTCGATTCCCAGATTACGCAT
Contig_1	10132971	10132889	CAGCGTAATTGGTTTAGTGGTAAAATTCTCCGTTGCCATCAGCAAGGTTCGGGGAGCCCTGGGTTCGATTCCCAGATTACGCA
Contig_8	1629629	1629548	GCGTAATTGGTTTAGTGGTAAAATTCTCCGTTGCCATCCAGCAATCATCGGGGAGCCCTGGGTTCGATTCCCAGATTACGCA
Contig_11	1760529	1760437	CAGCGCGGTTAGTTTAGTGGTAAAACTCTCCTCCCCCAAGTGGTGGGAAATAACAGAAAAGGAGTGTCCCGGGTTCGATCCCCGGATCGCGCA
Contig_7	3035897	3035849	GCGCAATTGGGTTAGTGGTAAACCTCTCCGTCGACATAGAGCAAGATTC
//
rnd-1_family-28
RepeatModeler Generated - rnd-1_family-28, RepeatScout	[ Index = R=35, RS Size = 17, Refiner Input Size = 17, Final Multiple Alignment Size = 17 ]
Interspersed_Repeat;Pseudogene;RNA;rRNA
Contig_11	6666333	6664219	AAGAAGGTGAACTATGCCTGTGTAGGGTGAAGCCAGAGGAAACTCTGGTGGAGGCTCGCAGCGGTTCTGACGTGCAAATCGATCGTCAAACATGGGCATGGGGGCGAAAGACTAATCGAACCTTCTAGTAGCTGGTTTCCGCCGAAGTTTCCCTCAGGATAGCAGTGTTGAACTCAGTTTTATGAGGTAAAGCGAATGATTAGGGACTCGGGGGCGCTATTTAGCCTTCATCCATTCTCAAACTTTAAATATGTAAGAAGCTCTTGTTGCTTAATTGAACGTGAGCATTCGAATGTATCAACACTAGTGGGCCATTTTTGGTAAGCAGAACTGGCGATGCGGGATGAACCGAACGCGAGGTTAAGGTGCCAGAGTAGACGCTCATCAGACACCACAAAA…
Contig_11	6673988	6671874	AAGAAGGTGAACTATGCCTGTGTAGGGTGAAGCCAGAGGAAACTCTGGTGGAGGCTCGCAGCGGTTCTGACGTGCAAATCGATCGTCAAACATGGGCATGGGGGCGAAAGACTAATCGAACCTTCTAGTAGCTGGTTTCCGCCGAAGTTTCCCTCAGGATAGCAGTGTTGAACTCAGTTTTATGAGGTAAAGCGAATGATTAGGGACTCGGGGGCGCTATTTAGCCTTCATCCATTCTCAAACTTTAAATATGTAAGAAGCTCTTGTTGCTTAATTGAACGTGAGCATTCGAATGTATCAACACTAGTGGGCCATTTTTGGTAAGCAGAACTGGCGATGCGGGATGAACCGAACGCGAGGTTAAGGTGCCAGAGTAGACGCTCATCAGACACCACAAAA…
Contig_11	6658678	6656564	AAGAAGGTGAACTATGCCTGTGTAGGGTGAAGCCAGAGGAAACTCTGGTGGAGGCTCGCAGCGGTTCTGACGTGCAAATCGATCGTCAAACATGGGCATGGGGGCGAAAGACTAATCGAACCTTCTAGTAGCTGGTTTCCGCCGAAGTTTCCCTCAGGATAGCAGTGTTGAACTCAGTTTTATGAGGTAAAGCGAATGATTAGGGACTCGGGGGCGCTATTTAGCCTTCATCCATTCTCAAACTTTAAATATGTAAGAAGCTCTTGTTGCTTAATTGAACGTGAGCATTCGAATGTATCAACACTAGTGGGCCATTTTTGGTAAGCAGAACTGGCGATGCGGGATGAACCGAACGCGAGGTTAAGGTGCCAGAGTAGACGCTCATCAGACACCACAAAA…
Contig_11	6656431	6654323	TGGACTATGCCTGTGTAGGGTGAAGCCAGAGTGAACTCTGGGGGAGGCTCGCAGCCGGTTTGACGTGCAAATCGATCGGCTCAAACATGGTCATGGGGGCGAAAGACAATCGAACCTTCTAGTAGCTGGTTTCCGCCGAAGTTTCCCTCAGGATAGCAGTGTTGAACTCAGTTTTATGAGGTAAAGCGAATGATTAGGGACTCGGGGGCGCTATTTAGCCTTCATCCATTCTCAAACTTTAAATATGTAAGAAGCTCTTGTTGCTTAATTGAACGTGAGCATTCGAATGTATCAACACTAGTGGGCCATTTTTGGTAAGCAGAACTGGCGATGCGGGATGAACCGAACGCGAGGTTAAGGTGCCAGAGTAGACGCTCATCAGACACCACAAAAGGTGTT…
Contig_11	6408881	6408828	ACCGAAGCAGAATTCGGTACGCGTTGGATTGTTCACCCACTAATAGGGAACGTG
Contig_7	3843873	3843811	GGCCTGCCGATCCATTAGTCCCTCGATTTGAGGCTAGAGGTGCCAGGAACTTACCTTAAGGGT
Contig_2	1150180	1150138	TGAACAGACATACGAGGTATAGAATAGGTGGGAGCTTCGGCGC
Contig_11	5461616	5461551	ACCTTGCTGAGCTTGACTCTAGTTTGACATTGTGAAGAGACATAGGAGGTGATGGACAAGAATAGG
Contig_2	1162554	1162425	GCCCCTGGTTGATAGAACAATGTAGATGAGGGAAGTCGACAAAACAGATCCGTAATTTTGGGGGAAAGAATTGGCTCTAAGGGTTGGGCACGTTGGGCCTTGGGCAGATGTCCTGGGAGCAGGCGACCAC
Contig_1	11143211	11143108	TCAATGGCTCGAGTGCCAAATATGCATCCTTGTCAGATCTCCGCTGAATCACGGCCCTTGACAATCCACAGGAAGAAACGATTCTCACGCCAGCCTTGCTCGTA
Contig_11	5461531	5461431	GGGCCCCCAGCAGAATTGTCTCTTCTTCTTAACAGTCTCTCACCGAGTTGAAGTTGTCATACGAGATGATAGGTGACGATTTGATGGATGCCAGAGCGCGG
Contig_2	1099973	1099905	CCAAACAGAGTTCTCTTTTCTTCTTAACAGTCTCTCACCCTGAAATCGGTTTGTCCGGAGCTAGGGTTT
Contig_10	1005847	1005636	GATGGCGTTTAAGCTTCTCACCCATACCTCGCCCTCAGGGTAGAAACTAGGCCATAAGGAATAGGCGAACGCCAGTGTCGAAGCCTAGGGCGTGAGCCCGTGTTGAACGGCCTCCAGTGCAGATCTTGGTGGTAGCAGCAAATACTTGGATGAGAATTTGAAGGACTGAAGTAAGCAGAAGTTCCATGTGAACAGCAGTTGATCATATGTTA
Contig_2	405559	405508	ATCTACCGAACACGTTAGCTCCGAAAAATAAATGGCACTCAGGCGTCTCACC
Contig_3	2982945	2982842	AAGTGTTAGTACATCTTAACAGCAGGACGGTAGCCATGGAAGTCAGAATCCACTAAGGACTGTGTAACAACTCACCTGCCGAATGTCTATCGAAATGTATGGCG
Contig_8	503861	503743	ACGCTCATCGAACACCACAAAAGGTGTTGGTACATCTTGACAGCAGGGCGATAGCCAAGGAAGTCGGAAACCGCTAAGGATTACGTAACAAGTCACTTGCCGAATGTACTAGCCCCGAA
Contig_1	1380041	1380005	GTCGGAATCCGCTGAGGACTGTGTAGCAACTTACCTG
//
rnd-1_family-29
RepeatModeler Generated - rnd-1_family-29, RepeatScout	[ Index = R=16, RS Size = 17, Refiner Input Size = 17, Final Multiple Alignment Size = 17 ]
Contig_9	261144	261301	CCCAGCTACAGCAGTCTTCAGATTGTTCATCTTCCGTAGTATAGTGGTCAGTATGCAAGCTTGTCACGCTTGAGACCCGGGTTCAATTCCCGGCGGGAGAGATCCAGCCACCTGCGATACGCAGGTCTTCTTTTTTTGCGTTTTGAGCCTTTTATTTT
Contig_3	1569227	1569378	CTCAGCTACAGCAGTCCTCAGATTGCTCATCTTCCGTAGTATAGTGGTCAGTATGCAAGCTTGTCACGCTTGAGACCCGGGTTCAATTCCCGGCGGGAGAGATCCAGCCACCTGCGACACGCAGGCATTCTTTTTTTTTTTTTTATCATTTT
Contig_8	1254980	1255136	CCCAGCTACAACAGTCTTGAGACTGTTCATCTTCCGTAGTATAGTGGTCAGTATGCAAGCTTGTCACGCTTGAGACCCGGGTTCAATTCCCGGCGGGAGAGATCCAGCCACCTGCGAAACGCAGGTCTTCTTTTTTGCATTTTCCACAATTCATTTT
Contig_8	1572201	1572346	CCCAGCTACAGCAGTCTTCAGATTGTTCATCTTCCGTAGTATAGTGGTCAGTATGCAAGCTTGTCACGCTTGAGACCCGGGTTCAATTCCCGGCGGGAGAGATCCAGCCACCTGTTAAACAGGTTTCTTTTTTTCTATTTTTACTT
Contig_1	5559106	5559242	CCCAACTACAGCAGTTTTCAAACTGCCTATCTTCCGTAGTATAGTGGTCAGTATGCAAGCTTGTCACGCTTGAGACCCGGGTTCAATTCCCGGCGGGAGAGATCCAGCCATCTGCTACAAGCAGATCTTCTTTTTTT
Contig_1	5406891	5407036	CTCAACTACAGCAGTTTTCAAACTGCTTATCTTCCGTAGTATAGTGGTCAGTATGCAAGCTTGTCACGCTTGAGACCCGGGTTCAATTTCCGGCGGGAGAGATCCAGCCATCTGCTATAAGCAGATCTTCTTTTTACAATTTTTTT
Contig_1	5403360	5403508	CCCAACTACAGCAGTCTTCAGATTGTTTCATCTTCCGTAGTATAGTGGTCAGTATGCAAGCTTGTCACGCTTGAGACCCGGGTTCAATTCCCGGCGGGAGAGATCGCCACATGAGAATACTCATGATTCAATTTTTTGGTCTTTTTACT
Contig_4	395662	395702	CCCAGCTACAGCAGTCTTCAGATTGTCCATCTTCCGTAGTA
Contig_11	3421279	3421427	CCAGCTACAGGCGGCTTCAGCCGTCTTATCTTCCGTAGTATAGTGGTCAGTATGCAAGCTTGTCACGCTTGAGACCCGGGTTCAATTCCCGGCGGGAGAGACCGCCACCTGTGATACACAGGCGAATCATTTTTTGGACTTTTTGTTTT
Contig_11	3329580	3329725	AACTACAGCCGGCTTCAGCCGTCTTATCTTCCGTAGTATAGTGGTCAGTATGCAAGCTTGTCACGCTTGAGACCCGGGTTCAATTCCCGGCGGGAGAGATCCGCCACCTGTGTTACACAGGCGATTAATTGTTTTTTGTATTTTTT
Contig_9	340086	340237	GCTACAATGGTTGTCAACAACCATCATCTTCCGTAGTATAGTGGTCAGTATGCAAGCTTGTCACGCTTGAGACCCGGGTTCAATTCCCGGCGGGAGAGTTCCAGCCACCTGCGATACGCAGGGTTCTCTTTTTTTTTTTTTTTTTTTTTTTT
Contig_1	3641777	3641915	GCTACAATGGTTGATCACAACCATCCGTCTTCCGTAGTATAGTGGTCAGTATGCAAGCTTGTCACGCTTGAGACCCGGGTTCAATTCCCGGCGGGAGAGTTCCAGCCACCTGCGATACGCAGGATTTCTTTTTTCTCTT
Contig_3	2236055	2236194	GCTACAGTGGTTGCTCAACAACCATCATCTTCCGTAGTATAGTGGTCAGTATGCAAGCTTGTCACGCTTGAGACCCGGGTTCAATTCCCGGCGGGAGAGTTCCAGCCACCTGTGAATACAGGTAATTTTTTATTTTTTTT
Contig_6	109414	109570	CTACAGCCGGCTTCAGCCGTCTAGTTCATCTTCCGTAGTATAGTGGTCAGTATGCAAGCTTGTCACGCTTGAGACCCGGGTTCAATTCCCGGCGGGAGAGACCGCCACCTGCGATACGCAGGAGAATCGAATTTTTTTTTTTTTTAATTTCTTTTTT
Contig_1	1540739	1540864	TCATCTTCCGTAGTATAGTGGTCAGTATGCAAGCTTGTCACGCTTGAGACCCGGGTTCAATTCCCGGCGGGAGAGTTCCAGCCACCTGCGACACGCAGGATATCTTTTTTTGTTGCTGTTTTTGTT
Contig_4	393627	393723	AATGGTCAGTATGCAAGCTTGTCACGCTTGAGACCTGGGTTCAATTCCCCGCGGGATGAGATCCAGCCATCTGCGAAACGCAGGTATTCATTTTTTT
Contig_1	1539262	1539337	GTTTGAGATCCGGGTTCAATCCCTAACAAGCAAGTTCCAGCCACCAACCACCTGCGATACTCAAGATTCTCTTTTT
//
rnd-1_family-30
RepeatModeler Generated - rnd-1_family-30, RepeatScout	[ Index = R=26, RS Size = 17, Refiner Input Size = 17, Final Multiple Alignment Size = 17 ]
Contig_9	359377	359471	AGCGGGTTTAGCTCAGTTGGGAGAGCGTCAGACTGAAGTCAAACTTCAATCATTACGATATCTGAAGGTCATGTGTTCGATCCACATAAACCGCA
Contig_4	336590	336684	AGCGGGTTTAGCTCAGTTGGGAGAGCGTCAGACTGAAGTCAAACTTCAATCATTACGATATCTGAAGGTCATGTGTTCGATCCACATAAACCGCA
Contig_3	2215861	2215955	AGCGGGTTTAGCTCAGTTGGGAGAGCGTCAGACTGAAGTCAAACTTCAATCATTACGATATCTGAAGGTCATGTGTTCGATCCACATAAACCGCA
Contig_3	2220356	2220449	AGCGGGTTTAGCTCAGTTGGGAGAGCGTCAGACTGAAGCCAAACTTCAATCATTCGATATCTGAAGGTCATGTGTTCGATCCACATAAACCGCA
Contig_3	2786376	2786470	AGCGGGTTTAGCTCAGTTGGGAGAGCGTCAGACTGAAGTCAAACTTCAATCATTACGATATCTGAAGGTCATGTGTTCGATCCACATAAACCGCA
Contig_3	1293196	1293290	AGCGGGTTTAGCTCAGTTGGGAGAGCGTCAGACTGAAGCCAAACTTCAATCATTACGATATCTGAAGGTCATGTGTTCGATCCACATAAACCGCA
Contig_2	1773998	1774092	AGCGGGTTTAGCTCAGTTGGGAGAGCGTCAGACTGAAGTCAAACTTCAATCATTGCGATATCTGAAGGTCATGTGTTCGATCCACATAAACCGCA
Contig_8	1414932	1415025	AGCGGGTTTAGCTCAGTTGGGAGAGCGTCAGACTGAAGTCAAACTTCAATCATTCGATATCTGAAGGTCATGTGTTCGATCCACATAAACCGCA
Contig_9	78353	78452	AGCGGGTTTAGCTCAGTTGGGAGAGCGTCAGACTGAAGTCAAACTTCAATCCTCACCAAGTGATATCTGAAGGTCATGTGTTCGATCCACATAAACCGCA
Contig_3	1664623	1664718	GCGGGTTTAGCTCAGTTGGGAGAGCGTCAGACTGAAGCCAAACTTCAATCATCTATCGATATCTGAAGGTCATGTGTTCGATCCACATAAACCGCA
Contig_9	43166	43232	TAGCTCAGCTGGAAGAGCGTTCGACTGTAATTGTTATATGTCATCGAAAGGTCACTTGTTCGATCCA
Contig_3	1744724	1744791	TAGCTCAGCTGGAAGAGCGTTCGACTGTAATTGTAAGCATGTCATCGAAAGGTCACTTGTTCGATCCA
Contig_11	6587179	6587245	TAGCTCAGCTGGAAGAGCGTTCGACTGTAATTGTTATATGTCATCGAAAGGTCACTTGTTCGATCCA
Contig_11	6587486	6587552	TAGCTCAGCTGGAAGAGCGTTCGACTGTAATTGTTATATGTCATCGAAAGGTCACTTGTTCGATCCA
Contig_4	2089936	2090002	TAGCTCAGCTGGAAGAGCGTTCGACTGTAATTGTTATATGTCATCGAAAGGTCACTTGTTCGATCCA
Contig_8	1459217	1459283	TAGCTCAGCTGGAAGAGCGTTCGACTGTAATTGTTATATGTCATCGAAAGGTCACTTGTTCGATCCA
Contig_3	2568863	2568929	TAGCTCAGCTGGAAGAGCGTTCGACTGTAATTGTTATATGTCATCGAAAGGTCACTTGTTCGATCCA
//
rnd-1_family-31
RepeatModeler Generated - rnd-1_family-31, RepeatScout	[ Index = R=32, RS Size = 17, Refiner Input Size = 17, Final Multiple Alignment Size = 17 ]
Contig_4	2090036	2089914	ATAGCTATTCCTCCGCTTCGGAGATCTCCCCGAATAGCTCAGCTGGAAGAGCGTTCGACTGTAATTGTTATATGTCATCGAAAGGTCACTTGTTCGATCCAGGTTTCGGGGAGCTGTTTTTTT
Contig_9	43266	43144	ATAGCTATTCCTCCGATTCGGAGATCTCCCCGAATAGCTCAGCTGGAAGAGCGTTCGACTGTAATTGTTATATGTCATCGAAAGGTCACTTGTTCGATCCAGGTTTCGGGGAGCTGTTTTTTT
Contig_8	1459318	1459193	ATGGCTATTCCTCCGTTTCGGAGATCCTCCCCGAATAGCTCAGCTGGAAGAGCGTTCGACTGTAATTGTTATATGTCATCGAAAGGTCACTTGTTCGATCCAGGTTTCGGGGATCCAGTATTCTTT
Contig_3	2568952	2568828	ATAGCTATTCCTCCAAGTTTGGAGATCTCCCCGAATAGCTCAGCTGGAAGAGCGTTCGACTGTAATTGTTATATGTCATCGAAAGGTCACTTGTTCGATCCAGGTTTCGGGGAGCTGATTTTTTT
Contig_3	1744801	1744702	TCTCCCCGAATAGCTCAGCTGGAAGAGCGTTCGACTGTAATTGTAAGCATGTCATCGAAAGGTCACTTGTTCGATCCAGGTTTCGGGGATCCATTCTTTT
Contig_9	429011	428914	TCCCCGAATAGCTCAGCTGGAAGAGCGTTCGACTGTAATTGTATACATGTCATCGAAAGGTCACTTGTTCGATCCAGGTTTCGGGGATTCGTTTTTTT
Contig_11	6587266	6587145	ATAGCTGTTCCTCTGTTCCAGAGATCTCCCCGAATAGCTCAGCTGGAAGAGCGTTCGACTGTAATTGTTATATGTCATCGAAAGGTCACTTGTTCGATCCAGGTTTCGGGGATTCACTTTTT
Contig_11	6587587	6587466	ATGGCTATTCCTCCGATATCGGAGACATCCCCGAATAGCTCAGCTGGAAGAGCGTTCGACTGTAATTGTTATATGTCATCGAAAGGTCACTTGTTCGATCCAGGTTTCGGGGATTCATTTTT
Contig_8	1415014	1414940	TAGCTCAGTTGGGAGAGCGTCAGACTGAAGTCAAACTTCAATCATTCGATATCTGAAGGTCATGTGTTCGATCCA
Contig_3	1664711	1664634	TAGCTCAGTTGGGAGAGCGTCAGACTGAAGCCAAACTTCAATCATCTATCGATATCTGAAGGTCATGTGTTCGATCCA
Contig_9	359463	359388	TAGCTCAGTTGGGAGAGCGTCAGACTGAAGTCAAACTTCAATCATTACGATATCTGAAGGTCATGTGTTCGATCCA
Contig_4	336673	336598	TAGCTCAGTTGGGAGAGCGTCAGACTGAAGTCAAACTTCAATCATTACGATATCTGAAGGTCATGTGTTCGATCCA
Contig_3	2215947	2215872	TAGCTCAGTTGGGAGAGCGTCAGACTGAAGTCAAACTTCAATCATTACGATATCTGAAGGTCATGTGTTCGATCCA
Contig_3	2786462	2786387	TAGCTCAGTTGGGAGAGCGTCAGACTGAAGTCAAACTTCAATCATTACGATATCTGAAGGTCATGTGTTCGATCCA
Contig_3	1293282	1293207	TAGCTCAGTTGGGAGAGCGTCAGACTGAAGCCAAACTTCAATCATTACGATATCTGAAGGTCATGTGTTCGATCCA
Contig_4	643362	643285	ATAGCTGTTCCTCTGTTCCAGAGATCTCCTCGAATAGCTCAGCTGGAAGAGCGTTCAACTGTAATCGCTACCATCAAA
Contig_7	738135	738061	ACAGCTATTCCTCCGCTTCGGAGATCTCCCCGAATAGCTCAGCTGGAAGAGCGTTCGACTGTGATTGTTATATAT
//
rnd-1_family-32
RepeatModeler Generated - rnd-1_family-32, RepeatScout	[ Index = R=28, RS Size = 17, Refiner Input Size = 17, Final Multiple Alignment Size = 17 ]
Contig_1	5099940	5100032	TCATCGAAAACCAAGGTCGCGTGGCCCAATGGCAAGGCGTCTGACTACGAATCAGAAGATTCTGGGTTCGATCCCCAGCGTGATCATTCTTTT
Contig_3	510599	510692	TCATCAAAAATCATAGGTCGCGTGGCCCAATGGCAAGGCGTCTGACTACGAATCAGAAGATTCTGGGTTCGATCCCCAGCGTGATCATTTTTTT
Contig_8	1432813	1432905	TCAACAAGAAACACGGTCGCGTGGCCCAATGGCAAGGCGTCTGACTACGAATCAGAAGATTCTGGGTTCGATCCCCAGCGTGATCATTTCTTT
Contig_9	309014	309106	TCAGCAAGAGACAAGGTCGTGTGGCCCAATGGCAAGGCGTCTGACTACGAATCAGAAGATTCTGGGTTCGATCCCCAGCATGATCATTCTTTT
Contig_3	2492291	2492383	TCATCAATAGCACCGGTCGCGTGGCCCAATGGCAAGGCGTCTGACTACGAATCAGAAGATTCTGGGTTCGATCCCCAGCGTGATCATTTCTTT
Contig_8	1067787	1067874	ATCAGAAACGGTCGTGTGGCCCAATGGCAAGGCGTCTGACTACGAATCAGAAGATTCTGGGTTCGATCCCCAGCATGATCATATTTTT
Contig_3	1877980	1878091	TCATTCAAGAATCCGGCCGCGTGGCCTAATGGCTAAGGCGCTAGATTTCGGTTCTCATTACCCCTAATCTCTAGAGATTCCAGGTTCGAATCCTGGCGTGGTCGATCTTTTT
Contig_3	1466846	1466954	TCATCAAACTTGATCAGGCCGCGTGGCCTAATGGCTAAGGCGCTAGATTTCGGTCCTTCAGCATCTGATTCTCTAGAGATTCCAGGTTCGACTCCTGGCGTGGTCGATT
Contig_11	2851689	2851793	TCATCAAAAGTAGTGCGGCCGCGTGGCCTAATGGCTAAGGCGCTAGATTTCGGTCCTCAGCAACTGATCCCTCTAGAGATTCCAGGTTCGACTCCTGGCGTGGTC
Contig_11	4515682	4515773	CATCTAAGAGCGAGGTCGCGTGGCCCAATGGCAAGGCGTCTGACTACGAATCAGAAGATTCTGGGTTCGATCCCCAGCGTGATCATTTCTTT
Contig_11	2001051	2001157	CATCAACAAGATCAGGCCGCGTGGCCTAATGGCTAAGGCGCTAGATTTCGGTCCTCAGCAACTGATCCCTCTAGAGATTCCAGGTTCGACTCCTGGCGTGGTCGATT
Contig_9	419334	419417	CAAAAACCACAAGGTCGTGTGGCCCAATGGCAAGGCGTCTGACTACGAATCAGAAGATTCTGGGTTCGATCCCCAGCATGATCA
Contig_11	2424958	2425059	AGGCCGCGTGGCCTAATGGCTAAGGCGCTAGATTTCGGCTTTCGAGCAATTCGGGAAATCTCTAGAGATTCCAGGTTCGACTCCTGGCGTGGTCGATTTTTT
Contig_2	926470	926556	AAGACGAGGTCGCGTGGCCCAATGGCAAGGCGTCTGACTACGAATCAGAAGATTCTGGGTTCGATCCCCAGCGTGATCAATTCTTTT
Contig_11	4453967	4454051	CAAGGTCGCGTGGCCCAATGGCAAGGCGTCTGACTACGAATCAGAAGATTCTGGGTTCGATCCCCAGCGTGATCAGGATTTCTTT
Contig_1	7331307	7331374	CAAGGTTGTGTAGCCTAATGGAAAGGCATCTGAGAGTGGATCAGAAGAATCTGGGTTCGACTCCCGGC
Contig_2	546908	547001	GGCCGCGTGGCCTAATGGCTAAGGCGCTAGATTTCGGCTTCATCTTCTGAATACTCTAGAGATTCCAGGTTCGACTCCTGGCGTGGTCGCTCTT
//
rnd-1_family-34
RepeatModeler Generated - rnd-1_family-34, RepeatScout	[ Index = R=19, RS Size = 16, Refiner Input Size = 16, Final Multiple Alignment Size = 16 ]
Contig_4	1937951	1938052	CGGTCTGGTGGTCTAGTGGTATGATTCTCGCTTAGGGAAAACCCTATAGCATTGCTTGCGAGAGGTCCCGGGTTCAATCCCCGGCCAGACCCTATCTTTTGC
Contig_3	2011368	2011469	CGGTCTGGTGGTCTAGTGGTATGATTCTCGCTTAGGGAAAACCCTACAGCATTGCTTGCGAGAGGTCCCGGGTTCAATCCCCGGCCAGACCCTTCCTTTTGC
Contig_3	2038968	2039059	CGGCTTAATGGTCTAGCGGTATGATTCCTGCTTTGGGATGCACTCTCTTGCAGGAGGTCCCGGGTTCAATCCCCGGTTGAGCCCTTTATTTT
Contig_9	111896	111996	CGGTCTGGTGGTCTAGTGGTATGATTCTCGCTTAGGGAAAACCCTATAGCATAGCTTGCGAGAGGTCCCGGGTTCAATCCCCGGCCAGACCCTTTCTTTTG
Contig_1	5353686	5353787	CGGTCTGGTGGTCTAGTGGTATGATTCTCGCTTAGGGTAAACCCTATAGCATTGCTTGCGAGAGGTCCCGGGTTCAATCCCCGGCCAGACCCTTCCTTTTGC
Contig_11	5442320	5442421	CGGTCTGGTGGTCTAGTGGTATGATTCTCGCTTAGGGAAAACCCTATAGCATAGCTTGCGAGAGGTCCCGGGTTCAATCCCCGGCCAGACCCTTCCTTTTGC
Contig_9	271373	271474	CGGTCTGGTGGTCTAGTGGTATGATTCTCGCTTAGGGAAAACCCTATAGCTCAGCTTGCGAGAGGTCCCGGGTTCAATCCCCGGCCAGACCCTTCCTTTTGC
Contig_1	11225589	11225683	CGGGCTTATGGTCTAGGGGTATGATTTTCCCTTCGCATGTTCTTAATGCTTGGGAAAGGTCCGGGGTTCAATTCCCCGTGAGTCCATTTGTTTTG
Contig_1	10549209	10549309	GGTCTGGTGGTCTAGTGGTATGATTCTCGCTTAGGGAAAACCCTATAGCATTGCTTGCGAGAGGTCCCGGGTTCAATCCCCGGCCAGACCCTTTCTTTTGC
Contig_3	2789897	2789997	GGTCTGGTGGTCTAGTGGTATGATTCTCGCTTAGGGAAAACCCTATAGCATTGCTTGCGAGAGGTCCCGGGTTCAATCCCCGGCCAGACCCTTTCTTTTGC
Contig_2	2253300	2253398	GGTCTGGTGGTCTAGTGGTATGATTCTCGCTTAGGGTAAACCCTATAGCATTGCTTGCGAGAGGTCCCGGGTTCAATCCCCGGCCAGACCCTTTCCTTT
Contig_8	1190318	1190417	GGTCTGGTGGTCTAGTGGTATGATTCTCGCTTAGGGAAAACCCTATGCATAGCTTGCGAGAGGTCCCGGGTTCAATCCCCGGCCAGACCCTTTCTTTTGC
Contig_1	8643115	8643229	GGCCTGATGGTCTAGCGGTATGATTCTTGCTTCGGGAGTGACATCTCAGTCTTATCAAGAGACTATAGTTTGCGAGAGGTCCCGGGTTCAATCCCCGGTCAGGCCCTTCTTTTGC
Contig_1	897903	898022	GGCCTGATGGTCTAGCGGTATGATTCTTGCTTCGGGAGTGACATCTCAGTTCTCTGTATGAGGACTAAAGTTTGCGAGAGGTCCCGGGTTCAATCCCCGGTCAGGCCCTTCTTTTTTTGC
Contig_7	2463384	2463469	TGGTCTAGCGGTATGATTCCTGCTTTGGGAGGCACTCTCTTGCAGGAGGTCCCGGGTTCAATCCCCGGTTGAGCCCTTTCTTTTGC
Contig_9	351539	351617	TGGTCTAGCGGTATGATTCCTGCTTTGGGTGCTCCACTTTCATGCAGGAGGTCCCGGGTTCAATCCCCGGTTGAGCCCT
//
rnd-1_family-35
RepeatModeler Generated - rnd-1_family-35, RepeatScout	[ Index = R=64, RS Size = 16, Refiner Input Size = 16, Final Multiple Alignment Size = 16 ]
Interspersed_Repeat;Unknown
Contig_4	2323139	2323248	TGTTACGACCCAGCAGATGACCACATGACCCCATTCTTTTTCACCCAATCATGTTACAAATCACCCCTACTAGATTAGTCAGCTCGTGAGCCGCTAGGATCTGCGACTCA
Contig_1	11428269	11428378	TGTTACGACCCAACAGATGACCACATGACCCCATTCTTTTTCACCCAATCATGTCACCAAGCACCCCTACTAGATTAGTCAGATCGTGAGCCGCTAGAACCTGCGACTCA
Contig_4	49261	49370	TGTTACGACCCAACAGGTGACCACATGACCCCATTATTTTTCACCCAATCATGTCATAGGACACCCCTACTAGATTAGTCAGCTCGTGAGCCGCTAGGACCTGCAACTCA
Contig_4	42294	42403	TATTATAACCTAATAGGTAACTATATAACCCTATTATTTTTTACCTAATTATATTATAAGATACCTCTACTAAGTTAATTAGCTTATAAGCCGCTAGGACTTATAACTTA
Contig_9	776228	776337	TGTTACGACCCAACAGATAACCACATGACCCTATTCTTTTTCACCTAATTATATCACAAGACACCCCTACTAGATTAGTCAGCTTATAAGCCGCTAGGACCTACGACTTA
Contig_2	670672	670778	TGTTACGACCCAACAGATGACCACATAACCCCATTCTTTTCCACCCAATCATATCATAGGACACCCCTACTAGATTAGTCAGCTTATAAGCCGCTAGGACCTACGAC
Contig_2	650513	650619	TATTATAACCTAATAGATAACTATATAACCCTATTCTTTTCTACCTAATTATATTATAAGATACCCCTACTAGATTAGTCAGCTTATAAGCCGCTAGGACCTATAAC
Contig_4	27552	27661	TATTACGACCCAACGGGTGACCACATGACCCCATTAATTTTCACCTAATTATGCCCTAGGATACCCTTACTAGATTAGTCAGCTCGTGAGCCGCTAGGACCTGCGACTTA
Contig_4	34523	34632	TATTACGACCTAATAGGTAACTATATAACCCTATTAATTTTTACCTAATTATACCCTAGGACACCCTTACTAGATTAGTCAGCTTATAAGCCGCTAGGACCTATGACTTA
Contig_11	3012434	3012543	TGTTACGACCCAACAGATAACCACATAACCCCATTCTTTTTCACCTAATTATATTATAAGATACCCCTACTAAATTAGTCAGCTTATAAGCCGCTAGGACTTACAACTTA
Contig_11	3021522	3021631	TATTATAACTTAATAGGTAACTATATAACCCTATTATTTTTTATTTAATTATATTATAAGATACCCCTACTAAATTAGTTAGCTTATAAGCCGCTAGGACTTATAACTTA
Contig_11	3036211	3036320	TATTATAACTTAATAGGTAACTATATAACCCTATTATTTTTTATTTAATTATATTATAAGATACCCCTATTAAATTAGTTAGCTTATAAGCCGCTAGGACTTATAACTTA
Contig_1	290301	290410	TATTACGACCCAACGGATAACTACATGACTCTATTCTTTTTCACCCAATTATATCATAGGATACCCCTACTAGATTAGTTAGCTTATAAGCCGCTAGGACTTACGACTTA
Contig_1	297256	297365	TATTATAACTTAATAAATAACTATATAACTTTATTTTTTTTCACTTAATTATATTATAAGATACCCCTACTAGATTAGTTAGCTTATAAGCCGCTAGGACTTATAACTTA
Contig_11	2997984	2998093	TATTATAACCTAATAGATAATTATATAACCTTATTCTTTTTTACCTAATTATATTATAAGATACCCCTACTAGATTAGTTAGCTTATAAGCCGCTAGGACCTATAACTTA
Contig_6	265297	265406	TATTATAACTTAATAGGTAACTATATAACCTTATTATTTTTTACTTAATTATATTATAAGATACCCCTATTAAATTAATTAGCTTATAAGCTATTAAGACTTATAACTTA
//
rnd-1_family-33
RepeatModeler Generated - rnd-1_family-33, RepeatScout	[ Index = R=23, RS Size = 17, Refiner Input Size = 17, Final Multiple Alignment Size = 16 ]
Interspersed_Repeat;Unknown
Contig_1	10223820	10223947	AAAAAGAGGACATATAGTGGGATCTAACCACCTGCAATGGACGAACAGGGAATCGAACCCTGGACCACTCCCAGATTATTCGGTCGAATTATGCTAAGGGAGTATTATACCACTAAACCATTCGCCCG
Contig_7	256708	256836	AAAAAGAGGATATAACAGCGGAATCTAACCGCCTATGTTGGACGAACAGGGAATCGAACCCTGGACCACTCCCAGATTATTCGGATGAATTATGCTAAGGGAGTATTATACCACTAAACCATTCGCCCG
Contig_7	3427309	3427436	AAAAAGAGGATATTTGATGGAGTCTAACCACCTGCAATGGACGAACAGGGAATCGAACCCTGGACCACTCCCAGATTATTCGGTCGAATTATGCTAAGGGAGTATTATACCACTAAACCATTCGCCCG
Contig_11	2512887	2513014	AAAAAGAGGAAATTTGGTGGATTTTAACCACCTGCGTTGGACGAACAGGGAATCGAACCCTGGACCACTCCCAGATTATTCGGTCGAATTATGCTAAGGGAGTATTATACCACTAAACCATTCGCCCG
Contig_7	56322	56454	AAAAAGATTGTATAACAGTGGGTTCTAACCACCTAAGTTGGACGAACAGGGAATCGAACCCTGGACCACTCCCAATGAAGACTCGGAATCGAGAACATGCTAAGGGAGTATTATACCACTAAACCATTCGCCC
Contig_3	2880700	2880833	AAAAAGATGCGTATAACAGTGGAATTAAACCACCAATTTTGGACGAACAGGGAATCGAACCCTGGACCACTCCCAATGACCGATTCCAGAGGAAACATGCTAAGGGAGTATTATACCACTAAACCATTCGCCCG
Contig_8	1379314	1379424	AAAAAGAGAGGATAATGGTGGAATTAAACCACCTATGTTGGACGAACAGGGAATCGAACCCTGGACCACTCCCATGCTAAGGGAGTATTATACCACTAAACCATTCGCCCG
Contig_3	2230069	2230197	AAAGAGAAGGTATAATAGCGGAATCTAACCGCCTGTAATGGACGAACAGGGAATCGAACCCTGGACCACTCCCAGATTATTCGGATGAATTATGCTAAGGGAGTATTATACCACTAAACCATTCGCCCG
Contig_11	3132778	3132906	AAAAAGATGGTATAATGGCGGAATTAAACCGCCTACAATGGACGAACAGGGAATCGAACCCTGGACCACTCCCAGATTATTCGGATGAATTATGCTAAGGGAGTATTATACCACTAAACCATTCGCCCG
Contig_3	2278031	2278166	AAAAAGATGCGTATAACAGTGGAATTAAACCACCAATTTTGGACGAACAGGGAATCGAACCCTGGACCACTCCCAATGACGATTCCACAGGAGGAAACATGCTAAGGGAGTATTATACCACTAAACCATTCGCCCG
Contig_1	7102396	7102530	AAAAAGATGTGGTAAAGGTGGGATTAAACCACCGAAGCTGGACGAACAGGGAATCGAACCCTGGACCACTCCCAATGAAGAACTCGGAGTCGAGAACATGCTAAGGGAGTATTATACCACTAAACCATTCGCCCG
Contig_3	1560005	1560138	AAAAATGTGGATAACAGTGGATTCAAACCACCTAAGTTGGACGAACAGGGAATCGAACCCTGGACCACTCCCAATGATGGGCTCGGAGGAGCAAACATGCTAAGGGAGTATTATACCACTAAACCATTCGCCCG
Contig_2	2659986	2660121	AAAAATGTGGAATGATGGAATTTAACCACCTACATTGGACGAACAGGGAATCGAACCCTGGACCACTCCCAGATCAGACATCGTTGGTTGAACGAATCATGCTAAGGGAGTATTATACCACTAAACCATTCGCCCG
Contig_1	11325183	11325276	GTGTAATGGTGAAATTGAAACACAAGTTGGGCGAACGGGGAGCGCAGCCTGGACCACCCAAAGATCAGATATGACAGAACGAATCATGCCAGGG
Contig_7	2377229	2377331	TGGACGAGGAGGGAATTGAACCCTCGACCTTTCGCAATTACATATCGTCTGATGATCAGAACAAAGATGCGAAGCGAACATCATACCCCTAGACCACACGCCC
Contig_8	1629555	1629619	GGGAATCGAACCCAGGGCTCCCCGATGATTGCTGGATGGCAACGGAGAATTTTACCACTAAACCA
//
rnd-2_family-2
RepeatModeler Generated - rnd-2_family-2, RECON	[ RECON Size = 41, Final Multiple Alignment Size = 41 ]
Interspersed_Repeat;Unknown
Contig_2	453959	454104	CAGGGTATCAGAAAAATTGGCCGCTGGGAACATAAGAGACGAAATTAGTAGGTCACTTTATGTTACTAAAACTACCTACAACACACACAGCCTTTAGACTATTTATTTTTGTAGCCTAAGGCTTAGGAGGTCAACGTTTCTGATAC
Contig_11	4934615	4934748	CAGGGTATCAGAAAAATTGGCCGCTGAGAACATAAGGACTAAAATTATTAGGTCATTTAATGCTGCTTAGACTATAGTCTTTAGGCTATTTATTTTTGTATCCTAAGACCTAGGAGGTCAACTTTTCTGCTACC
Contig_4	1444921	1445053	CAGGGTATCAGAACAATTAGCCGCTAGAATCATAAGAGACAAAACTGGTAGATCAGCTTATGCTACTTAGACTATGCTCTTTAGGCTATTTATGTTTATAAACTAAGACTTAGGAGGTCAACGTTTCTGCTAC
Contig_11	5639599	5639728	CGGGGTATCAGAAAAGTTGGCTGCTGGAAGCATAAGAAACGAAATTAGTAGGCCAGCTTATGCTACTTAGACTATGTCCTTGAGGCTATTTATTTTTGTGTACTTAGACTTGAGAGGTCAACTTTTCTGC
Contig_11	4484922	4485042	GAAAAACTTGACTGCAGAGTCTCAGGGATGAAATTTCAGTCAGTTTTATTACGTAGTTTGTCATTCTAGGCTAGTTCTTGGGTCCATTGGTTTTTGTACCCCAAAGTTTAAGTCAAGTTTT
Contig_11	4944029	4944159	CAAGGTTCCAGAAAAAATGCCCGTTAAAAGCATAAGGGATGAAATTATTAGGTCATCTTATGCCATTTAGACCACACTCTTTAGGCTATTTATTTCTGTACCCTAAAACCTGGGGGGCCAGTTTTTCTGCT
Contig_1	8211232	8211358	GGGTATCAGGAAAATTGGTTACGAAAAGTATGAGAGATAAAATTAGTAGGCCAGCTTATGCAGCTTAAGCTTGGCCTCTTAGTTTACTTATTTCTGTACCCTTGGACTTGGGAGACCAACTTCTTTG
Contig_11	5608790	5608914	CAGGGTATTAGAAAAGTTGGCTGCTGGAAATATGAGATACAGTTAGACAGTTTATGCTGCGTAGACCAGATTCTATAGGTTGTTTATTTTTGTCCGCTAAGGCTAAGAGGACGGCTTCTGCTACC
Contig_7	684785	684868	CCACTAGAAGTATAAAAGACGGTATTAATAGATTAGTCTCTTATATAGAGTAGACTCTTGTACTATTCGCTTTTTATACCCTAA
Contig_1	5453482	5453591	CAGGGTATTAGAAAAGTTGACGGCTAGAGACATAAGAGATGAAATTAATAGGTCAGTTTATACCATTTAGGCTCAACTCTTTGTTTATTTATTTTTGTGACCCAAAGCTT
Contig_1	10931792	10931912	GGATATCTGGAACATTAGTCATTGGTCTAAGAAGAGTACATCGGCTTATGCCACTTCGACCATACTTCTTAGACCATTTATTTATGATGGCCTAAGCTTTAGGCCATATCTTCTGCTGCCC
Contig_11	2861679	2861812	CAGGATATCAGAAATATTAGCCGCTAAGAGCATAAGGGACGAAATCAGTAGGTTATCCTTCGCTACTGAAATTATAGCCTTTAGGCTATTTATTTTTGTACCCTAAGACTTGAAGTCAACGTTTCTGCTACCCA
Contig_11	4513108	4513224	CAAGGTATCAGAAAGGTTGCCGATGAAAGCCTGAGAGACGAAATTAGTAGGTCAGTTTACGTCATTAGCATCGAGCGTCTTGTCTGTTTATTTTTGTACCCCAAAACATAGAGGCCA
Contig_8	1406768	1406883	TTGGCCACAGGACGCATGAAAAACCACATTAGAAAGCCAGTTCTGTTATTCATTAGACCATAATTTAAAGCAGTTATTATTTCATCCCATTGAGAGGTCAACCTTTCTATTACTCA
Contig_1	10956320	10956428	GTACTAGAAACACTGACGGGAAAGAAAAGGGATAAATCCATTAGTTCAGTCCATATCGGTTAGATTATAGTCTATAAACTACCTATTTATTTCCATATTCCAACACTCA
Contig_1	5453766	5453877	TAGCTGCTGGAAGTATAAGAGACGAAATTAGTAGATCAGTTTATACTATTTAGATGACACTTTTCAGGCTATTTATTTTTGTATCCCAACTTTCGAGGTCAACTTGTCTGTT
Contig_11	3299669	3299783	TATCAGAACAATTGGTCGATTGAAGCATAAGAGCAAAAGTAGAAGGTCAGCTTATGGTACTTGAACCAGGATTCTTATGTTTGTACCCGAAGACATAGGAGGCCAACGTTTCTGC
Contig_1	5462071	5462184	CAGGGTATCAGAAATATCGACCGCTATTAGCACAAGGGACGGAATTGCTAGGTCAGCTAATGCTACTTAAACTAGGCTTCTTAGATGGTTTATTCTTGTACTCTAAGACTTGGG
Contig_1	10925162	10925259	AGCATAAGAAACAAAATTATTAGCTCAGCTTATGCAATTTAGATCAGGTTTATTATCCTGTTTATGCTTATACCCTTAAACTGAGGTCACCCTTTATG
Contig_11	4958141	4958247	ACTGGCCGTTTAAAGCCTAAGAGACGAAATTAGTAGGTTAGATTTTGCAGGCATTTAGATTAAACTTTTATGATGCTTATGTCTATAGCCTAAGACTTGGGAGGTCA
Contig_1	7244581	7244689	AATTGGCCTCTGGAAGCATAAGAGACGAAATTAGTAGGTCAACTTATGCTACTAAGATCATACTCTTTAGGCTGTTTATTTTTATACCCTAGGACTTAAGAGGCCAACT
Contig_1	1680181	1680270	TCGGCTGCTGCGAATACAAGAGACGAAACAAGCGAGTCAGTTTATGTCATCTTAGACTGGCTCCCCCATATCATTTATTATCGCATCCTA
Contig_8	1381191	1381317	CGGGGCATTGAAGCAACTAGCCTATGGGCGAAATGGGCGAAATGAGTAGTCATTGTATTCCATTCAGATAATAATTCTTAGAATATTCATTTTTGTATCCTAAGAGTGGAAAGTCTAATATTACTGC
Contig_1	1682982	1683086	CATAAAGGACGAAATAATTTTAGTCAATTTATGCCAGTTACGGTGGGCTCTTATCAGACTGTAATTTCTGCACCCTAAAGTTCGGGTTTCAAATTTTTTACTATC
Contig_1	7276359	7276460	TGAGAGACGAAATAAGTGAGTCAATATGCCACTTTAGATATACTTGTTTCAGTTGGCTATTTGTTGTAGACTCAAGCTTACAGGTCTGTAGGTCAGCCTTTC
Contig_1	10922745	10922833	ATTGACCGCTATGAACATAAGAGACAAAAGTATTAGAGCAGCTTAGACCGTGCTTCTTAGACTTCTTATTTCTATACCCTAAGGCTTAG
Contig_7	3231299	3231374	AAAGATGAAATTGGTGAGTCAGTTCATGCCACTTTGGGCGAGACGTTGAACAATTTATTTCTTGTACCCTTAAACT
Contig_1	5400409	5400491	CAGGGCATCAGAAAGCGTTGTTATTAAAAGCTTAGAAATGGAAATGAAAGAACCAGTTTATGTCACTTTAGAGCCGACTGTTT
Contig_2	461163	461251	AAGGAACACAATTAAAGAGTCATCTTATACTGTCTGAGACCACCGTCTTGGGTTGGTTATTTTTAGACCCCCAGAGCTTAGGCCAACTT
Contig_1	10923965	10924050	CTGCAAGTATATCAGACGAAATTGACAGGCCAGTTTATGCCATTTAGACGATGCTCTTTAGGCAATTTACTCTTCCCCCCTAAGAC
Contig_1	7247861	7247932	CAGGGTATCAGAAGGGTTGGCTGCTGGAATCATGAGAGACGAATAGGATCAGTTTAAGCCACTTGGACCATA
Contig_11	5639370	5639445	AGTACAAGGGATGAAATTACCAAGCCAGCTTATGCTATTTAGACTAGGCGTGAGGAAATGTATTCTAAAGCTTAGG
Contig_10	1299848	1299922	TTATGACCCCTTTAGACCATACTTCTTAGGCTACTTTTTTGTACCCTAAGCCTTAGGAGGCCAACGTTTCTACTA
Contig_9	281458	281592	CAGGATATCAGAAAAATTGACCGCTATAAGCATAAGAGATGAAATTATTAGGGCAGTTTATGCTACTTAGACCATACTTCTTAGACTACTTATATCTTTATTCTAAGACTTAGGAGGCCAGTTTTTCTGCTACCC
Contig_8	1392660	1392718	TCAAAGAACTTGGCTACTGGAAACATGGGAGACTAAATTAGTGCACCAGTATATGCTAC
Contig_11	4515884	4515942	CAAGGTATCAAAAAGATTGGCCGATGGAAGCATGAGAGATGGAATTAAATCAGTTTATG
Contig_1	6660133	6660267	CAGGGTATCAGAACAAATGGCTGTTCGAGCATACGAGACTGAATGAGTAGATCAGTCTATGCTAATTAAACTATACTTCTGAGACTACTCCGTACTGATCCTTGAATCCCAAGGCTTGGGAGGCCAACTTTTCTG
Contig_11	3304337	3304465	CAGGGTATCAGAAAAGTTGGCTGCTGGAGGCATAAGAGACAAATTTAATAGATCAGCTTATCCTGTTTAATGCGCTCTCTTTAGTTTATTTATTTCTGTAGTCTAAAGCGAGGTAGAGGGTAATTTTTC
Contig_10	167607	167742	CAGGGCACCAGACAAATTGGCCGCTGGAAGCATAAGAGACGAAATTAGTAGATCAGCTTATGCTACTTAGGCTATGCTCTTTAGGCTATTTATTTTTGTAGCCTAAGACTAAGGAGGTCAACATTTCTGCTACCCA
Contig_4	26376	26511	CGGGGGATCAAAAACATTAGCCGCTGCAAGTATAAGAGAAGAAATTAGTAAGGCATCTTATGCTGCTTATACCAGGCCCTGAGGCTTGTTTATTTCTTTACCCTAAGACTTGGAAGCCCCAGTTGTCTGCTACCCA
Contig_1	7240960	7241091	CAGGGTATTAGAAATTTTGGTCCCAAAGAGCATAAGAGACGAAATTAGTAGTTCATCTTATGCTACTAGAACTCAAGCCTTTAGGCTATTTATTCTTATACTCTAAGACTTACGAGGTCAACTTTTCTACTA
//
rnd-3_family-41
RepeatModeler Generated - rnd-3_family-41, RECON	[ RECON Size = 73, Final Multiple Alignment Size = 70 ]
Interspersed_Repeat;Unknown
Contig_3	1366954	1367066	CAGGGAACGGGAAGGTTTAGCAGCCGAAAAGTAAAAGACACAAAACTAGCGAGTCAGATTGTGCTATTTCAAAACCCTTGGGTTGTCTCTTGTACCCCAAAGCTTAAGGGTTA
Contig_1	6579502	6579629	CGGGGTACCAGAAAGATTGACTGCTAAAAACATAATATACGAAATTAGTAGGTCATCTTGTGTTACTTAGAGTAGGCTTCTCGGACTACTTATTTTTGTACTCTCAGACTTGGGAGGCCAACTTTTCT
Contig_11	5677321	5677453	GGGTATCAGAAATATTGGCCACTGGAAGTACAAGGGACGCAATGACTAGGTTAGCTTATGCTACTTAGGCTAGGCTTCTTAGGCCTTTTATTTCTGTACCCTAAGACTTGGAGGCCATGGACCTTCTCTGCTA
Contig_11	2788078	2788209	CAGGGTATCAGACAAATTGGCCGCCGAGAAGATAAGAGACGAAATTAGCAGGCCATCTTATGCCACTAAAACTATAGCCTTTAGGCTATTTATTTTTGCACCCTAAGACTTGGGAGGTCAACCTTTCTGCTA
Contig_1	10859773	10859903	AGGGTCTCAGAAAGTTGTTCAATGGAAACATGAGAAACAAATTAAAGTTAGTTTGTGGTATCCAGACTACAATCTAATATTTGTTTATTCTTTGCTCTTATGCTCTGAAATTTGGGTCAGCTTTCCTGTTA
Contig_11	3904179	3904309	TATCAGAAAAATTGGCCGCTGGAGGCCGAAGGGGTAAAATTACTAGGCCAGCTTCTTTCTGCTACTTAGTCCAGACTGCTTAGGCTGTTTATGTTTGTACTCTAAAACTTGGGGAGCCAACGTTCCTGCTA
Contig_1	9881932	9882060	GGGGGTCAAAAAACTGGGCTGATGAGAGCGGGTAAGACAAAATTACCAAGTCAGATTGTGCCACCTATAACCACCTTTTTAGATCATTTATTTTATGCAGCCCAAACCTCACAAGTCAGCTTTTCTGTT
Contig_4	1685294	1685412	GAACAAGTTAGCCACTGAGAGCATAAGAGACGAATTTAGACAGTCAGTTTACACTGTTCAGACCAGACTCGTTGGCTGTTTATTTCTGCACTTCGAAGCTTAGATGCCACCTCTTTCTG
Contig_11	2763767	2763895	CAGGGTACCAGAGAAATTGACCGCTGAGAGCATAAGAGACAAAATTATTAGGGCAGATTAGGCTACTTAGACTATGCTTCTTGGACTACTTATTTTTATGGCCTAAGACTTAGGAGGCCAACTTTTCTG
Contig_4	396226	396355	CAGGGCATCAGAACATTAGCCGCTGGAAAGCATAAGAAACAAATTAGTAGGTCAGCTTATGCTCCTTAGATTATACTCTTGAGGCTATTTATTTATATATCTAAGACTTGGGAGGCCAGCTTTTCTGATA
Contig_7	649348	649479	CAGGGTATCAGAAAAATTGGCCGCTAGAAGCATAAGAGACGAAATTAGTAGATCAGCTTATGCTACTTAGACTACACTCTTTAAGCTATTTATTTTTGTAACCTAAGACTTAGGAGGTCAACTTTTCTGCTA
Contig_1	5372793	5372913	AGGGATAGGGAACCTGGCATGAACAACATTAGAGACGAAATTGGTAAGTTCATTATGTTGTCTAAGAAGGAACCTCCATCATATGGTTTTGTATCCTAACCCTTGGGGGTTAACCTTTCCG
Contig_4	1275718	1275840	AGGGCATCAGAACACTTGGCTGCTAAAAGCAACATCAAGGGGCAAGATTAGTACGTCAACCCGCAATAGATCAGCCTTCCAGGCCATGTATTCCTGCGCCCTGAAGCTCAGAGATTGAACTTT
Contig_4	1698265	1698394	CAGGGTACTGGAAAAGTTGGTCGCTGAAGACATAAGAGTCGAAATCAGTAAGTCAGTTTATGATATTTAGGCAATACGCTTAGTTTATTTATTTTTATGGCCTAAAGCTTAGAAGCCTGTTTTTCTACTA
Contig_4	1247022	1247137	TACCAGAAGCTAGGCCGGTGAAGTGTAATAGACGAAATTACTAGGCCAGTCTATGCTGTCTTAGTCCATGTTTTAGATCATTTATTTTTGTAGCCTAAAGCTCAGAGGTCTGCTTT
Contig_11	6605910	6606038	GGGTATATGAAACTTGAGACTCTGAAAGCATAAGAGACGAAATCAGTAGGTCAGTTCAAGTTATTTAGGTCAGATCTCTCAGGTTATTCATGTTGAGAACCTAAAGATTCGACGTCGAGTTTTCTGTTA
Contig_11	4700353	4700431	GGTCACTTTATGCTATGTTGGCCCGGTTCTTCGGCTGTTTATTTTCTGTTCCTCAAGCTCAGACCTTGAGTTTTCTGTT
Contig_1	2440184	2440284	AAGAGACGAAATAATTTAGTCACTTTACGATATCTTAGACCTGCTCTTGGGCTATCTATTTCCTGTGCCCCGAGCTTATGTATGTCTCATGTTTTCTACTA
Contig_1	9648207	9648334	CAGGGTATCAGAAAAGTCGCCTGCTTGAGGCATAAGAGACGAAATTAGTAGGTCAGCTTATGATACTCAGACCAGCCTTCTTAGGCTGTTTTCTTACCCCAAGACTTGGTGGACTAACTTTTCTGCTA
Contig_1	6584338	6584467	CAGGGTATTAGAAACATTAGACGCTGGAAGAATAATAGATGAAATTAGTAGTTCAGCTTATGCTATTTAGTTTATACTCTTTAGGCTATTTATTTTTGTACACTAAGACGCAGGAGGTCAGCCTTTCTGC
Contig_4	1687427	1687555	GAGTACCAGGAGAACTGGCTGCTGGAAGCATAAGAGACGAAATTAGTAGGTTATTTTATGCTATTTAGACCATACTTCTTAGACTACTTATTCTTGTACCCCAAGACTTGGGAGGCTAACGTTTCTGTT
Contig_1	4152432	4152559	AGGGGATCAGAAAACTTGACTGCTGCAAGTATGAAGACGAAATGAACGAGCCAGTCCTTGTCGTTTTGGAGCAGATTGGTTGATCATTTGTTTTTGTACCCTCGAGCTTGGAGGTCAACTTTTATGTT
Contig_11	5659688	5659811	ATCAGAACAATTAGCTGCGAGAAGCATAAGAGATGAAATTAGTAGATCAGTTTATGCCATTTAGACTATACATCTCATATTACGTATTTTTGTATTCGCAAACTTCGGAGACCAACTTTTCTAC
Contig_7	2040969	2041096	CAGGGTATTAGAAAGATTGACCCCTAGGAGCATAAGAGACAAAATTATTAGAACATCCTATGGCTCTTGGACTAAGCTTCTTAGACTACTTATTTTATACCCTAAGACTTGGGAGGCCAACTTTTCTG
Contig_1	6560224	6560347	GGGTATCAGAAACGTTAATCACTGGAAGCATAAGTGACGAAATGAGTAGGCCAGCTTATGCTATTTTAGACTAAGCTTCTTAGACTACGTATTGTTTTATCCTAAGACTTACAAGGTCAGCTTT
Contig_1	6573820	6573944	CAGGGTACCAGGAAAATTGGCCGCTGAAAGCAAAAGAGACATAATTAGTTGGCCAGCTCACGATACTGATTCTACTGTTTGGGTTATTTGGTTTGTACCCTAAGACTTGGGTGGCCAACGTTCTG
Contig_1	6472543	6472666	GGGCGACAGAAAGTTAGATGCTACTCGACAAAGACACAAAATAATATAGTCACTTTGTGCCACAGTAGACTAGCCCTCCCGTCTCTTGTTTTTTGTATCCCAAGCTCTCGACCTCAATTTCTAC
Contig_1	8608164	8608286	CAGGGTGTCAGAAAGATTGGTCGCTAGGAGAATAAGAGACGAAATTATTGGGTCAGTTTATGCTACGGACCACACTTCTTCCGCCGTTTATTTTTGTGCCCTGAAGTTAATAAGTCAACTTTT
Contig_3	594142	594268	AGGGTGTCAAAAAGATTGGCCGCTTGAAGCATAAGAGAAGAAATTAGTAGGTCAGCTTATGCTACCTGGACAAGGCTTTTTAGGCCACTTATTCTTATACCCTAAGGCTTAGGAGGTAAACTTTTCT
Contig_8	514007	514109	AGGTTATAGAAAAGCTTGATTGCTGGCCTAAGATACAAATAGTTTAGCCATTCTTATACCATCTTAGACCTGCTCTTGAGCTGTTTATTTTCTGTCTCCCAAG
Contig_4	255933	256029	AAGAGACAAAATAGGTCGCTCACTTTATGCCACAGCAGACCCGCTCAGAGGCTATTCGTTTTCTGCATCCTGAGCTTCAGGTCTTAGTCTTTTGCTA
Contig_3	2668929	2669026	AAGAGACAATAATAATCTAGTCACTTAATTCCATCTTAGACCTGCTACTAGCTTGTTTGTTTTCTGTACCCCAAGCTTTGATCTCAAGTTTCCCACCA
Contig_2	1270857	1270980	GTCTCGGAAAAGTTGGCAACTGAAAGCATAAGAGACGAAATTATCAAATCAGCCTAGGCTGTCTTAGAGCAGACTCTCGAGCTGTCTATTTTTGTACCCCGAAGCATTGAGGTCATCTTTTCTG
Contig_8	719170	719277	GAAGCACAAGAAGCGAAATCAACATGTCAGTTTATGCAATCTAGACCAGACTCTTAGGTTATTTATTTTCATATCCTTTATAAAGCTTAGACACCTCTCTTTCTGCTA
Contig_4	1685074	1685198	AGGGGATCAGATAAATTATCCGCTGGGAATATGAGGGATGAAATTAGTAAGACACTTTCTGCTACTTTAGACTCTACTTGTTAGAGTATTTATTTTTGTACCTGAAAGCTTAGAGATCAACTTTT
Contig_11	2554386	2554508	AGGGTATCAGAAAAGTTGACCGTTATGAGCATAAGAGACGAAATTAGTTGGTCATCTTATGCTGCTTAGACTACATACCTGTCATTTTTGTAATTTAAGACCTAGGAGGACAACCTTTCTGTT
Contig_11	3898825	3898946	TATAAGAAAAGTTGGCCGCTGGAAACATAAGAGACGCAATTAGTAAGTCCATTCATGCCATTCAGGCCCTACCCTTATTCTATTTATTTTTGTAGCCTAAAGCTTAAAGGTTGATTTTTCTG
Contig_1	1279577	1279687	TGGAAACTTGATACAGAGAAGATAATCCAGTCACTTTATGCCACTCAAGACTTACTCTTGGGTTACCCGTTTTCAATATTCCAAGGTTACTTAGGCGTTGAGGTTTCTGCT
Contig_7	2056359	2056477	AGAAGAACTGGCTGCTGGAAGCTTGAGAGACGAAATTATTAGGTCAGTTTATGCTATTTGAATCAGACATCTTAGGTTGCTTATTTTCGTATCATAGCTTAGGGACTCACTTTTCTGTT
Contig_1	2144937	2145054	GGTATTAGAAAGGTTGGCCACCGGAAGCACAAAATGCCTAATCAATAAGCCAATTTCTGCTACCTGGACTAGACTCTTAGGTTGTTTAATTTTATCCCCCGAAGCTTAAAAGCCAACT
Contig_1	10988607	10988725	AACTGACCGCTAGAAGCATAAGAGACAAAAGTAACCAGTCAGCCTCCGCCGTTTAGACCATGTTTGTTGAGTTACTTATTTTTTCCCTTAAAAAAATTAAGAGGCTGACATTTCTGGTA
Contig_1	4001797	4001908	TATTAGGAAACTTGACCACTGAAGGCACAACTTATGAACTTAGTTAATCAGTCATTTTACGTGATTTAGACCGGAATATTAGTCTAGGTATTTATTCTTATGCCTAAAGCTT
Contig_1	1187946	1188039	ATAAGAGACGAATGAGTAGGTCAATTTCTGCTTTCTTGAACAGCCTTCTAGCCGTTTGTTTTTGTATGCAAAACCTGAGCCAACATTCCTGTTA
Contig_1	10971415	10971529	CAGGGTGTCAGACAAAGTGGCCGCTGGGAGCACAACAGACGAAATAAGTAGGTCAGTTTATGCTACTTAGAACAAGCGTCTTAGACTACTTATTTTTGTCACTACGACTTAGAGG
Contig_3	770231	770364	CAGGGTAGTTATGAGAAACATTGATAACTGACAGGATAAGAGATAAATATATTAGGGCAGCTGATGCTTCTTAGGCTATGGTCTCTGGACTGTTTATTTATGTACCCTAACTTGGGAGGATGATGTTTCTGCTA
Contig_4	1243327	1243439	AGGGTCATAGAAAAATTGACCGCTAGGAGCATAAGAGACAAAATTATTAGGGCAGCTTAGGTCGCTTAGACTATACTTTTTAGACTACTTATTTTTATGGCCTAAGACTTAGG
Contig_7	2055167	2055267	CTGGAGAGATAAGAGATAAAATTAGTAGGTCAGTTCCTGACATTTAGGCCGGACTTCTTAAGCTATTTGTCTTCGTATCCTAATCCCCAAGGTCAACTTCT
Contig_7	1714487	1714585	GAGACGAAATTACTAGGTCAGTTATGACATTTTAGCCCACAGAGTACACCCCATGTCGTTTATCTTTTGTAGACTGCCTGGGCTAAGATGGACTTTTCT
Contig_11	36861	36972	GTATCAGACAAATCGACCGCTGGGGGCATAAGAGACATAATTATTAGGGCAGCTTATGCAGCTTAGGCTACTCATTCTTATACCTTAAGTTTTATGAGGCCAACTTTGCTGC
Contig_11	35485	35595	AAAGCTACCCGTTGGAGGCATAAGAGATGAAATTCCTTAGTCAATCTATGACTTTAGAATAGACTCTTAGGCTATTTATCTCTATATCCTAAAGCTAGGGGAAACCTTTCT
Contig_4	1695657	1695749	TGGGAATAAGAGACGAAAGTATTAGAGTAGTTTATGCTTCTTAGACCAGACTTTAGAGTTGTTTATCTATGTATCCTAAAACTTAGAGGCTAA
Contig_1	9583917	9584020	GCTGTAAACGCGAAAGACGAAATGAGTAAGTTGGACTGGGTCACCTTGAAACAGTCTCTCAGTTCACCTATTTTTACATTCAGAGCTTAGATATCAACATTTCT
Contig_11	3900952	3901061	GGGCATTAGAAAAGTTGCCCGCTCGAGGTATAAGAGACAAAATTAGCAAGTCAGTTAATACCGTTTGGACCGTGATCTTAGGCTATCTATTCTTATACCATGAAGTTTAG
Contig_1	2149086	2149173	TAAGAAACGAATATATAGTAGGTCACTTTATGCCATCCAAGCCCACATTCTTAGAGTATTTATTTTTTTGTAGCCTAAAGCTCAGAGG
Contig_7	2040774	2040832	GAGTACTAGAAGTTGGCCGCTGGAAGCATAAAAGACGAAATTAAAGTAATTATACTCTT
Contig_11	1085843	1085974	CAGGGTATCAGAAAAATTGACCGGTATGAGCATAAGAGACAAAATTATTAGGATAGTTTATGCCACTGAGACTATGATTCTTAGACTACTTATTTCTATACCCTAAGACTTGAGAGGCCAACTTTTTTGCTA
Contig_4	1265724	1265824	AACAAAAGAGACGAAATTAATGAGTCAGTCTATGCTATATTAGACCAGCTACTAAGGCCGTTTATTTTCTGTACCCTGGACTCGGAGGTCGACTTTTCTGC
Contig_2	2827248	2827348	AGAAGCATTGGCCTGGTTGCACATCGGACGAAATTATCTAGCTGGTTGGTTTATGCTTCTAGAACTCAAATCTTTTGACTGTTTGTTTTTATATCCCGAGA
Contig_11	3611194	3611277	AAATTAATATTCCAGTCTATATCATTTTAGACTAGATCCTTGGGCTGGTTATTTTCTTGGCCAGAAAGCTGGGATGTCGATTTT
Contig_2	2447359	2447410	GTTACTTTATGCCATTTTCAGCTCTTCGGCTATTTATTTTCTGTATCCTAAG
Contig_8	603093	603184	AGACAAAATTAAGGAGTCAGTCAATGCTACTATAGACCGGGTTTTAAGGTTGTGTATTCTGTAAACTCTTAATCACAGAGGTAAACTCTCCT
Contig_11	6608623	6608705	TGACCGCTCAAAGCATAAGAGACGAAAAACTTTGTCTAACTTATGCAACTTAAACTATACTCTGATGTTATTTATCCTTGAAC
Contig_11	2552717	2552780	CAGGGTATCGGAACAATCGGCCGCAAGAAGCTTAAGGGATAAAATTAGTAGATGAGCTTATGCT
Contig_11	36861	36910	GCATATGAGACGAAATTAGTAAGTCACTTTTAGCAATTCAGACCAGACTC
Contig_4	1246207	1246337	CAGGGTATTAGAAGAATTGGCCGCTAGACGCTAAGACACGAAATTAGTAGATCAGCTTATGCTACTTAGACTATGCTCTTTAGGCTATTTGCTTTTATAACCCAAGACTTAGGAGGTTAACTTTTCTGCTA
Contig_2	519018	519069	TTAGACTACTTGTTTCCACGCCCTTAGACTAAGACGGTCAAACTTTCTGCTA
Contig_11	3104316	3104360	CAGGCTATGAGAAACAAATGGCCGCTACAAGCATGCGAGACGAAA
Contig_11	6415372	6415403	CTCTAAGACTTGGGAGGCCAATGTTTCTGCTA
Contig_11	38716	38847	CAGGGTATCAGAAAAATTGGCCGCTGAAACCATAAGAGACGGAATCATTAGATCAGCTTATACTACTTAGGCTCCGCTCTTTAGGCTGTTTGTTTTTGTAACCTAAGACTTAGGAGGTCAACTTTCCTGCTA
Contig_1	11244770	11244901	CAGGGTTCTAGAAAAATTGACCGCTAGGAGCATAAGAGACAAAATTATTAGGGCAGCTTAGGCCACTTAGACTATACTTCTTAGAATACTTATTTTTATGGCCTAAGACTTAGGAGGCTAACTTTTCTGCTA
//
rnd-3_family-195
RepeatModeler Generated - rnd-3_family-195, RECON	[ RECON Size = 30, Final Multiple Alignment Size = 29 ]
Interspersed_Repeat;Unknown
Contig_1	1164085	1164196	GGTGATTCACTAGCGATCTTTAAAAATGATATGAGCTTAAGAACCGTACTCAGAAGTACAACAGTAAGTAGAGACATCAGTAAGTGGTCAGGGTCAGTAAAACCACAGGGCT
Contig_2	2901294	2901380	AGACTCGTTCGATTTAAAAAGAGATATGAGTTTAACAGTAAATTCTGATACTGCAACAGTACGTATTAAAGTCAATAAGCTACAGGG
Contig_1	5559014	5559105	TGAAAGGAGACTTCTTCGATCTATATATGAGTTGAACATAAATCCTAGTACTGCAACAACATGAATTAAACAGTGGTCAAGTCAATAAGCCA
Contig_2	2841461	2841549	GAGACTCATTATCAATCTGAAAAGAGACATGAGTTTAAAAGTAAAGCCTAGTACTGCAACAATGTGAATAAAACAGTGGTCAAATCAGT
Contig_11	2552815	2552883	TTGATCTGAAAAGAGGTATGAGCCTAACAGTAATACCCTTGTACCGTACGGTTCTGCAAAAGTGGTCGA
Contig_4	396535	396584	CGATCACAAAGATATGAGCTTAATAGTAGTACCCCAGAAGTGCAACAGTA
Contig_7	1475510	1475578	GGGGGTCTCACAGTCAATCTGAAAAGATATCTGATACTAGCAGTAGTATTCCAGAAGTGTAACAGTATG
Contig_1	11559863	11559921	GAGACTCAGTGTTAAGCTGAAAAGAGATATGAGGCTTGCAGTAGAACCGAGTACTGTAA
Contig_8	696872	696930	CAGTCAATCTGAAAAGATATATGAGTCTAACAGTAACCCTAGAAGTGCAACAGTATGAA
Contig_7	645817	645884	GAGACTCATTGTCAATTGGAAAAGAGATATGAGCTCAGCAGTAAAACCCAGTACCGCAACAATATGAA
Contig_1	9934841	9934901	ACTCATTCGATCTTAGTAGAGATATGAGCTTAACAGTAAAAATCAACACTGCAACAATATG
Contig_1	4033661	4033768	ATGAAGTGAAACTCATTCGATCTAAAAAAGAGATATGAACTTAACAGTAAATCCTAGTACTGCAACAACATGAATAAAACAGTGGTCAAGTCAAAAAGCCACAGGGCT
Contig_3	3043137	3043199	AGACTCATTCGATCTATGAAGTGATATGAGCTTAACAGTAAATCCCAATGCTGTAACAATATG
Contig_1	1164161	1164220	GACTCATTCGACCTTTGCAGAGATATGAGCTTAACAGTAAAAATAAATACTACAACAATA
Contig_3	780814	780872	ACTCATTCGATCTTTGCAGAGATATGAGCTTAACAGTAAAAGACCAATACTACAACAGT
Contig_1	6285071	6285126	TCATTCGATCTAAAAAGAGATATGAGCTTAACAGTAAGATTTAGTACTATAACAAT
Contig_1	8133734	8133782	ATGAATGAAGACTCATTCGATCTAAGAAGAGATATGAGCTTAACAGTGA
Contig_2	1069239	1069285	GGAGACTCATTCAATCTAAAAGGAAATATGAGCTCAACAGTAAATCC
Contig_1	2750289	2750326	ACTCATTCGATTTTTTCAGAGATACGAGCTTAACAGTA
Contig_11	5217105	5217141	ACTTATTCGATCTTCTCAGAGACACGAGCTTAACAGT
Contig_7	4450826	4450863	ACTCATTCGATCTTTGCAGAGATATGAGCTTAACAGTA
Contig_6	422252	422356	GGCGAATCACTAGCGATCTGAAAAGAGATAAAACTTAAACAAAAAATGCTCTAGAAGTGCAAGTGCAAGTGCAATGGAAGACAGAGATGACAGTGGTTAAGTCAA
Contig_10	758644	758676	GAGACTCATTGTTAATTTAAAAAGAGATACGAG
Contig_7	645562	645658	GGCTCACTCCTAAAAAGAGATATGAGTTTAGCAGTGATACCCCGGAAGTGCAGTAGTATGAAGATAACAGTAGTCGAGTCAATTAAGCCATATGGCT
Contig_8	516311	516408	ATTCACTAACGATCTGAAAAGAGATATAAGCTTAATGGTAGTGCCCCAGAAGTGCAACAGGCTAAGAGAGCAGTAATCAAGTCAATGAAGCCACTAGG
Contig_11	2053036	2053127	TCGAACTTGAAGGGGATATGAAATTGCCAATAGTGTCCCAAAAGGGCAACAGTAGGTAGAGATAACAGCAGTCAAGTCAATAAAGCCACAGG
Contig_8	100687	100790	TGATGTGAGACTCATTCGATCTAGAAAAAGATATGAGCTTAACAGTAAATCCTAGTACTACGGCAATATGAATAAAACAGTGTTCAAGCCAATAAGCCACAGAG
Contig_6	422523	422619	CAGTCCATATGAAAAGAGACATGAACCTACCCCGGGAGACCACAGAAGTTTAACCCTATGGAGATAACATTAGCGAAGTCGATCAAGCCACAGGGCT
Contig_11	1131542	1131636	TCCGATCTTAGTAAAAAGAGAAGTGACCTTGAAAGTAATGCCTCAGAAGTACAGCCGTAGATACAGCAGTGTTCATTCTCAGTAAAGCCACAGGG
//
rnd-3_family-107
RepeatModeler Generated - rnd-3_family-107, RECON	[ RECON Size = 21, Final Multiple Alignment Size = 17 ]
Interspersed_Repeat;Unknown
Contig_9	490912	491051	AATATACCTTCGGCTGCGCTGCATCAAGAGTCACACAAAATATGGCATTATTCCTACACAATAGAAAAGCAATACCTGCTCAACAACCCACTTCTTCTTCTTCTTCTAGCACAACCTATGAAATAGACAAATGCGACTCT
Contig_5	134495	134591	AATACCTGCTCTTTAACCCACTTTTTCTCCTTCTAGTATAACCTAGGAAATTACTAGCTAAATCTAACTCTCTATATCAGTTATCTTACCTAGCTTA
Contig_11	2502907	2502977	AAGCAATCTCTTCCCCACAAAATACATATATAAGGATTGCTCCGCAGCCCACTTCTTCTTCCTTCAACACA
Contig_4	1184375	1184443	ACTTTTCCACTCGCTGTGCAGCTTTGAGTTGTGGTAAGTAAAGTTCATAGAAGCAAGTTTATTCTCACA
Contig_3	2951771	2951837	TGGTACAACTTGAAACAAAATATTGCCTTCGGCCGCCCTACATTGAGAGCTATACAAAGTAGGGCAC
Contig_9	697033	697081	TTAGTTGGTGGTTGGTATAACTTTAAAGGCAAATTTGCCCTTCGCTTCC
Contig_7	3503506	3503545	TTACTTGGTGGTTTACAACTTTAAAGACAATATTGACTTT
Contig_1	11243244	11243441	TTATTTGGTGGTTGGTACAACTAAAAAGGCAATTTTACCTTTCGCTTCCCTGCGTCAAGTCATGATAATTAGGGCACAAAAGCAACCTTATTCTCGCACAATAGAAAAGTAATACCTGCTTAACAGCCCACTTCTTCTTCTTCTAGTACATCCAACGAAACATCGAAATCCGACTTGTCAGTTAGCTTGCCCAGCTTA
Contig_1	6285203	6285236	TTTGGTGGTTGGCACAACTTTAATGGCAATATTG
Contig_11	6297774	6297806	TTGGTGGTTGGTACAACTTGAATGGCAATTTTG
Contig_8	206596	206743	TCATTCGGTGATTGATACAACTTTAATGGCAATATTGCCTTTNNNNNNNNNNNNNNNNNNNNNNNNNNNNNNNNNNNNNNNNNNNNNNNNNNNNNNNNNNNNNNNNNNNNCTGTGAGACCTGCTCAGTAGCCCACTTCTTCTTCTTCT
Contig_3	1642099	1642242	TTGGTGGTCGGTGCAACTTCAATGGCAATTTTGCNNNNNNNNNNNNNNNNNNNNNNNNNNNNNNNNNNNNNNNNNNNNNNNNNNNNNNNNNNNNNNNNNNNNNNNNNNNCTGCTTAACAGCCCACTGCTTCTTCTAGCACAACC
Contig_1	6285262	6285401	TTATTTGGTGCTTGGTACAACTTCAAAACAAACTTAATATTGCCTTAGGCTGCCTGCCTTAGGCTATCTGGGGCTGCCTTATTCTTGCACAATACAACAGCACTGTGAGACTTGCTCAGCAACCCACTTCTTCTTCTTCT
Contig_11	1431406	1431533	TTTTATCCTTCACTCCGCAGCTAAAAGTCGTAGTAGGCAAAGTTGAAAGAAGCAACCTTATTCTCACATCTACAAAAAAGCTACCTACTTAGGAGCATACCACTTCTTCCTTCAGCACAACCTAAGAA
Contig_2	139505	139586	GTAGGGCTTAACAAGCAATCTAATTCTCACATAATACAAGAACTGCCCAACAGCTTATTTCTTCTTACTTCAGCACACCCTA
Contig_8	1135469	1135572	TGGTGGTTGGTACATTTTTACAAAGACAATACTGGCTTTTCCGTTGCTCTGCAACAAAGAGTCACAGAGTAGTACACAGAAGCAACCATTCTGGCACAACATAA
Contig_3	1381477	1381576	TCATTTGGTGGTTGGTACAACTTCAAAGAAGATGGTGACTTTTCCATTGCCCGGGCACAAAAGCAGACTTATTGTCGCAGAATAAAAAAGCAGTACCTGC
//
rnd-4_family-429
RepeatModeler Generated - rnd-4_family-429, RECON	[ RECON Size = 40, Final Multiple Alignment Size = 36 ]
Interspersed_Repeat;Unknown
Contig_3	266439	266514	AGCTTAAGATAGCAGAAATAAACAGTAAGAGAGTCTGCAATAAACCAGCACAAGGTGACCAAGTAATTTCGCTTCT
Contig_1	3604770	3604885	AGAAAACTCAGGCAGAAGCTTAGCAACTTAAAGTCAACAATCCAAGAGCGGGTTTTACGAAGCATGAAATCGTCAAATTATTTCATCTCTGGGACAAACATTACCAAGTTTTCTAT
Contig_7	3995814	3995924	GAAACATCAACTAAGTCTAGGAGACAGAAAACAAATAGCCTGAGAGCGGACCCAAGATGACACAAATGACTAGACTATTCTGTCACTTGGGCAGTTGGTCCGGTTTTCTGT
Contig_11	1301088	1301189	TAGGGTCCAGAAAGTAAATAGCCCAATAGCGGGTCTTAACTGGCATGCAATAACTACTAAAAGTCAATTTATCTCTTGGGCAAGCAGAATCGAGTTTTCTGT
Contig_11	6063483	6063564	ATAAATAGCCCAAGAGCAGGTCTGAGATGGCAGAGTAACTAAAATATTTTACTTCTTAGGCAGGCAATATTGCGTTTTCTGT
Contig_1	4749549	4749666	AGGAAACTGAAGACCTCCGCTTGGGACATATAAAATAAACAGCCTAAGAGCGGGTTTAAAGTGCCCGGTATAAGGCAACTGTATTATTTTATCCCTGAGGCAAGCAGAATCGAGTCTT
Contig_1	4643032	4643138	AGGCCTAGACCAAGTATAAAGAAAATGAATAGCCTTGAAGCGGATCCAAGATCACACAAAGTGGCTAAATGGTTTTGTCCCTTGGGTGAATAGACTCGATTTTTCCG
Contig_1	2386642	2386753	AGAAACCTGAGACCAGGCTTAGGATATAGATAACAAATAGCCCGAGAGAAGGCCTGGAAGGACACAAGGTTGTTGTTATTTTGTCTCTCGGGCAAGTAGAATCAAGTTTTTT
Contig_1	4208922	4209027	AGGAACCTTAAGATCTAAACTTAACATACCAATAAACAGACTGAAAGCGGGTCAAAAACGGTATAGATTGGTCAAGTTGTATCTCTTGAAGATAGTCAAGTTTTCT
Contig_11	5489961	5490078	GAAAACGATTGGAATCCAAGCTAAGGTTGCAGAAAATAAACAGTCTAAGAGTATGCATAAAATAGTGCAAAGTAACTGAGGTATTTTATCTACAACTCCAGTAGAGTCGGGTTCTCTG
Contig_1	9126290	9126404	AAACTTGAGACACAAGCCTGGAACATAGAAAAACAACAACTCAAGAGAGTGTCTGGGATGGAATGGAATGACTATATTATTTTGTCTCCTGACCAAGTTAGCTGTATCAACTTTT
Contig_7	739747	739878	AAACACTTAAGACCCAAGTTTAAGATACGGGAAATAAATTAGTAGGTACTCCAGCCAAAGGCCAGGTTAAACATAGTATGGAATGACTAGGCATATTATCTTGTCCCTTATGCAAGTACATTGAAGTTTTCT
Contig_1	692432	692540	AGAAAAGCTAAGACTTCAGCCAAAGACAATAGGGAATAAGTAGTCTGATAGCGGATAAAAGATGACTAGACTATTTTGACACCTAGGTAAGTGATCAAAGGTTTTCTGT
Contig_1	3144518	3144615	AGACTTCCATGCTTAGGATACAGAAAACAAACAGCTCAAGAGCGGGTCTAATATAGTAAAAGGTAACTAAGCTATTTTGTCTCACATGCAATTAGAAT
Contig_7	3851949	3852058	AGAATACCCGAGATCCAAGCTTAGGACAAAGAAAATAAATAGTGTGAGAGCTGGTCTAAGATGGAATAAAGTAAACAACTATTTTATTATCGGGCAAGTAGTATGAAGTT
Contig_7	52000	52096	AGACCTACTCAAACTTATAATAAAGAAAATAAATAACCTAAGAAGAGATCTAAAGTGGCATAATATGACCAAATTCTTTTATATTTTAGGCAAGTAG
Contig_1	994023	994141	AGACCACTAAGATTGAAGCTTAGTATATAGAAAATAAATATCATGAATGCAGGTCTTAAATATCATAAAATGAATTGTTCTATATATTAGGTACTAGACAAGTAGTATTAAGGCTTCTG
Contig_2	938334	938434	AGAGACCACGAGACTGAATCATGGCAAAGAAACTAAATAATATAAGAGCAGGCCTAAGGTAGCATAAAATCACTAAATTGTTTTATTTCTTAGGCAAGCAG
Contig_1	3292311	3292417	AGAGAACCCAGGACCCAAGCTTAGGGTACAAAAGACAACCATTCTAAGATGGCATAAAGTGGTTACATTATTCTATTTCTCAGGTAGGCAGGTAGTATCAAGATTTC
Contig_1	3650330	3650444	GAAAACTCGAGAAACAAGCTGTAAGTATACTAAATAAGTATTCCAAGCCTAGATCTAAAGAAGCGTGTGGAATAAGCTATTTTATTTCCTAAGCAAGTATCGCTAAGTATTCTAT
Contig_3	154420	154537	AGAAACCTTGAGACTCAAGCTAAGGGTACAGAAAATAGACAATCTAAGAGCGGGTCTCATATAGCATGATATGGGCAAGCTATTCTGTCTTCTATACAAGTAGCACTAAGTTTTTTGT
Contig_1	998033	998140	ACCTTGAGACTAAAGCCTATGATGTAGAAAATAAATAGCCCAATAGCAGACAGGTAGGTAGTATAAGGTAACTTTGCATTTTTATCTCGAGTGAGTAATATTAAATTT
Contig_2	1678814	1678950	AGAAAACTTGAGACCCAAGCTTAAAATATACAAGATGATAGCCCAAGAGCGGGTCTGATAAAGTCCATGGCATAAAATAACTTAGTACTACCTAATTCGCTTTATCTCTTGGGCAAGTATAGTATCGAGGTTTCTGT
Contig_1	5339606	5339699	AGGCCAGAGAAAATGAATAGCTCAAGAGTAGGCTCGAGATGATGTAGCGAGACAAATATTTTATATCTTAGGCAAGCAGCATCACGTTGTCTGT
Contig_7	2462621	2462730	AGAAAACACGATACCTAAACTTGCGATAGCTGCAGGAAATAAACCGCCCAAGAGCGGGGCTGAGATGGCGTGAAATAATAAACTATCTTGTCTCTGTGCAGCAAGTAGCA
Contig_1	10453170	10453268	AGACCTAAAGCTTGGAATACAGAAAACAAGCAGCCAAAGAGGGGGATTGATAAAGCTTAAAGTGACCAACTTCTTTTGTCTCTTATACAAATAGAGTCA
Contig_7	2095835	2095928	CCTAAGACCTAACTAAACTTAGAAGACGAATAACATAAGAGTGGGTCTAACATGGTGCAATAGGACTAAAGTGTTTTGTTTCTTAGGTAGGTAG
Contig_3	740718	740807	AGATAGATGGATAGCCTGAGAGCAGATATATTCTGGCATACAATGACTACATCGTTGCATCTCTAAGGCACGCAAAGTTGAGTTTTCCGT
Contig_4	915100	915188	AGAAAATAAATTAGCCTACAAGTAGAAATAAGATAGCATGAAATAACTAAATTATTCTATCCCTGAGGTAAGCAGAGTTAAGCTTTCTG
Contig_11	5460857	5460936	AGTTTAGAATATAGAAAATAAGAGCCTGAGCGGGTCTAAGAAGCATAAAGTAACCAAGCAGTTTTTATCCCTTGGGCAAG
Contig_8	449394	449489	AAACTTAAAATGGAACAAAAAGTCAAAAGAAATATGCAGTCTAAGAATGGGTTGAACAAGTCATAAAGTGACTAATTTATTTTGCTCTGCATGTAG
Contig_1	3608002	3608109	TAAGATTTAAGCTTAGGAAGAAGAAAATAAATAGCCTAAGAACAGACCTAAGATATAATAAAGTAACTAAATTATCTTATTTCTCAGGGCATGGTGCAGTTTCTCTGT
Contig_11	395547	395666	CTTGAGATCGGAGCAAAATGCAGAAAATAAATAATCCAAGAGATGCTCTAACATGTCATAAAGCAGCTGGATTATTTTGTTTTTCGAGTTAAGTATGTGCCTAGATAGTGTCAAGTTTTC
Contig_7	1115865	1115979	AGAAAATCAGAGACAAAAGCTGAGGATACAGAAAATAAATAGCTTAAGAGTGTGTCTAAGATGGCGTAAACTGACTGAATTAATTTGTTTCATTGGCAAGTGTATCAAGATTTCT
Contig_4	1315080	1315182	CTAAGTTAAGGTTGCAGAAAGTGAATAGCCTAAGGCCTGGTGTAAGGTTGCATGGAATGCACAAGTTGTTTTGTCCTTTACACGAGTAGACTCAAGTTTTCTG
Contig_7	1404034	1404151	AAAAAACTTAAGACCCATGCTCCTAGTGCAGAAAATAGATAGTCTAATGGCGGGTCGAAGACAGGCTAAAGGTGACCAAGTTATTGTGTCTCTGAAACAAGTAGAATTATGTTTTCTG
//
rnd-4_family-261
RepeatModeler Generated - rnd-4_family-261, RECON	[ RECON Size = 27, Final Multiple Alignment Size = 27 ]
Interspersed_Repeat;Unknown
Contig_9	229357	229598	CCGTACATTCCCATGATATTGAAAGATTGTAGGGTCGAGACTGGTATAAGACACTCCTCCAAATATTGCCGTGCCAATCACTTCTGTATAGTATCTAGTCTAAACTTAATACCAAATGGAAGAGAGGTTAAAAGAAGCTACTATCCATTTGTCTAAGCCTCTGGGAGATCACCGGCTATATGAATCCCCTTACCTGTACCCCGCTGCAGCAACGTGCCGTTATCGGTCAATTTCCTGGAAAT
Contig_1	2896222	2896441	CCGTACATTTCTGAGAAATTGGTCGAGGGGAGTAAACCGACTAAGGCTGCCGTGCCTATCATTTCTATATATTACTTATCTACCTATCCTAGATGACAAAGGAAAGAGAGGCCATCATTGATTTGCTTGACCCTTTGGTAAATTATTAGATAGTTAAGTTACCTTGCCTAGACCACGCTGTGGCGACTTACCCCCTTTGACCAATTTCTCAGAAATGTAC
Contig_3	367837	367964	TCTAGACTTGCTGACTGATAGCAAAATCAAGGATAATGATTGCTTCACTTTCTGGAAAACGGCAACTCACCTTATCCATACCCCTCTTTAACAGGAAGCTAAGCCTCTTCAATCTGGTAAAAATGTAC
Contig_10	220367	220574	ACTGTAATTTTCCACTAAATTGAATGGGTAGAGTAGAGCAAACCTAATGACGGCGCCTTGTTGATCACTTCCCTATTTACTCTAGACTTACTGACTAATAGTAGAATCACAGAGAATAATTGCTTCAATCTCTGGAAAAGGGCAACTTACCTTGCCTATTACCCTCGTCAACAGCAAACTCAGCCCGTTTAATTTAGCGGAAATCTAC
Contig_1	11365886	11366095	ACCTTATATTTCCATAAAATTGATCGCAGTTAGTTAGCGACTAATGCACAGTTAACGTATGGCAGCTGACTGCACTATGACGACCCCTTCTGTACAAGTGTCTAGTCTTGATGACAAAGGAAAGAGAGAATATTACTGATTCGTCTAGAACACCTTACTTGTACACCTCTGTGGCGAGGTGCTAACTGCGATCAATTTTATAAAAATGTA
Contig_1	5892748	5892934	GCACACTTCCAGGAAATTGAACCTTATCAATCACTTGCCTATATAATCTATGCTTACTGACCGATAGAGAAAAAGTTGCTGCTGATTTGTTTAACCCCCTGGACAATCGTCGGAACGCTACGTAACATTGCTTGTACCCCTCTTTGTGCCGACACTTCCGTTGTTGTTCAATCTACTCGACTTGTAC
Contig_1	11612390	11612572	CTGACTGGGCAAGGCAAGCCTCTGGATATTGACGTAGTAATTACTTCTGTAAAGTATTTACTTCAATGATAAATAGAAGAGAGGTTAATAGGAGCTAAACTTGATCCATTTAAACTATTAGAAAATTATCTATAGAAGTCCTTCACCTGCACCTTGCAATGAAGACATGTCATCGTGGTTTAA
Contig_2	197055	197248	CCGTACATTTCCAGGAAATTAATCGCAGTTAGCTTGTAGCTTTTAGTGCTTATCACGAGAATTATTTCCTTCCATTATCTAGCCGCTATCATTAATAAGCTGATAATCATTATAGATTGGCATGCCAGTAACTCACCTTACCTATACCTCTCTGTAATAGTGTACTAACTGCTATATATTTCCTGGAAATGTAC
Contig_3	2900874	2900998	ATCGTGGATTTCCATGGAACTAAACAATAGTAAGCTAAGGCATGCCGCCACATCGATATTACTCTATCAACCACTTTCCTATCACCTAAGCTCATTGTCAAAAAGAATAAAGACTCTTATTGATT
Contig_4	1878240	1878314	CTATAGCACATCTCTAGTGCTTACCTGCCAATTACTTGTATGTATCATCTAGGATAAAATAAGAGAGAGAGGCTA
Contig_10	202378	202472	CCGTACATTTCCACGAAATTGATCGCAGCTAGCTAGCAACTAATACACGGTTAATATATGGCAGCTAACTGCGCCATGTTTGTCACTTCTGTATA
Contig_11	3126178	3126404	CGTACATTTCCAGGAAATTGAACGATCGTAGCTGAGTGGCTAATCTACGCCTCCAGATCTTGCCGTGCCAATCACTTCCGTATATCATCTAGACCTGATGACAAAGGAACATGAGGCTATCACTGATTTGTCTAGGCCTTAGATAATCACCGGATAGTCGACTTACCTTACCTATACCCCGCTGTGGTAACACGCCGTCGTCGTCGTTCAATTTCCTAGAAATTTAC
Contig_1	539392	539502	AGGGCGGCCTTCATTGTTTTTCTAGGTATGAACATCATTAGATAGCCAGGTTACCTAAACCAGACCACTTTGAGAAAGACACTACAAGTGATCAATTTCGTGGACATGTAC
Contig_1	11386346	11386407	AAGCTATCTTACCCTAACTCTCTTGGCAGTACACTATCTGCAATGAATTTCTTGGAAATGTA
Contig_10	202041	202144	ATTGATTTGCTTGAACCTGTGGCAAATCATGCGAAAGCCGCATCACCTTGCCTTGACCCCGCTTTGGCTGACTGACTCCCCTTATGAACTCCATGAAAATGTAC
Contig_10	221883	221983	CCGTACCTTTCCATAGAGTTAAAGAGAACTAGCGTCAAGAGTAAGGTAGATCGTTGAGTCTTACCGTGTGAATCACTTCTGTATATGATATAGACGTGATG
Contig_3	2233855	2233929	ACATTTCCACGAAATTAAAAAGCCATTAGGACTAATACAGGTTATCAGGTTATGCCTTGTTGACCACTTCTCTAT
Contig_11	5538931	5539009	ATCATCAAATAATCGAGCTACCTAACCCATCTCCTGCTATATCAAAACACCGTTATCCTTCAATTTCATGGAAATGTAC
Contig_11	5538999	5539069	CCGTGCATTTCCACGAAATTGAACAATTGTAGCTGTGTGGTTAAGGCATGCCTCCATATCTTACCTTCAAT
Contig_1	504432	504495	CCGTATATTTCCATAAAATTGAACAATTATAGCTGACTGGCTAATACACGCCTCTAGATCTTGC
Contig_11	5539631	5539860	GTACTTTTCCATGAAATTGAATGATCATATCCAACTGCCTAAGGCACGCCTCTAGATCTTATTGTGTCAGTTATTCCCATATATCATCTAGTCTAGTCTAGATGATAAATAGACGAAAATCTATTGTCATTTGTTCAAGTCCCCGGGTTATTATCAGATGATTAAGTTACCTTACCTATAGGCGCCCTGCTGTGGCAGCATGGCATTGTTATTATTTTCCTGGAATTGTA
Contig_1	7175255	7175483	CCGTATATTTCCACAAAATTGGACGATCGTAGCTACATAAGTGGCTAAGGCACGCCTCCAGATCTTGCCCTATCAAACACTTCCATTTAGCATCTAGTCTTGATGACAAAGGACAGAGAAGCTATCACTGATGTGTCTAGGCCTCTGGGTCATCATCGGATGATCAAGTTACCTTACCCATACCCCGCTGTGGCAAGACGCCGTCGTCGTTCAATTTCGTGGAAAGGTA
Contig_1	6686064	6686288	CATACATTTCCAGAAAATTGAACGATCGTAGCTGACTAGATAAGGCATGCCTCCAGATCTTGCCGTATCAATCACATCCGTTAATCATCTAGTCTAGATGACAAATAGAAGAGACGCTATCATTCATTTATTTAAATTTCTGGATCATCGTCGGATAATCACCTCACTTTACCCATACCCCGTTATGGCAAGACGCTATCGTCGTTAAGTTTCATGGAAATATAC
Contig_11	3156877	3157102	ACCGTACATTTCCACGAAATTGAACGATCGTAGCTAAGTGGCTAAGGCACGCCTCCAGATCTTACCGTATCAATCACTTCCATTTAGCATCTAGTCTTAATAATAAAGGACAGAGAGGCTATTACTGATTTATCTAGGTCTTAGATAATCATCGGATAATCAAGTTACCTTACTTATACCCTACTGTAGCAAGACGCCGTCATCATTCAATTTCGTGGAAATGTAC
Contig_3	3086239	3086464	TTTCCAGAGAGTTGAGAGATTGTAGCATGAAGACTAACAAGGCACGCATCCGGATCTTGCAATGTCAATTACTTCCTTCTCTCACGTAGACCTGATGACAAAGCAAAAGAGGGCTATCAGTAATTTGCACAAGTCTCTGGGGAATCATCGGCTACCAGAAGTCCATTCACCTAGGTGCAAGACTCCACAGCTGACACTACGGTCGTTCAATTTCCTGGAAATGCAC
Contig_3	2286181	2286403	TATATTTCTACGAAATCGACAGTGGAGCCGTCAGCACTAATGTAGGTCGTTAGGCTGTACCATGTTGCTTACTTCTCTATATTGTTTAGTCTTGCTAACTGACAGAATGATTACTGATGCCAATTTGCTTAAGACTTTAGACATTATGGGAAAAGGAACTTGCCTGACCTATGGATACCCCTCTTTGGCAGCGACCTGAGCCTGTTCGATTTCGTGGCAATGT
Contig_3	2914182	2914403	GTACATTTCCAGGAAGTTGAACCGTCGTAGCTGACTGGCTAAGGCACGCCTCCAGATATTGCCGTGTTAATCACTTCCATATAGCATCTAGTTTAGACAATAAATATAGGTGAAGCTGTCATCATTTGTTCAAGTATCTGGGTCATTATCAGATAACTAACTTGCCTTACCTGTATCCTGCTGTGGTAGCACGCCGTCGTCGTTCAATTTCCTGGAATGTAC
//
rnd-4_family-314
RepeatModeler Generated - rnd-4_family-314, RECON	[ RECON Size = 27, Final Multiple Alignment Size = 26 ]
Interspersed_Repeat;Transposable_Element;DNA_Transposon;Terminal_Inverted_Repeat;Tc1-Mariner-like_Element;Pogo-group;Fot1
Contig_3	3483	3242	CTATAGGTATATATATATCTTTTAGCTCTAATTAATTATATTTAGCTTAGTAGCTATTAATAAGACTTCTTTACTTAAATATATTTAATTTACTTTATTTACTATAAGAAGATATAATACTTTATAATTACTTAATAATAATACGTTATATATCTACTAATATAAACCTAATATAAACTAGTTTATCCCTTAGAAGCTATAACTATTATAATAATAGTTAAAATAGATAAAATCTATTTAAA
...............................................................................................................................................................................................................................................................................................................................................................................................................…
Contig_3	4154	4091
...............................................................................................................................................................................................................................................................................................................................................................................................................…
Contig_3	8095	6310	TTTAAATTATATATTTAAAAATTAAATTAAATAATATAATAATAATAAAAAGCTATATTATATTATATTTTATTTATATTAATTATATAAAATATATTTAAATTATTTTATATATAATAAAGAGTTCTTTATAGTTTTTTATTATATTAGTAATTTTAAATATTACTCTATAAGAAATTAATATTAAATTAAAATTTATATTAATTAAAAATATTATTTGCTTTATAATAATATAAAAATTAAATAGATAATAAATTAAATATATAATATATTTATATAGAATTAACTTTATTATTATTTATAAAAAAGAATTCAATTATATATAAATTAATACTATTAATTAATAATTTAATTTTAATATAAATACTATTAAAATTAAAGAATAACTCTTTAAAAATT…
...............................................................................................................................................................................................................................................................................................................................................................................................................…
Contig_3	19134	6967	TACTCTATTTACTATTAGTAATAATGCCCTATATATCTACTAATATAAACCTAGTATAAACTAATTTATCCTTTAGGAACTATACTTATTACAGTTAATTTATTATAATTAATATACTATTATAAAAGATTCTAATTAAAAGTTCTTTTAATAATAATAGCTTAATTATAAAGTCTATTATAATTAAGTCTTATAATTATTATATTATTAATAAGAGTTATAATTCTCTATAAAGTTTATATTATTATATTTTAATTTTAATATATAAGTTATATTATTAAATAATTTATTTTACTATATTTTAATTTTTCTTTTAATTAAAATATTTTTATATCTTTTTAAGTATTTTTATAATTCCTTAATAGCTATATAAAAGATATAAATATATTTCTTTTATAA…
TTTAATTAGATAATTCTTAATAACTTAATATATTATAATCTTTAAATAAAGCTAGAATCCTTTTTACCTTTTAGGCCCTTTAAAATGAC....CTTAAGTTTAAT.CTTTAGCGAA....CTATAAA......TATATACTAGGTCCC.T.TATAGCACC..TTATATTACTGCT.ATAATAGC.ATTTAATTATAATATAATACTATTTAAAAGT...TATAAAA.ACTATTTA.ATTTAA.AAAAGT................AGATAAT.A.....ATCTAATT...TA.TTATTAATT.TAAATT.TATAAGGATT.TTTTTA........TAA........TAGTATTTTA.......TAAAA.AAAT.AGCTAATTCTCTACTTA.TTAATTA…
Contig_3	32638	17464	TAAATTAAGGTAATTAAATAATAGATAGATCTAATTATATATTAAAGTTATTTAAATAGTCTTTTTTAAATAAAGTATTTTAAATTTCTTCTTTTAATTTTTAATAATAAACTTTTATAAATATATTATTATTTTATTAAGTTTTATATATAAATTATTAAAACTATATAGAGTATTTAATATATAATTTTATTTATTATAAGCTTATAAGTTTTATTATAACTTATTTTTTTTATTAATTATTTTAAAGTTAGCTTTTAAGGCTTTTTTAAAGCTATTTTAATTTATAAATATTTTTTAAGTTTTATTATTTTAAATAAGTTTATTATTCTTTAGGTAATCTTTAAGGATTAATTTAAATTAATTTTATATTAAGCTTTAAATAAATAGCACTATAAA…
...............................................................................................................................................................................................................................................................................................................................................................................................................…
Contig_3	36316	20998	TTAAAATAATATTTATAATATTATATTATTTATAAATAGAATAATTAAATTAAAAAGCTATATAATACCTATTAAATATATTTTTCTTTTTATATTATTTTAAGAAATATATCCTCTTTATTTATATATTAAATCCCTTACTTAAGCTTTAAATATAGCGCATTTAGCTATTATTTCCTATAATTAACTGTTATAACCTAACGAAGCTGCTTAGTCACATTATATATACCCTATATTTTTTTACTAATTACCTAATATTATAAGAAAGTATAATTAGTATAAAGATCTTATAATTAGTATTAATTTAAGATAATTAGTATTAATCTTATTAGCTTAATATTAATCTTATAATAACCTTACTAATTATATTAAGACCTTTAAGTATATATACTTTAGGAT…
...............................................................................................................................................................................................................................................................................................................................................................................................................…
Contig_3	39999	33817	TTAACTAATAAGATAAAAATATTATAAATTAGGCCTTAAGGATAAGACTTAAAGAGGGGAAAGATTATATTATAACTTAATAGAACTACTTAATTATATTATATATACTTTATATTTTTTATTTAATTATTTAATATTATAAGAAAATATAATTAATATTAAAATCTTATAATTAATACTAACTTAAAATAATTAATATTAATCCTACTAATTTAATATTAATCTTATAATAACCTTATTAATTATATTTAAATACTTAAGTATATATACCTTAAGATAGAATTAAATAAATAGTATTTAACTTACTAGCTATTAATAAAACCTCTTTATTTAAATATATTTAATTTACTTTATTTACTATTAAGAAATATAATATTTTACTTTTATTTAATATATAAT…
...............................................................................................................................................................................................................................................................................................................................................................................................................…
Contig_2	650821	650101
...............................................................................................................................................................................................................................................................................................................................................................................................................…
Contig_2	651712	650975	ATATAGTAATAGTTAAATATATAACAGTTTATTTATAATGCCGCTACTAAGGAATAGATAATATTGCATTATTAATACTAATTAGAATAGTTAATGTATTTGATAAGCGAGCGCCGCAGATAAGCGAGCGCCGCACTTTTCCCTCTTACATCTTACTTT
TTACCTAATCGATTGATTTTTAATAACCAGTAATATTAGAACTTTCAATTAAAGTTAAAACTCTTTTTACACTTTAGGCTCTTTAAAATAAC....TAAAAACTAAAT.ATCTAATATA....CTATAAA......GATATATTAAGTTAA.TAACTACTACC..T.ATATTACTGCTAATAA.GGC.ATTTAATTATAATATAATTCTATTTTAAATT...TATAGAA.ATTATCTA.ATTAGG.AGGAAA................ATATAAT.A.....ATATAATT...TA.TCTTTAATT.TAAATT.TATAAGGATTTCCTTTA........TAA........CTATATTTTA.......TTAAAGAAAT.AGCTAATTCCCTACTTA.TAGA…
Contig_4	2291034	2290647
...............................................................................................................................................................................................................................................................................................................................................................................................................…
Contig_4	2291383	2291184	TTTAATATATAATTAGATCTATCTATTATCTAACTACCCTAACTTGACCCAATCTACTTACAATATAGTAGGCAGTTATATACTATTAAATTCTATTTTAATAGTCCTACTAATAAGAATAAGACTTACTTTAAGCTATAGAATTTTATTAGGAGTATTTATACTTTTAGAGGTAATTTATATAAGACCTAAGACTTATA
...............................................................................................................................................................................................................................................................................................................................................................................................................…
Contig_5	1790	1190	TATTATTATATTTTAATAGTTTTTATATATTTTTATTTTTAAAGTAATTTCTTTATTTTATTAAATATATATATTATTTATTAATTAATTTTTTATATTTTTTTAATTATTTTTATTTTATAAACTTTTAATTTATTAATTTCTTATAAATTATTACTAATTTTAATTTAAATTATATTAATAGCTAACTTAAGAAATAAAATATAATAAATTAAATAAAGTCTAACTTTAAGTAATAGCTTTAAGTTATATATATATATTTTAATTTATTATTTAATTTTATATAATTTAATATATTTAATAATACTTTATTTATTTATTAATATAAACTTAATATAAACTAATTTATTTCTTAAAAACCTTACTTATTATAAGTAAGACTTATATTAATATATAACT…
...............................................................................................................................................................................................................................................................................................................................................................................................................…
Contig_1	11783564	11783153
...............................................................................................................................................................................................................................................................................................................................................................................................................…
Contig_1	11790759	11790348
...............................................................................................................................................................................................................................................................................................................................................................................................................…
[truncated: 217 more rows]
