# Supplementary material for: DNA Methylation Is Responsive to the Environment and Regulates the Expression of Biosynthetic Gene Clusters, Metabolite Production, and Virulence in Fusarium graminearum
Source: Front Fungal Biol. 2021 Jan 15;1:614633. doi: 10.3389/ffunb.2020.614633 (PMC10512235; doi:10.3389/ffunb.2020.614633)
Supplement: Supplementary Data Sheet 3 — Identity of genes in the SMCs expressed in NPN environmental condition. [file Data_Sheet_3.xlsx]

## Sheet: 191
Dataset S3: Identification and classification of 191 differentially expressed genes between the mutant and the WT strains in PN environmental condition
Name	PH-1 Designation	Fold change	P-value	Description	Secondary Metabolite Cluster (product)		Pathway Mapping
							fgr01100 Metabolic pathways - Fusarium graminearum (11)
mRNA_00082	FGSG_00049	2.42678	0.0430782	branched-chain-amino-acid aminotransferase	C02 (gramillin A/B - NRPS8 Gene cluster)		fgr:FGSG_00049 hypothetical protein
mRNA_02778	FGSG_02281	-2.09475	0.0120653	malic acid transport	C12 (unknown)		fgr:FGSG_01572 glutamate decarboxylase 1
mRNA_02786	FGSG_02289	2.04142	0.000676549	altered inheritance of mitochondria 6	C12 (unknown)		fgr:FGSG_02217 hypothetical protein
mRNA_06621	FGSG_03531	-4.39244	0.0400439	hypothetical protein	C23 (Trichothecene)		fgr:FGSG_03066 hypothetical protein
mRNA_06054	FGSG_16340	-4.02981	0.000285787	phytoene dehydrogenase	C28 (carotenoid)		fgr:FGSG_03421 hypothetical protein
mRNA_06055	FGSG_03066	-2.00798	0.000847115	bifunctional lycopene cyclase phytoene synthase	C28 (carotenoid)		fgr:FGSG_03531 hypothetical protein
mRNA_05822	FGSG_02869	2.79724	0.00837122	multidrug resistant	C29 (NPS-like)		fgr:FGSG_05702 catabolic 3-dehydroquinase
mRNA_12632	FGSG_07582	-2.1339	0.0258209	mfs sp sugar:h+ symporter	C40 (unknown)		fgr:FGSG_06553 hypothetical protein
mRNA_12733	FGSG_07672	-3.44801	6.94498e-06	transcription factor	C41 (unknown)		fgr:FGSG_08343 plasma membrane ATPase
mRNA_12734	FGSG_16873	-2.65295	0.000372346	terpene synthase metal-containing	C41 (unknown)		fgr:FGSG_08402 nitrite reductase
mRNA_12910	FGSG_16900	-2.10682	0.00206317	fusarin C cluster-cytochrome P450	C42 (fusarins (A/C/D))		fgr:FGSG_10318 hypothetical protein
mRNA_04998	FGSG_08412	-2.32696	0.044013	cytochrome p450 oxidoreductase	C45 (unknown)		fgr01110 Biosynthesis of secondary metabolites - Fusarium graminearum (7)
mRNA_13910	FGSG_15669	-4.39363	0.0471156	sterigmatocystin 8-o-methyltransferase	C53 (perithcial pigment PKS3)		fgr:FGSG_00049 hypothetical protein
mRNA_13874	FGSG_09211	-2.78222	0.000329379	methyltransferase family	C54 (unknown)		fgr:FGSG_01572 glutamate decarboxylase 1
mRNA_03673	FGSG_13703	-2.03911	0.0335738	hypothetical protein	C58 (TPS cluster)		fgr:FGSG_02019 hypothetical protein
mRNA_10606	FGSG_11028	-30.4395	0.0441081	abc transporter	C63 (NPS1 for malonichrome)		fgr:FGSG_02217 hypothetical protein
mRNA_06277	FGSG_03245	-2.55173	0.00187177	nonribosomal peptide synthetase	C72 (NPS11)		fgr:FGSG_03066 hypothetical protein
mRNA_00006	FGSG_16069	2.40482	2.58754e-07	cytochrome P450 55A1			fgr:FGSG_03531 hypothetical protein
mRNA_00008	FGSG_16068	2.86613	0.0235121	unnamed protein product			fgr:FGSG_05702 catabolic 3-dehydroquinase
mRNA_00011	FGSG_11580	2.22462	0.0032135	hypothetical protein			fgr01130 Biosynthesis of antibiotics - Fusarium graminearum (3)
mRNA_00022	FGSG_11644	-2.05547	0.0217216	hypothetical protein			fgr:FGSG_00049 hypothetical protein
mRNA_00207	FGSG_00150	-2.53106	2.59967e-07	Zinc-type alcohol dehydrogenase			fgr:FGSG_02217 hypothetical protein
mRNA_00291	FGSG_15707	-2.18575	0.00107455	unnamed protein product			fgr:FGSG_05702 catabolic 3-dehydroquinase
mRNA_00392	FGSG_00288	3.13858	0.00133226	probable DNA repair			fgr00910 Nitrogen metabolism - Fusarium graminearum (2)
mRNA_00418	FGSG_00312	-2.07873	0.0348263	hypothetical protein			fgr:FGSG_00416 hypothetical protein
mRNA_00548	FGSG_00416	-2.08785	0.0118762	mfs nnp nitrate nitrite transporter			fgr:FGSG_08402 nitrite reductase
mRNA_00703	FGSG_11780	-4.39283	0.0413046	hypothetical protein			fgr01230 Biosynthesis of amino acids - Fusarium graminearum (2)
mRNA_00749	FGSG_15073	-2.89882	0.0212199	unnamed protein product			fgr:FGSG_00049 hypothetical protein
mRNA_01009	FGSG_00797	-2.23179	0.000532311	deoxyribodipyrimidine photo-lyase			fgr:FGSG_05702 catabolic 3-dehydroquinase
mRNA_01536	n/a	2.05002	0.0214032	hypothetical protein			fgr00380 Tryptophan metabolism - Fusarium graminearum (2)
mRNA_01673	FGSG_01342	-2.19056	0.000917583	alternative oxidase			fgr:FGSG_02217 hypothetical protein
mRNA_01714	FGSG_01375	29.6622	0.000500282	Solute carrier family 25 member 38 like			fgr:FGSG_10318 hypothetical protein
mRNA_01838	FGSG_01482	6.85683	0.00580144	hypothetical protein			fgr00564 Glycerophospholipid metabolism - Fusarium graminearum (2)
mRNA_01934	FGSG_01572	-2.32777	7.04711e-06	glutamate decarboxylase 1			fgr:FGSG_02019 hypothetical protein
mRNA_02003	n/a	-38.5184	0.0272969	unspecified product			fgr:FGSG_08150 hypothetical protein
mRNA_02081	FGSG_01695	-2.28127	0.000426171	unnamed protein product			fgr04144 Endocytosis - Fusarium graminearum (1)
mRNA_02083	FGSG_15875	-2.26392	0.000845157	hypothetical protein			fgr:FGSG_03595 hypothetical protein
mRNA_02144	FGSG_01747	-2.42273	0.00505051	hypothetical protein			fgr00770 Pantothenate and CoA biosynthesis - Fusarium graminearum (1)
mRNA_02404	FGSG_12045	-2.06082	0.0003687	hypothetical protein			fgr:FGSG_00049 hypothetical protein
mRNA_02408	n/a	-2.57473	0.00257584	hypothetical protein			fgr00360 Phenylalanine metabolism - Fusarium graminearum (1)
mRNA_02409	FGSG_15916	-2.31903	2.62838e-05	aspartyl-trna synthetase			fgr:FGSG_10318 hypothetical protein
mRNA_02464	FGSG_02019	-2.59391	3.93746e-06	lipid phosphate phosphatase 2			fgr01210 2-Oxocarboxylic acid metabolism - Fusarium graminearum (1)
mRNA_02639	FGSG_02171	-4.39288	0.0417619	hypothetical protein FPSE_00596			fgr:FGSG_00049 hypothetical protein
mRNA_02643	FGSG_12081	3.95456	0.00535447	hypothetical protein			fgr00250 Alanine, aspartate and glutamate metabolism - Fusarium graminearum (1)
mRNA_02694	FGSG_02217	-3.07444	0.0457586	catalase			fgr:FGSG_01572 glutamate decarboxylase 1
mRNA_02704	FGSG_02223	2.18503	0.0105062	hypothetical protein			fgr00630 Glyoxylate and dicarboxylate metabolism - Fusarium graminearum (1)
mRNA_02752	FGSG_12109	-2.16827	0.0468597	plac8 family			fgr:FGSG_02217 hypothetical protein
mRNA_02755	FGSG_02263	-2.38874	0.00806199	abc-type fe3+ transport system			fgr00350 Tyrosine metabolism - Fusarium graminearum (1)
mRNA_02804	FGSG_02307	-2.64233	0.0255336	mfs transporter			fgr:FGSG_03531 hypothetical protein
mRNA_02830	FGSG_02332	-2.16038	0.0180193	hypothetical protein			fgr00270 Cysteine and methionine metabolism - Fusarium graminearum (1)
mRNA_03088	FGSG_16013	-2.0851	6.14616e-05	manganese peroxidase 2			fgr:FGSG_00049 hypothetical protein
mRNA_03132	FGSG_02585	-2.19445	0.000317845	hypothetical protein			fgr00410 beta-Alanine metabolism - Fusarium graminearum (1)
mRNA_03208	FGSG_12175	-3.25962	0.026687	hypothetical protein			fgr:FGSG_01572 glutamate decarboxylase 1
mRNA_03240	FGSG_02677	-3.4601	0.00381707	potassium sodium efflux p-type fungal-type			fgr00430 Taurine and hypotaurine metabolism - Fusarium graminearum (1)
mRNA_03249	FGSG_02685	-2.73427	0.00388782	hypothetical protein			fgr:FGSG_01572 glutamate decarboxylase 1
mRNA_03250	FGSG_02686	-30.731	0.0420303	ribonuclease Trv			fgr00280 Valine, leucine and isoleucine degradation - Fusarium graminearum (1)
mRNA_03335	FGSG_02750	-2.40035	0.00166534	Transcription factor atf21			fgr:FGSG_00049 hypothetical protein
mRNA_03616	FGSG_10050	-2.01102	0.000188086	mismatched base pair and cruciform dna recognition			fgr00290 Valine, leucine and isoleucine biosynthesis - Fusarium graminearum (1)
mRNA_03740	FGSG_10150	-2.26883	0.000111401	pH-response regulator palI RIM9			fgr:FGSG_00049 hypothetical protein
mRNA_03897	FGSG_10278	-2.04749	0.0173083	hypothetical protein			fgr00650 Butanoate metabolism - Fusarium graminearum (1)
mRNA_03946	FGSG_10318	-3.30419	0.0298932	related to general amidase			fgr:FGSG_01572 glutamate decarboxylase 1
mRNA_04215	FGSG_13779	-3.30443	0.0298831	hypothetical protein			fgr01200 Carbon metabolism - Fusarium graminearum (1)
mRNA_04220	FGSG_10529	-4.20808	2.6684e-05	mnn4-regulates the mannosylphosphorylation			fgr:FGSG_02217 hypothetical protein
mRNA_04290	FGSG_10592	-2.41618	0.00197326	small secreted			fgr00190 Oxidative phosphorylation - Fusarium graminearum (1)
mRNA_04373	FGSG_10661	2.71928	0.00975472	mfs sp general alpha glucoside:h+ symporter			fgr:FGSG_08343 plasma membrane ATPase
mRNA_04491	FGSG_08004	-2.10918	0.0225481	unnamed protein product			fgr00400 Phenylalanine, tyrosine and tryptophan biosynthesis - Fusarium graminearum (1)
mRNA_04642	FGSG_08127	2.02829	9.20608e-06	hypothetical protein			fgr:FGSG_05702 catabolic 3-dehydroquinase
mRNA_04668	FGSG_08150	-2.22518	0.0272871	hypothetical protein			fgr04011 MAPK signaling pathway - yeast - Fusarium graminearum (1)
mRNA_04748	FGSG_08220	-2.14024	0.000278616	hypothetical protein			fgr:FGSG_02217 hypothetical protein
mRNA_04772	FGSG_08240	2.28027	0.0210666	hypothetical protein			fgr00561 Glycerolipid metabolism - Fusarium graminearum (1)
mRNA_04774	FGSG_13413	3.05766	0.0340913	solute carrier family 35 member e3			fgr:FGSG_02019 hypothetical protein
mRNA_04837	FGSG_15473	-4.39288	0.0400385	unnamed protein product			fgr00906 Carotenoid biosynthesis - Fusarium graminearum (1)
mRNA_04838	FGSG_08291	-2.00209	0.0415464	hypothetical protein			fgr:FGSG_03066 hypothetical protein
mRNA_04903	FGSG_08343	-2.40979	5.02881e-07	h+-transporting atpase			fgr00030 Pentose phosphate pathway - Fusarium graminearum (1)
mRNA_04985	FGSG_08402	-2.34231	0.000253322	nitrite reductase			fgr:FGSG_06553 hypothetical protein
mRNA_05116	FGSG_08503	-2.12745	0.000146262	hypothetical protein			fgr04146 Peroxisome - Fusarium graminearum (1)
mRNA_05117	FGSG_08504	-3.43723	1.62253e-05	Regulator of rDNA transcription 8			fgr:FGSG_02217 hypothetical protein
mRNA_05335	FGSG_08679	-2.51346	0.000532491	hypothetical protein FPSE_11703			fgr00330 Arginine and proline metabolism - Fusarium graminearum (1)
mRNA_05337	FGSG_08681	2.52787	0.0222135	hypothetical protein			fgr:FGSG_10318 hypothetical protein
mRNA_05509	FGSG_13290	5.60079	0.0148975	unnamed protein product			fgr00340 Histidine metabolism - Fusarium graminearum (1)
mRNA_05562	FGSG_16955	-2.46519	0.00824823	cryptochrome DASH			fgr:FGSG_03421 hypothetical protein
mRNA_05599	FGSG_08877	-3.84463	0.00259968	hypothetical protein
mRNA_05649	n/a	-3.23519	0.00156822	unnamed protein product
mRNA_05671	FGSG_13265	-2.22432	0.0264376	hypothetical protein
mRNA_05780	FGSG_12570	2.45249	0.00280673	GNAT family acetyltransferase
mRNA_05892	FGSG_02932	-2.00861	0.000858094	hypothetical protein
mRNA_05924	FGSG_02959	4.76295	0.0290173	hypothetical protein
mRNA_06078	FGSG_16335	-2.74113	0.0418265	unnamed protein product
mRNA_06079	FGSG_03083	-2.53257	0.000226497	mfs monosaccharide
mRNA_06111	FGSG_03108	3.4525	0.0363476	hypothetical protein
mRNA_06125	FGSG_03120	-2.15375	0.00121059	lipid phosphate phosphatase 1
mRNA_06199	FGSG_03185	-4.31899	0.00150776	hypothetical protein
mRNA_06386	FGSG_03334	2.84401	0.0390552	hypothetical protein
mRNA_06425	FGSG_03368	-2.13185	0.00369806	hypothetical protein
mRNA_06426	FGSG_03369	-2.32709	0.0487675	mfs sp general alpha glucoside:h+ symporter
mRNA_06449	FGSG_03385	-2.49774	4.4127e-08	30 kda heat shock
mRNA_06495	FGSG_03421	-3.46842	1.26754e-05	hypothetical protein
mRNA_06508	FGSG_03434	-7.5862	0.0264405	hypothetical protein
mRNA_06514	FGSG_16268	-6.3687	0.00169574	unnamed protein product
mRNA_06588	FGSG_16254	-2.71814	0.0490291	hypothetical protein
mRNA_06589	FGSG_03502	-2.24707	5.66191e-05	hypothetical protein
mRNA_06696	FGSG_03595	-2.26385	0.00602483	ADP-ribosylation factor
mRNA_06719	FGSG_03610	2.17421	0.0115899	alcohol dehydrogenase
mRNA_06744	FGSG_03633	-2.13257	0.000493291	sensor hoxx
mRNA_06781	n/a	-2.37398	0.0406496	unnamed protein product
mRNA_06959	FGSG_03812	-2.28336	0.0002702	epoxide hydrolase
mRNA_07023	FGSG_12365	-2.1251	0.0213831	propanediol dehydrogenase
mRNA_07050	FGSG_03882	-2.30054	5.0749e-05	ATPase
mRNA_07068	FGSG_03897	-2.10059	0.0133924	unnamed protein product
mRNA_07244	FGSG_04049	-2.86059	0.0130573	hypothetical protein
mRNA_07257	FGSG_16161	-2.07352	0.0160029	alpha- -mannosyltransferase cmt1
mRNA_07546	FGSG_04288	-3.50945	1.91186e-05	Zinc finger rsv2
mRNA_07616	FGSG_04345	-2.74092	0.0312921	acid ase
mRNA_07808	n/a	-2.58913	0.0297543	unnamed protein product
mRNA_07958	FGSG_04626	-2.3268	0.0440196	unnamed protein product
mRNA_08133	FGSG_04709	-2.27114	0.00060006	MFS general substrate transporter
mRNA_08140	FGSG_12588	-3.30356	0.00144728	unnamed protein product
mRNA_08205	n/a	-2.45968	0.0171807	hypothetical protein
mRNA_08220	FGSG_04781	2.03491	0.0446001	hypothetical protein
mRNA_08294	FGSG_16430	-3.69804	0.0484356	arsenic resistance
mRNA_08362	FGSG_16442	2.25794	0.0151784	cytochrome-b5 reductase
mRNA_08378	FGSG_04917	-2.19318	6.45887e-05	hypothetical protein
mRNA_08405	FGSG_04941	3.18212	0.0187	opine oxidase subunit b
mRNA_08415	FGSG_17630	2.43156	0.0321349	hypothetical protein
mRNA_08521	n/a	-3.76396	0.0174697	unnamed protein product
mRNA_08538	FGSG_05045	-2.00797	0.000312441	Pheromone-regulated membrane 10
mRNA_08587	FGSG_05082	170.767	0.00175522	copi associated
mRNA_08664	FGSG_12691	-2.08869	2.07768e-05	hypothetical protein
mRNA_08837	FGSG_05294	-2.00561	0.00105602	hypothetical protein
mRNA_09071	FGSG_12745	-2.27988	8.7446e-07	heat shock protein HSP98
mRNA_09336	FGSG_16527	-2.14538	9.47978e-07	trehalose 6-phosphate synthase
mRNA_09342	FGSG_05702	-2.87606	0.0413093	catabolic 3-dehydroquinase
mRNA_09359	FGSG_05716	-2.73016	0.00194568	transcription factor
mRNA_09516	FGSG_16556	-2.18957	0.00120976	mannitol-1-phosphate 5-dehydrogenase
mRNA_09660	FGSG_05968	-2.32409	0.000326987	Sphingoid long-chain base transporter RSB1
mRNA_09901	n/a	43.1411	0.0319657	hypothetical protein
mRNA_09972	FGSG_06223	2.22395	0.0188805	hypothetical protein
mRNA_10197	FGSG_06414	-2.06227	0.00322156	hypothetical protein
mRNA_10273	FGSG_10759	-2.76427	3.34318e-05	actin patch 1
mRNA_10345	FGSG_17513	7.50441	0.0265696	hypothetical protein
mRNA_10380	FGSG_10842	-3.28913	0.00386851	hypothetical protein
mRNA_10393	FGSG_10852	4.13876	0.00549188	hypothetical protein
mRNA_10474	FGSG_10915	16.0689	5.44267e-05	hypothetical protein
mRNA_10628	FGSG_11044	-4.89953	7.45135e-06	hypothetical protein
mRNA_10650	FGSG_11063	2.1689	0.000586599	hypothetical protein
mRNA_10715	FGSG_11122	2.33281	0.0124653	nicotinamide mononucleotide permease
mRNA_10718	FGSG_11125	-3.0643	0.0330498	carboxypeptidase 2
mRNA_10828	FGSG_11215	6.78114	0.0363245	Zeaxanthin chloroplastic
mRNA_10844	FGSG_17448	7.66136	0.0310299	aromatic peroxygenase
mRNA_10853	FGSG_11234	-2.47169	0.0010191	unnamed protein product
mRNA_10931	FGSG_11290	5.59988	0.0146363	hypothetical protein
mRNA_10968	FGSG_11324	-2.10531	0.00174644	RING finger 43
mRNA_11036	FGSG_11377	2.9083	0.00463831	hypothetical protein
mRNA_11038	FGSG_11379	-4.1869	0.00340741	hypothetical protein
mRNA_11077	FGSG_11412	-2.36851	0.00617813	hypothetical protein
mRNA_11079	FGSG_13963	-2.08243	0.000162938	3-hydroxybutyryl- dehydrogenase
mRNA_11080	FGSG_13962	-2.14998	0.000468358	Low-density lipo receptor-related 6
mRNA_11086	FGSG_17554	-2.8071	0.0115458	unnamed protein product
mRNA_11290	FGSG_16667	-2.05648	1.04206e-05	hypothetical protein
mRNA_11346	FGSG_06547	-2.18361	0.0208074	hypothetical protein
mRNA_11352	FGSG_06553	-2.18439	0.00186278	hypothetical protein
mRNA_11582	FGSG_12976	-2.13248	0.00133253	unnamed protein product
mRNA_11812	FGSG_06917	-2.12836	0.000423014	hypothetical protein
mRNA_11954	FGSG_16764	3.44796	0.0372748	multidrug resistance
mRNA_12088	FGSG_13068	-6.06215	0.000735837	hypothetical protein
mRNA_12222	FGSG_07236	5.21343	0.0261383	hypothetical protein
mRNA_12462	FGSG_13147	-2.1292	0.00604996	hypothetical protein
mRNA_12528	FGSG_07488	-2.43963	0.000790665	hypothetical protein
mRNA_12613	FGSG_07564	-2.4527	0.00218573	multidrug resistant
mRNA_12660	FGSG_13169	-2.4819	0.0174858	glycosyl transferase family
mRNA_12670	FGSG_07615	-2.09375	0.0364553	hypothetical protein
mRNA_12767	FGSG_07698	2.19895	0.0362846	hypothetical protein
mRNA_12787	FGSG_13198	-2.20636	0.00759416	vegetative incompatibility het-e-1
mRNA_13010	FGSG_07895	-2.16005	0.00373451	hypothetical protein
mRNA_13022	FGSG_16924	-2.44633	0.0403621	alternative sulfate transporter
mRNA_13062	FGSG_07936	2.61248	0.0284259	Riboflavin transporter MCH5
mRNA_13099	FGSG_16935	-2.74079	0.0302419	hypothetical protein
mRNA_13144	FGSG_09825	-2.41822	0.000418617	hypothetical protein
mRNA_13179	FGSG_15560	2.25721	0.00039006	hypothetical protein
mRNA_13238	FGSG_09741	-2.11019	1.84689e-05	atp-dependent rna helicase dbp7
mRNA_13316	FGSG_13625	-2.11762	0.0202357	transcription factor
mRNA_13372	FGSG_09622	-2.82876	0.0101286	RING finger
mRNA_13512	FGSG_09502	-2.45377	0.0067517	3-ketoacyl- peroxisomal
mRNA_13629	FGSG_13571	-1.99587	0.0118899	hypothetical protein
mRNA_13773	FGSG_13546	3.2676	0.0376023	hypothetical protein
mRNA_13889	FGSG_09199	6.78128	0.0386079	hypothetical protein
mRNA_13899	n/a	3.94926	0.0125368	host-specific ak-toxin akt2
mRNA_13924	FGSG_09173	2.33548	0.0304176	Reticulocyte-binding 2 like a
mRNA_13946	FGSG_09155	-2.48654	0.000118945	mitochondrial phosphate carrier
mRNA_13948	FGSG_13521	-2.08544	0.00191602	hypothetical protein
mRNA_13979	FGSG_09127	5.06452	0.0402515	hypothetical protein
Failed Pvalue cutoff of 0.05		-3.38978
mRNA_11026		-1.28434	0.0495159
mRNA_08863		1.24131	0.0495268
mRNA_08758		-1.29	0.0495311
mRNA_05306		-1.89525	0.0495478
mRNA_10808		-1.56065	0.0495761
mRNA_12830		-1.58884	0.049706
mRNA_07645		2.30057	0.0497748
mRNA_10651		-1.64881	0.0497903
mRNA_12163		-1.24487	0.0498976
mRNA_07622		-1.22445	0.049912
mRNA_13383		-1.40489	0.0499149
mRNA_06194		-1.27145	0.0500289
mRNA_10242		-1.25184	0.0501282
mRNA_01793		1.42596	0.0501597
mRNA_06783		-28.7027	0.0502023
mRNA_08210		1.24152	0.050238
mRNA_03872		-1.25725	0.0502639
mRNA_00502		1.52068	0.0502765
mRNA_11315		-1.23789	0.0503019
mRNA_03137		-1.64835	0.0504991
mRNA_07867		1.50699	0.0505374
mRNA_10662		6.05784	0.0505519
mRNA_04636		6.05748	0.050578
mRNA_06298		1.2265	0.0505797
mRNA_09124		2.55406	0.0506087
mRNA_00767		-1.27119	0.0506564
mRNA_12073		1.34689	0.050716
mRNA_09347		1.24184	0.050735
mRNA_01974		-2.36962	0.0508286
mRNA_10599		1.23825	0.0508895
mRNA_05387		-2.18568	0.0509393
mRNA_11628		-1.35005	0.0510057
mRNA_06549		-1.23345	0.0510593
mRNA_12515		-1.53446	0.0510882
mRNA_08109		1.37646	0.0511177
mRNA_10791		-1.86561	0.0512372
mRNA_08883		-1.50578	0.0512691
mRNA_01386		-1.22908	0.0512986
mRNA_13417		1.22699	0.0513179
mRNA_11997		-1.22535	0.0513978
mRNA_03639		1.60804	0.0514106
mRNA_00417		-1.24146	0.0514188
mRNA_08970		1.2383	0.051741
mRNA_02369		-1.24006	0.0518488
mRNA_03065		1.35503	0.052042
mRNA_13317		1.22213	0.0520878
mRNA_05293		1.58127	0.052517
mRNA_07603		-1.20558	0.0525889
mRNA_02606		-1.2597	0.0526135
mRNA_12996		-1.26998	0.0526917
mRNA_01550		-1.29083	0.0527788
mRNA_02953		-1.80896	0.0528296
mRNA_00276		1.45586	0.0528609
mRNA_00116		-1.38657	0.0528781
mRNA_02226		-1.24225	0.0529394
mRNA_13804		1.50832	0.0529581
mRNA_01516		-1.31962	0.0531395
mRNA_05705		-1.22507	0.0531415
mRNA_08681		1.21959	0.0533035
mRNA_09745		1.42562	0.0534284
mRNA_12598		1.90484	0.0535191
mRNA_11597		1.2625	0.0535287
mRNA_09016		1.35703	0.0537123
mRNA_04864		-1.25854	0.0537206
mRNA_13320		1.24329	0.0538386
mRNA_12378		-1.62433	0.0539224
mRNA_06374		-1.30979	0.0540055
mRNA_12265		-25.1264	0.0540234
mRNA_02674		1.43213	0.0540976
mRNA_12841		1.24314	0.0541091
mRNA_03111		1.22411	0.0542126
mRNA_01037		-1.43622	0.0542847
mRNA_05973		-1.25028	0.0543887
mRNA_03253		1.29387	0.05439
mRNA_08337		1.59949	0.0545219
mRNA_02110		1.22024	0.0545541
mRNA_00409		-3.07434	0.0545646
mRNA_04340		-1.32103	0.0546274
mRNA_01063		-1.91522	0.0548724
mRNA_12906		-1.24124	0.0550292
mRNA_11830		1.22519	0.0550476
mRNA_10452		-1.2388	0.0550587
mRNA_07269		-1.41435	0.0550872
mRNA_06526		-1.22266	0.055131
mRNA_12314		1.22497	0.0551554
mRNA_05423		1.23149	0.0552063
mRNA_02387		-1.25416	0.0552072
mRNA_02076		1.54818	0.055217
mRNA_08628		1.23118	0.0553103
mRNA_02349		1.40687	0.0554221
mRNA_03624		-1.22175	0.0555159
mRNA_12092		2.30018	0.0555655
mRNA_13962		3.35115	0.0555868
mRNA_08447		1.47198	0.0556698
mRNA_01576		-1.21893	0.055751
mRNA_03706		-1.44566	0.0558036
mRNA_14086		-1.3872	0.0558336
mRNA_04348		-2.61837	0.0558783
mRNA_10536		-1.94072	0.0561814
mRNA_11893		-1.7961	0.0562058
mRNA_06742		1.39563	0.0562075
mRNA_02470		-1.23326	0.056215
mRNA_00394		-1.28521	0.0562373
mRNA_02773		-1.27783	0.0563758
mRNA_01907		-1.84454	0.0563831
mRNA_00469		-1.25626	0.0565463
mRNA_04986		-1.2805	0.0565829
mRNA_05767		2.03941	0.0566987
mRNA_05037		1.59993	0.0567853
mRNA_12579		-1.29655	0.0568399
mRNA_01021		-1.31427	0.0568722
mRNA_13815		1.23448	0.0568807
mRNA_07855		1.2318	0.0568837
mRNA_03999		1.36062	0.0568949
mRNA_06585		1.63546	0.0568983
mRNA_01183		1.24255	0.0569036
mRNA_03002		-1.26078	0.0569259
mRNA_08803		-1.74586	0.0570803
mRNA_07636		6.0821	0.0570994
mRNA_04879		-1.23471	0.057165
mRNA_05453		-1.60457	0.0571957
mRNA_03573		1.27914	0.0572502
mRNA_00605		1.24956	0.0572527
mRNA_03303		-1.24874	0.057324
mRNA_01640		2.659	0.0574184
mRNA_11154		1.44211	0.0576064
mRNA_11996		1.31418	0.0576525
mRNA_08815		1.35137	0.0576756
mRNA_02152		-1.26768	0.0578203
mRNA_02588		1.2103	0.0579604
mRNA_02308		-1.25823	0.0579705
mRNA_03894		-1.51337	0.0580181
mRNA_07730		-1.23444	0.0580261
mRNA_06396		1.89431	0.0580591
mRNA_14146		-1.35492	0.0580896
mRNA_01321		1.22689	0.0581103
mRNA_04891		-1.4083	0.0581369
mRNA_06143		-3.96928	0.0581655
mRNA_02516		-1.22563	0.0582139
mRNA_11742		1.21119	0.0582218
mRNA_12503		-3.38994	0.0582557
mRNA_04660		1.2206	0.0583
mRNA_09571		-1.63728	0.0584741
mRNA_12904		-1.22799	0.0585682
mRNA_05136		1.61234	0.0585738
mRNA_03869		1.21137	0.0585815
mRNA_02235		1.26458	0.0587105
mRNA_03267		1.25816	0.0587583
mRNA_08453		-1.41918	0.0588036
mRNA_03281		1.24436	0.0588227
mRNA_12445		-3.96883	0.0588778
mRNA_00565		-1.22851	0.0588845
mRNA_07358		-1.41943	0.0590353
mRNA_06071		-2.20674	0.0590747
mRNA_01959		1.21262	0.0591407
mRNA_09425		-1.24675	0.0591446
mRNA_03452		-1.41379	0.059157
mRNA_04084		1.24057	0.0592955
mRNA_03349		-1.27609	0.059304
mRNA_03874		1.21149	0.0593147
mRNA_09547		1.40292	0.0594267
mRNA_07226		-1.50513	0.059489
mRNA_06995		-1.23272	0.0595936
mRNA_13134		-1.31406	0.059692
mRNA_08229		1.23098	0.0598736
mRNA_00851		-1.27168	0.0599073
mRNA_09398		-1.22775	0.0600757
mRNA_13732		-2.18531	0.0603631
mRNA_08188		1.20873	0.0604606
mRNA_07583		-3.96964	0.060531
mRNA_12470		1.22	0.0605853
mRNA_03619		-1.35352	0.0605944
mRNA_06528		-1.48065	0.0608033
mRNA_10659		1.25488	0.0608154
mRNA_01277		-1.33402	0.0608674
mRNA_09241		-1.24389	0.0608888
mRNA_02080		-1.34558	0.0609715
mRNA_06770		-1.2303	0.0611664
mRNA_13306		-1.51767	0.0612007
mRNA_03049		1.21346	0.0612154
mRNA_06353		-1.26481	0.0612517
mRNA_12159		1.22688	0.0613585
mRNA_00540		-1.64569	0.0614034
mRNA_04318		-1.82414	0.0615727
mRNA_06381		-1.2579	0.0615799
mRNA_12523		-6.04995	0.0616231
mRNA_01956		-1.23012	0.0617569
mRNA_10450		-3.96955	0.0617784
mRNA_09286		-1.26341	0.0617927
mRNA_10056		-1.25011	0.0618023
mRNA_05697		1.27005	0.0620572
mRNA_10035		1.2359	0.0620751
mRNA_10307		-1.2195	0.0621198
mRNA_07609		-1.34357	0.0621377
mRNA_12553		2.22078	0.0621447
mRNA_08219		-2.84471	0.0621601
mRNA_09989		-1.33995	0.0621651
mRNA_01777		-1.90781	0.0621786
mRNA_07347		-1.24175	0.0623077
mRNA_13026		-1.30324	0.0623131
mRNA_06369		-1.23758	0.0623678
mRNA_14077		-2.84431	0.0623833
mRNA_11370		1.23982	0.0623897
mRNA_12459		-1.21738	0.0625533
mRNA_00746		-1.25492	0.0625658
mRNA_10804		-1.39579	0.0625811
mRNA_09964		-1.26901	0.0626796
mRNA_03677		-2.42569	0.0626953
mRNA_04843		-1.48284	0.0627516
mRNA_07030		1.32666	0.0628373
mRNA_08828		1.2052	0.0631659
mRNA_01910		2.0384	0.0631772
mRNA_13030		-1.32966	0.0631817
mRNA_09682		-1.2448	0.0632205
mRNA_09120		-1.74629	0.0632541
mRNA_13028		-1.21268	0.0632956
mRNA_12360		22.2258	0.0633017
mRNA_00907		1.48005	0.06337
mRNA_06529		-1.23565	0.0634095
mRNA_10453		1.21777	0.063653
mRNA_05591		1.49785	0.063709
mRNA_06788		1.29713	0.0637208
mRNA_08697		1.21882	0.0637844
mRNA_10061		1.24042	0.0638581
mRNA_00652		-1.22106	0.0638981
mRNA_03084		1.22349	0.0639006
mRNA_10426		-1.24387	0.0639116
mRNA_08552		-1.22298	0.0639256
mRNA_13127		1.22242	0.0639449
mRNA_01381		1.20052	0.0639695
mRNA_07360		-1.26367	0.0639999
mRNA_04646		-1.25364	0.0640193
mRNA_06667		-1.38137	0.0641034
mRNA_09232		1.53321	0.0641909
mRNA_06867		1.24304	0.0642371
mRNA_12495		2.60062	0.0642927
mRNA_02807		-1.47306	0.0643611
mRNA_07741		1.23073	0.064419
mRNA_09219		-1.22137	0.0645365
mRNA_04964		-1.21693	0.0645464
mRNA_03307		1.21099	0.0645492
mRNA_09148		1.236	0.0646107
mRNA_07590		-1.66594	0.0646353
mRNA_13432		6.00003	0.0646913
mRNA_06584		-1.24238	0.0646947
mRNA_08608		1.22641	0.064751
mRNA_09502		3.34779	0.0648592
mRNA_07778		-1.26592	0.0648765
mRNA_13300		-2.84427	0.0649925
mRNA_01371		-1.2245	0.0650058
mRNA_01605		-3.54888	0.0650447
mRNA_13766		-1.28579	0.0650704
mRNA_10387		1.21887	0.0652078
mRNA_03226		-1.4043	0.0653654
mRNA_05877		-1.98037	0.0655344
mRNA_07946		1.31477	0.0655557
mRNA_05762		1.21394	0.0655886
mRNA_07247		1.63744	0.0655989
mRNA_08794		2.30092	0.0656069
mRNA_11082		1.25563	0.0656114
mRNA_01479		1.60098	0.0656867
mRNA_10937		-1.2383	0.0657478
mRNA_03051		-2.56843	0.0657711
mRNA_02938		1.25151	0.065895
mRNA_02228		-1.2441	0.0659505
mRNA_01565		1.21771	0.0659789
mRNA_00596		1.20933	0.065984
mRNA_12171		-1.23103	0.0659908
mRNA_03462		1.2258	0.0660224
mRNA_09963		1.22329	0.0660297
mRNA_00905		1.21833	0.0663749
mRNA_03325		-1.2405	0.0663968
mRNA_09613		-1.91468	0.0664
mRNA_02482		-1.21902	0.0665119
mRNA_01733		1.27173	0.0665469
mRNA_10205		1.20736	0.0665474
mRNA_06466		1.2387	0.0665496
mRNA_03801		1.22062	0.0665689
mRNA_12033		-1.21572	0.0666184
mRNA_13840		-1.22642	0.0667178
mRNA_13741		1.23428	0.0667401
mRNA_07307		-1.26337	0.0668375
mRNA_07355		-1.28474	0.06686
mRNA_13138		1.2193	0.0668724
mRNA_05494		-1.28912	0.066924
mRNA_12586		1.21321	0.0670574
mRNA_02384		1.21217	0.067118
mRNA_02844		-1.26909	0.067177
mRNA_10206		1.34325	0.067315
mRNA_06846		-1.22622	0.067337
mRNA_01476		1.21088	0.0674373
mRNA_01488		-1.21728	0.0674567
mRNA_13859		1.66034	0.0675036
mRNA_01579		1.23478	0.0675279
mRNA_03041		-1.32354	0.0676322
mRNA_08984		1.2031	0.0676418
mRNA_07147		1.26428	0.067648
mRNA_10994		1.2863	0.0677717
mRNA_07635		3.92556	0.0677749
mRNA_07499		-1.21788	0.0678428
mRNA_13459		1.5368	0.0678567
mRNA_00002		-1.4173	0.0679309
mRNA_05954		1.24799	0.0679676
mRNA_02935		1.27578	0.067969
mRNA_01220		-1.22104	0.0679883
mRNA_01541		-1.51044	0.0680133
mRNA_01699		1.61216	0.0680631
mRNA_10905		-1.25267	0.0681772
mRNA_12264		-1.21602	0.0683789
mRNA_07337		3.92474	0.0684118
mRNA_05430		2.04392	0.0684939
mRNA_05642		-1.27047	0.0685099
mRNA_03589		-1.24355	0.0685471
mRNA_07878		-1.25032	0.0687094
mRNA_12243		-1.83384	0.0688821
mRNA_10854		-1.48338	0.0688994
mRNA_14046		1.22716	0.0690337
mRNA_08820		1.23251	0.0691168
mRNA_12255		1.20754	0.0692758
mRNA_05038		1.24346	0.0693627
mRNA_03197		1.23962	0.0694597
mRNA_09235		-1.24513	0.0695329
mRNA_02586		1.2478	0.0695417
mRNA_01996		-1.24949	0.0695836
mRNA_11451		1.21702	0.0697026
mRNA_03925		-5.39304	0.0699136
mRNA_10337		-2.07858	0.0699761
mRNA_13405		1.2229	0.0700355
mRNA_08456		-1.55546	0.0700504
mRNA_04382		-1.42661	0.0700978
mRNA_10572		-1.39805	0.0701114
mRNA_03315		-1.26627	0.0703636
mRNA_00771		-5.39308	0.0703855
mRNA_10934		-1.21447	0.0704162
mRNA_13420		-1.51565	0.070426
mRNA_05617		1.30168	0.0705452
mRNA_09904		1.2773	0.0706716
mRNA_07506		-1.20515	0.0706724
mRNA_09388		1.2143	0.0707097
mRNA_07532		-2.68667	0.0708613
mRNA_10767		-1.25745	0.0711992
mRNA_02139		-1.81296	0.0712098
mRNA_11968		2.39767	0.0712881
mRNA_06714		-1.25602	0.0713493
mRNA_01314		-1.47868	0.0713644
mRNA_00664		2.34406	0.0714016
mRNA_03230		1.21733	0.0714017
mRNA_05191		3.9257	0.0714989
mRNA_08372		1.24241	0.0715004
mRNA_10083		-1.26117	0.071515
mRNA_05773		-2.05589	0.0715551
mRNA_05130		-1.20845	0.0716378
mRNA_02325		5.33446	0.0717348
mRNA_06598		-1.20788	0.0718609
mRNA_08653		-1.23299	0.0720957
mRNA_03676		-1.27512	0.0722635
mRNA_09611		1.23593	0.0722699
mRNA_00813		-1.26059	0.0724007
mRNA_10392		1.20818	0.0724384
mRNA_10356		1.21735	0.0724919
mRNA_07578		1.26429	0.0725129
mRNA_12100		4.0244	0.0725471
mRNA_10691		-1.23041	0.072568
mRNA_08683		1.45193	0.0725752
mRNA_14155		1.2113	0.072643
mRNA_03068		1.45158	0.0726751
mRNA_03643		-1.26245	0.0727494
mRNA_02093		1.20608	0.0728052
mRNA_02428		-1.31445	0.0729894
mRNA_06505		-1.40591	0.073002
mRNA_04639		-1.2332	0.0730165
mRNA_05594		1.22844	0.0730718
mRNA_09638		-1.21697	0.0730811
mRNA_10202		-1.33046	0.073191
mRNA_08261		1.20205	0.0733007
mRNA_09631		5.33498	0.073626
mRNA_06163		-1.2157	0.0736534
mRNA_00575		1.24365	0.0736566
mRNA_03424		-1.23124	0.0737404
mRNA_13440		1.2081	0.073815
mRNA_13582		1.21843	0.0738669
mRNA_05459		1.24354	0.0739246
mRNA_03477		-1.20816	0.0739443
mRNA_05449		-2.84446	0.0740237
mRNA_06196		1.22832	0.0741445
mRNA_05462		-1.26527	0.0741704
mRNA_05863		1.24238	0.0741785
mRNA_03769		1.46813	0.0742028
mRNA_11374		1.28273	0.0742069
mRNA_07693		-1.23897	0.0743198
mRNA_02544		-2.23321	0.0743242
mRNA_04739		1.20995	0.0743619
mRNA_09820		-1.23573	0.0743671
mRNA_07646		-1.2251	0.0744397
mRNA_11922		1.21252	0.0744855
mRNA_13326		-1.40928	0.0745409
mRNA_02122		1.19204	0.0745476
mRNA_04641		-1.45149	0.0745691
mRNA_05174		-1.22826	0.0746009
mRNA_11406		-19.7639	0.0746104
mRNA_08072		-1.21871	0.0746718
mRNA_12086		1.2006	0.0747327
mRNA_11819		1.23999	0.0747639
mRNA_09895		-1.84567	0.0748713
mRNA_10218		-1.20359	0.0749059
mRNA_11740		1.20331	0.0749162
mRNA_13414		-2.50267	0.0749639
mRNA_13507		1.21009	0.0750918
mRNA_11832		-1.19975	0.0751329
mRNA_10311		3.05702	0.0752789
mRNA_08091		-2.84433	0.0753339
mRNA_06825		3.05687	0.0753417
mRNA_10487		3.05693	0.0753478
mRNA_11538		1.9564	0.0753501
mRNA_12353		-1.24763	0.075415
mRNA_06645		-1.25452	0.0754532
mRNA_10247		1.42156	0.0754641
mRNA_11783		-1.2304	0.0755555
mRNA_12572		-2.36715	0.075583
mRNA_12893		-2.50235	0.0756188
mRNA_01197		-1.25906	0.0756631
mRNA_10872		-1.19248	0.0756634
mRNA_10314		-3.93278	0.0756954
mRNA_11851		1.22384	0.0757784
mRNA_11697		-1.24352	0.0758467
mRNA_08568		-2.69228	0.0759037
mRNA_00088		1.59009	0.0759638
mRNA_00178		2.81313	0.0759821
mRNA_10424		1.68781	0.0761632
mRNA_05203		1.23071	0.0761637
mRNA_00233		-1.24663	0.0761639
mRNA_11939		1.23723	0.0761726
mRNA_11999		3.05712	0.0763034
mRNA_07243		-1.20989	0.076349
mRNA_09415		3.05653	0.0763591
mRNA_03623		-1.97523	0.0763904
mRNA_09500		3.05638	0.076397
mRNA_10480		-1.25468	0.0764039
mRNA_01347		1.25677	0.0764047
mRNA_11667		1.28664	0.0764167
mRNA_10458		-1.2813	0.0764884
mRNA_01929		1.20803	0.0765168
mRNA_00779		19.5733	0.0765444
mRNA_06850		1.33494	0.0767169
mRNA_05375		1.23982	0.0767451
mRNA_09644		1.32359	0.0768366
mRNA_10597		1.7959	0.0769587
mRNA_11949		-1.24096	0.0771672
mRNA_13368		-1.35873	0.0772529
mRNA_09454		-1.23876	0.0772969
mRNA_03265		-1.23704	0.0773353
mRNA_10018		1.25233	0.0774288
mRNA_07847		-1.2001	0.0774751
mRNA_01921		-1.20039	0.0775768
mRNA_09025		-1.21724	0.0776649
mRNA_12337		1.19815	0.0781745
mRNA_13494		1.43073	0.0782409
mRNA_11045		1.22256	0.0782838
mRNA_11571		-1.23514	0.0783434
mRNA_02806		1.21264	0.07838
mRNA_00620		1.87807	0.0786054
mRNA_10711		1.22654	0.0786142
mRNA_13244		1.28602	0.0786813
mRNA_03924		-1.28932	0.0788345
mRNA_05939		1.2049	0.0788532
mRNA_13784		1.467	0.0788853
mRNA_02197		1.21454	0.0789588
mRNA_07371		-1.21461	0.0790029
mRNA_12227		-1.20408	0.0790198
mRNA_03674		-1.69655	0.0790301
mRNA_13877		-1.25214	0.0791249
mRNA_08345		-1.22581	0.0793498
mRNA_02558		-1.27456	0.0793858
mRNA_06009		1.7386	0.0796236
mRNA_01224		-1.59348	0.0796638
mRNA_04597		-1.74405	0.0796644
mRNA_08855		-1.25162	0.0797111
mRNA_01325		-1.18977	0.0798779
mRNA_02452		1.22254	0.0798821
mRNA_09835		-1.19868	0.0799297
mRNA_05207		-1.24539	0.0799355
mRNA_13657		-1.2208	0.0799677
mRNA_09126		-1.98194	0.0800765
mRNA_10476		-1.18906	0.0801861
mRNA_03527		-1.27479	0.0802105
mRNA_08859		1.22618	0.080221
mRNA_11514		1.30245	0.0803312
mRNA_06328		-1.19731	0.0803439
mRNA_01036		-5.38419	0.0804001
mRNA_09542		-1.23493	0.0804043
mRNA_13035		1.20615	0.0807804
mRNA_04041		-1.21917	0.0808002
mRNA_09801		-1.19573	0.0809417
mRNA_01022		-1.21252	0.0809613
mRNA_13722		1.26125	0.0809875
mRNA_01594		-1.20352	0.081014
mRNA_00806		5.3339	0.081111
mRNA_02560		-1.20825	0.0811344
mRNA_09960		1.54446	0.0812118
mRNA_10973		-1.47359	0.0812202
mRNA_02966		-1.22775	0.0814463
mRNA_14176		1.20066	0.0815485
mRNA_11924		1.18518	0.081606
mRNA_09720		-1.20863	0.0816853
mRNA_04193		1.31146	0.0816888
mRNA_04305		-2.73914	0.0818079
mRNA_03584		1.22285	0.0818341
mRNA_01693		-1.20768	0.0818604
mRNA_13430		1.43058	0.0818911
mRNA_06113		1.21161	0.0819225
mRNA_09824		1.29049	0.0820935
mRNA_07040		-1.23281	0.0820947
mRNA_01983		-1.23792	0.0821147
mRNA_03930		-1.2077	0.0824623
mRNA_09038		-1.21687	0.0825175
mRNA_13027		1.29772	0.082569
mRNA_07702		-1.21449	0.0826713
mRNA_05043		-1.24175	0.0826776
mRNA_05062		-1.22798	0.0827174
mRNA_05550		2.20751	0.0829024
mRNA_11106		1.21837	0.0829195
mRNA_04134		-20.1837	0.0829334
mRNA_12792		1.18696	0.0829514
mRNA_13137		1.2338	0.0830158
mRNA_05753		1.22227	0.0831103
mRNA_05163		-1.20691	0.0831122
mRNA_03553		1.29148	0.083124
mRNA_09348		-1.194	0.0832901
mRNA_03983		-1.90815	0.0833966
mRNA_10538		-1.21436	0.083513
mRNA_05673		-1.3146	0.0836616
mRNA_04172		-1.29637	0.0837939
mRNA_06998		-1.20667	0.083846
mRNA_06534		-1.49225	0.0839079
mRNA_10473		-2.50236	0.0839189
mRNA_06365		-2.84459	0.084022
mRNA_13560		-1.33255	0.0840284
mRNA_01246		1.22411	0.0841374
mRNA_05269		-1.40186	0.0841687
mRNA_08455		-2.08651	0.0843802
mRNA_13720		1.39446	0.0845188
mRNA_07177		-1.35646	0.0845633
mRNA_01622		1.2386	0.0845905
mRNA_10531		-1.23022	0.0847408
mRNA_03538		-1.22743	0.0847879
mRNA_04470		1.19393	0.0848699
mRNA_04821		-1.21678	0.0848956
mRNA_09227		-1.18801	0.0849439
mRNA_05046		-1.63947	0.0849838
mRNA_04690		-1.2171	0.08499
mRNA_03417		-1.20799	0.0850591
mRNA_03219		1.20103	0.0851744
mRNA_12273		1.20284	0.0851922
mRNA_13610		2.05511	0.0852345
mRNA_06644		-1.21102	0.0852906
mRNA_02989		1.21353	0.0853216
mRNA_11496		-2.2326	0.0853528
mRNA_09130		-1.21468	0.0853629
mRNA_01023		-1.21352	0.0853847
mRNA_13577		1.20235	0.0854838
mRNA_04195		-3.54609	0.0855632
mRNA_02901		-1.23668	0.0856885
mRNA_05437		1.21779	0.0857325
mRNA_04634		1.30756	0.0858406
mRNA_04487		-1.26752	0.086095
mRNA_03830		1.20642	0.0860958
mRNA_08944		1.2603	0.0861031
mRNA_00516		1.69775	0.0862345
mRNA_00191		-1.21289	0.0867611
mRNA_08850		1.22216	0.0868035
mRNA_01269		-3.09187	0.0868493
mRNA_04119		1.19246	0.0869497
mRNA_01071		1.19842	0.0869665
mRNA_01704		-1.19218	0.0869672
mRNA_08953		-2.08596	0.0869947
mRNA_05452		1.19806	0.0871709
mRNA_01964		1.21746	0.087217
mRNA_01219		-1.23127	0.0873021
mRNA_01980		-1.40158	0.0875347
mRNA_09431		1.22046	0.0876115
mRNA_13172		1.2019	0.087663
mRNA_03438		2.39952	0.0876925
mRNA_10747		-1.31305	0.087881
mRNA_07162		1.20292	0.0879071
mRNA_09264		1.21159	0.0879335
mRNA_13408		-1.22086	0.0879804
mRNA_12155		-1.23417	0.0880243
mRNA_10602		1.1916	0.0880402
mRNA_07219		1.24662	0.0882021
mRNA_04258		1.20954	0.0882185
mRNA_09053		-1.25301	0.0882563
mRNA_08274		1.21632	0.0882955
mRNA_09805		1.19667	0.0883191
mRNA_05086		1.21016	0.0883399
mRNA_13931		-1.88979	0.088364
mRNA_07737		1.18452	0.0883812
mRNA_04197		3.05737	0.0884353
mRNA_11418		3.50678	0.0884921
mRNA_13211		3.50636	0.0885093
mRNA_05590		1.18445	0.0885351
mRNA_05526		-1.2363	0.0885526
mRNA_00997		1.21616	0.0886259
mRNA_14096		1.19579	0.088796
mRNA_04725		-1.29722	0.0888092
mRNA_02253		-1.79059	0.0888352
mRNA_08854		-1.29267	0.0888784
mRNA_06538		1.20984	0.0890181
mRNA_06738		-1.84572	0.0890228
mRNA_02130		-1.20672	0.0890611
mRNA_03149		-1.23071	0.0891368
mRNA_13240		1.19364	0.0892524
mRNA_05343		3.50671	0.0892622
mRNA_08625		-1.84591	0.0893155
mRNA_12130		-1.32357	0.0893567
mRNA_02978		-1.21338	0.0893614
mRNA_11818		-1.1903	0.0895193
mRNA_06323		1.22806	0.089579
mRNA_08708		1.19746	0.0896029
mRNA_01158		1.21161	0.0896065
mRNA_06888		1.19581	0.0896767
mRNA_06341		-1.62473	0.0897294
mRNA_10104		-1.23041	0.089744
mRNA_12134		1.22507	0.0898076
mRNA_08822		1.21008	0.0898189
mRNA_10185		-1.19549	0.0900216
mRNA_09041		1.19985	0.0900817
mRNA_13583		1.19904	0.0901653
mRNA_12391		1.1952	0.0902372
mRNA_02383		-1.52333	0.0906158
mRNA_13892		1.20746	0.0906222
mRNA_11728		1.20229	0.0906538
mRNA_13596		1.39641	0.0907106
mRNA_12760		1.19977	0.0907163
mRNA_07749		1.18127	0.0907542
mRNA_03503		-1.20114	0.0908448
mRNA_09918		-2.50205	0.0908687
mRNA_07722		1.26156	0.0909899
mRNA_07043		1.19865	0.0910097
mRNA_03705		1.43205	0.0911259
mRNA_02168		-17.0826	0.0911511
mRNA_04275		1.20786	0.0912232
mRNA_09209		-17.0816	0.0912263
mRNA_14088		-1.20027	0.0912305
mRNA_01571		1.21409	0.0912621
mRNA_11631		-1.24257	0.091357
mRNA_00454		1.20871	0.0914444
mRNA_03555		1.20013	0.0915745
mRNA_05206		1.19585	0.0915874
mRNA_05143		-1.19265	0.091598
mRNA_04977		1.20879	0.0918217
mRNA_13736		-1.19785	0.0918506
mRNA_13159		-1.8447	0.0918923
mRNA_04518		1.20143	0.0919296
mRNA_03734		1.20779	0.0919558
mRNA_13742		-1.28434	0.091962
mRNA_09937		-1.93203	0.0919872
mRNA_05054		1.22258	0.0919921
mRNA_04902		-1.97471	0.0920477
mRNA_05660		1.20659	0.0921385
mRNA_09233		1.19632	0.0922428
mRNA_11325		1.21247	0.0923969
mRNA_09697		-1.2203	0.0924116
mRNA_02555		2.58518	0.092428
mRNA_00204		-1.25825	0.0924307
mRNA_06789		16.9174	0.0924772
mRNA_05920		16.9171	0.092578
mRNA_11986		1.19957	0.0925804
mRNA_05623		-2.50276	0.0926792
mRNA_00649		-1.67774	0.0927069
mRNA_04312		1.19892	0.0927545
mRNA_04693		1.21042	0.092776
mRNA_10427		1.24744	0.0927776
mRNA_02664		-1.22065	0.0929054
mRNA_10454		1.22507	0.0929518
mRNA_00628		-2.14376	0.0929798
mRNA_10092		-1.53527	0.0931385
mRNA_07566		1.18666	0.0932289
mRNA_12441		1.31988	0.0932896
mRNA_02686		1.1951	0.0934154
mRNA_01378		1.2505	0.0935495
mRNA_02689		-1.18685	0.0937193
mRNA_11885		-1.29309	0.0937232
mRNA_05651		1.2507	0.0937942
mRNA_03187		-1.21058	0.0940225
mRNA_04482		1.19762	0.0940588
mRNA_00260		-1.196	0.0942213
mRNA_01552		1.86824	0.0942705
mRNA_03697		-1.2433	0.0942714
mRNA_13228		-1.18961	0.0942847
mRNA_11371		-1.29208	0.094386
mRNA_09231		1.44847	0.0944209
mRNA_08033		1.20827	0.0944758
mRNA_06756		1.23588	0.0946077
mRNA_05330		1.25627	0.0947952
mRNA_09603		2.47479	0.0948297
mRNA_02292		-1.19693	0.0949451
mRNA_02290		1.41241	0.0950841
mRNA_09451		-1.22926	0.0951849
mRNA_07397		-1.27399	0.0952966
mRNA_04587		1.19854	0.0953581
mRNA_01427		-1.19711	0.0954141
mRNA_08814		1.18876	0.095498
mRNA_10254		1.61447	0.0955748
mRNA_05171		1.18971	0.0956236
mRNA_04034		1.20248	0.0956496
mRNA_01716		1.21926	0.0958818
mRNA_03634		1.19976	0.0958895
mRNA_01724		1.18041	0.0958935
mRNA_03451		-1.30221	0.0959359
mRNA_08558		2.58514	0.0964341
mRNA_09156		1.20582	0.0964418
mRNA_13495		1.21892	0.0965024
mRNA_07632		-1.23307	0.0965271
mRNA_03971		-1.24236	0.0966317
mRNA_10720		1.45313	0.0966325
mRNA_04581		-1.19137	0.0966651
mRNA_01335		-1.5628	0.0966679
mRNA_08483		-2.61445	0.0966723
mRNA_11090		-1.21213	0.0966892
mRNA_12021		-1.19112	0.0967169
mRNA_07005		-1.21756	0.096805
mRNA_03042		1.19304	0.0968556
mRNA_11800		1.21559	0.0968747
mRNA_00818		-1.26649	0.0969143
mRNA_02487		1.73762	0.0969509
mRNA_03865		1.1912	0.0971677
mRNA_09663		1.18487	0.0971735
mRNA_04896		-1.22559	0.097311
mRNA_09171		1.24119	0.0973531
mRNA_06786		1.20228	0.0976502
mRNA_03063		-1.20603	0.097769
mRNA_09617		-1.31359	0.0978017
mRNA_08537		1.18696	0.098136
mRNA_12220		1.27595	0.098201
mRNA_06643		1.21111	0.0982069
mRNA_01307		1.19923	0.0982793
mRNA_13718		-1.29065	0.0983005
mRNA_13636		-1.42702	0.0983033
mRNA_08933		-1.22606	0.0984166
mRNA_01682		1.20382	0.0985101
mRNA_01292		-1.19405	0.0985815
mRNA_02722		-1.19724	0.098596
mRNA_11485		2.58552	0.0985995
mRNA_11103		-1.18232	0.0986096
mRNA_04221		-1.32444	0.0986585
mRNA_04698		-1.21995	0.099114
mRNA_03724		-1.20084	0.0991405
mRNA_01245		1.18431	0.0991681
mRNA_09828		3.50654	0.0991739
mRNA_06348		-1.38251	0.099262
mRNA_05728		1.27124	0.0993912
mRNA_02382		1.22687	0.099668
mRNA_13221		1.22372	0.0997048
mRNA_00351		1.22274	0.099762
mRNA_02610		1.18717	0.0998976
mRNA_05722		1.19307	0.0999321
mRNA_03931		-1.477	0.0999964
mRNA_11347		-1.19247	0.100026
mRNA_01884		1.5644	0.10009
mRNA_13308		1.21571	0.100272
mRNA_07231		-1.19411	0.100315
mRNA_00429		1.26085	0.100472
mRNA_11882		1.19828	0.100664
mRNA_01548		1.20056	0.100785
mRNA_11375		1.20131	0.100853
mRNA_10172		-1.18066	0.100868
mRNA_12880		-1.18997	0.10091
mRNA_14067		-1.20514	0.100942
mRNA_01318		-1.19734	0.10098
mRNA_05351		1.31407	0.101083
mRNA_02034		1.94921	0.101281
mRNA_11788		1.19658	0.101317
mRNA_08340		1.94871	0.101321
mRNA_13218		3.51039	0.101443
mRNA_12693		1.18079	0.101579
mRNA_11699		-1.21997	0.10171
mRNA_00413		-1.27967	0.101728
mRNA_11041		1.19659	0.10176
mRNA_00359		1.21367	0.101793
mRNA_13257		-4.6623	0.101833
mRNA_03278		-4.66193	0.101954
mRNA_01459		-4.66192	0.10196
mRNA_06363		1.18051	0.101961
mRNA_07740		-4.66204	0.101965
mRNA_08134		-4.66167	0.101968
mRNA_04313		-4.66166	0.101974
mRNA_03148		-1.17796	0.101975
mRNA_00490		-4.6615	0.101997
mRNA_13744		-4.66121	0.101997
mRNA_12339		-1.1942	0.102002
mRNA_10290		1.17995	0.10203
mRNA_09045		1.20371	0.102166
mRNA_06746		1.19769	0.102266
mRNA_13660		-2.61406	0.102281
mRNA_05905		-1.20273	0.102316
mRNA_12338		-2.09671	0.102362
mRNA_06090		-1.17623	0.1024
mRNA_10430		-1.19844	0.102498
mRNA_05748		1.17777	0.102523
mRNA_14159		1.18913	0.102529
mRNA_03500		-1.55732	0.102555
mRNA_06169		1.20093	0.102609
mRNA_00572		-1.50045	0.102627
mRNA_11469		-1.21182	0.102655
mRNA_10432		1.17767	0.102774
mRNA_00078		-1.5395	0.102811
mRNA_00172		1.26403	0.102849
mRNA_00482		1.75509	0.102869
mRNA_07933		1.19046	0.10294
mRNA_12436		1.20743	0.102968
mRNA_05631		1.20416	0.103008
mRNA_10528		1.43577	0.103091
mRNA_05775		17.7515	0.103136
mRNA_12757		1.18839	0.103166
mRNA_12963		1.19116	0.103286
mRNA_00883		1.19346	0.103308
mRNA_06683		-1.20929	0.103507
mRNA_07799		1.26456	0.10359
mRNA_08884		1.19111	0.103608
mRNA_12417		1.19963	0.103636
mRNA_12289		1.19601	0.103744
mRNA_03136		-1.29026	0.103774
mRNA_05192		-1.26627	0.103804
mRNA_13291		-1.31893	0.103875
mRNA_07118		1.21575	0.104017
mRNA_08951		1.18678	0.104088
mRNA_09335		-1.18889	0.104123
mRNA_11639		1.22373	0.104195
mRNA_02471		1.72333	0.104244
mRNA_10932		1.25323	0.104249
mRNA_00375		1.24209	0.104348
mRNA_12300		4.61165	0.104445
mRNA_00080		4.61128	0.104464
mRNA_01962		4.61116	0.104485
mRNA_07952		4.61116	0.104491
mRNA_05481		4.61082	0.104491
mRNA_04664		-2.0059	0.104501
mRNA_01624		1.19507	0.104847
mRNA_05612		1.19643	0.104884
mRNA_02051		-1.19998	0.104937
mRNA_07131		-1.19035	0.105187
mRNA_02391		-1.18169	0.105251
mRNA_05094		1.18797	0.105268
mRNA_12335		1.23336	0.105273
mRNA_02743		-1.43016	0.105474
mRNA_02007		1.21173	0.105613
mRNA_11548		-1.23304	0.105629
mRNA_05362		-1.23756	0.105697
mRNA_04792		-1.20227	0.105709
mRNA_01004		-1.17649	0.10605
mRNA_11750		1.18839	0.106104
mRNA_10118		1.18293	0.10645
mRNA_02731		1.19312	0.106586
mRNA_11472		-1.23171	0.106729
mRNA_08993		-1.17859	0.106788
mRNA_10091		1.20796	0.106789
mRNA_00061		2.58525	0.10686
mRNA_01839		-1.57808	0.106863
mRNA_10925		1.17747	0.10698
mRNA_01497		-2.31556	0.10707
mRNA_06889		-1.7212	0.107202
mRNA_02963		1.18853	0.107368
mRNA_13730		4.61036	0.10739
mRNA_08305		1.19952	0.107465
mRNA_12774		4.61036	0.107524
mRNA_02161		1.18651	0.107658
mRNA_03657		1.20041	0.107675
mRNA_01194		1.18724	0.107852
mRNA_11786		-1.18557	0.108015
mRNA_10232		1.19748	0.108138
mRNA_10512		1.18868	0.108171
mRNA_01215		1.18926	0.10824
mRNA_13340		-1.17846	0.108295
mRNA_00655		-1.24153	0.108362
mRNA_11296		-1.20363	0.108388
mRNA_01872		-1.18719	0.108423
mRNA_05439		-1.25717	0.108441
mRNA_13838		1.18432	0.108531
mRNA_01659		1.18545	0.108776
mRNA_01736		1.25262	0.10901
mRNA_05057		-1.22998	0.109011
mRNA_10323		1.18554	0.109022
mRNA_00382		-1.19903	0.109051
mRNA_00686		-1.17728	0.109178
mRNA_04570		-1.20784	0.109242
mRNA_01915		-1.56086	0.109251
mRNA_08583		-1.17626	0.109263
mRNA_10524		-1.21938	0.109317
mRNA_14140		1.17869	0.109346
mRNA_05535		1.66058	0.109353
mRNA_08441		-3.55903	0.10941
mRNA_10904		-1.63461	0.109473
mRNA_11150		-1.16727	0.10949
mRNA_09257		-1.20511	0.10957
mRNA_11671		-1.25063	0.109837
mRNA_08705		1.20098	0.109997
mRNA_08620		1.20337	0.110055
mRNA_01512		-1.27679	0.1101
mRNA_07405		2.76194	0.110351
mRNA_08926		-1.18311	0.110435
mRNA_03289		-1.48703	0.110444
mRNA_01127		4.61131	0.110449
mRNA_05149		1.18021	0.110477
mRNA_13812		-1.81343	0.110484
mRNA_13053		-1.17267	0.110544
mRNA_05381		-1.19541	0.11078
mRNA_11721		-1.20375	0.110837
mRNA_03732		-1.68067	0.110982
mRNA_13568		1.17508	0.111188
mRNA_05107		1.18649	0.111206
mRNA_12473		1.1942	0.111298
mRNA_13855		1.27149	0.111391
mRNA_02465		-1.25013	0.111463
mRNA_06388		-1.18314	0.111464
mRNA_00688		-2.79374	0.111467
mRNA_12780		2.7625	0.111475
mRNA_08052		2.76213	0.111563
mRNA_12522		2.76188	0.111626
mRNA_10888		1.57211	0.111652
mRNA_13675		1.20295	0.111665
mRNA_09323		1.18385	0.111679
mRNA_12032		-1.17647	0.111731
mRNA_07212		1.26573	0.111752
mRNA_13839		-1.21797	0.111779
mRNA_03026		1.19869	0.111806
mRNA_07679		-2.09648	0.111837
mRNA_12840		-1.46494	0.111892
mRNA_09245		1.23531	0.111921
mRNA_10545		-1.54209	0.112141
mRNA_03096		1.1899	0.112163
mRNA_11700		1.27896	0.112265
mRNA_01472		-1.17681	0.112338
mRNA_05121		1.18491	0.112402
mRNA_09735		1.18368	0.112427
mRNA_00436		-1.40774	0.112489
mRNA_02737		-1.19263	0.112542
mRNA_12028		-1.30943	0.11274
mRNA_01829		1.2941	0.112772
mRNA_04082		-1.23036	0.112837
mRNA_06740		-1.22304	0.113004
mRNA_02026		1.85707	0.113332
mRNA_07469		-1.28338	0.113338
mRNA_09115		1.19624	0.11353
mRNA_02078		-1.25448	0.113558
mRNA_00232		1.64507	0.113743
mRNA_05197		1.22063	0.11378
mRNA_05144		1.1981	0.113794
mRNA_11544		1.26729	0.113805
mRNA_05178		-1.18612	0.113819
mRNA_02518		-2.61732	0.113838
mRNA_04432		1.18987	0.11396
mRNA_13936		-4.65679	0.114023
mRNA_01308		-4.6522	0.114076
mRNA_08760		-14.4043	0.114083
mRNA_04410		-14.4034	0.114255
mRNA_09021		-14.4033	0.114264
mRNA_08269		-14.4026	0.114265
mRNA_10890		-1.20936	0.114273
mRNA_05217		-1.17834	0.114618
mRNA_11804		-1.189	0.114655
mRNA_10488		-1.18507	0.114658
mRNA_07127		1.18472	0.114665
mRNA_13479		1.18042	0.114674
mRNA_04259		-1.192	0.114706
mRNA_02038		1.20656	0.114787
mRNA_10402		1.25122	0.114938
mRNA_06084		1.25255	0.114943
mRNA_05685		1.19176	0.115013
mRNA_07687		-1.21903	0.115067
mRNA_03632		1.19508	0.115269
mRNA_03641		1.23421	0.115516
mRNA_13183		1.37116	0.115568
mRNA_07784		-1.30852	0.115675
mRNA_08766		1.70559	0.115741
mRNA_02060		1.18068	0.115758
mRNA_03390		14.2647	0.115801
mRNA_12634		14.2645	0.115849
mRNA_09043		14.2638	0.115852
mRNA_06350		14.2636	0.115858
mRNA_12487		14.2627	0.115861
mRNA_12752		14.2624	0.11587
mRNA_13888		14.2624	0.115873
mRNA_08087		14.2624	0.115873
mRNA_04080		14.2624	0.115873
mRNA_05834		1.2394	0.115873
mRNA_02566		-1.19421	0.1159
mRNA_02788		1.17433	0.116216
mRNA_13932		-1.64274	0.116289
mRNA_07924		-1.20367	0.116298
mRNA_12609		1.1766	0.116384
mRNA_10122		-1.18188	0.116493
mRNA_07458		1.19061	0.116698
mRNA_11837		1.18146	0.116754
mRNA_13216		1.64601	0.116803
mRNA_06195		1.20801	0.116805
mRNA_10058		-1.18371	0.116919
mRNA_04173		-14.4051	0.116931
mRNA_13526		1.18175	0.116946
mRNA_01542		1.408	0.117025
mRNA_07770		-1.19838	0.117293
mRNA_10069		-1.18812	0.117298
mRNA_00498		-1.64116	0.117438
mRNA_06290		-1.31112	0.117615
mRNA_02069		-1.19031	0.117659
mRNA_04956		-1.26053	0.117737
mRNA_13704		-1.22437	0.117781
mRNA_03859		-1.48525	0.117852
mRNA_11334		-1.64225	0.117888
mRNA_09023		1.1797	0.11791
mRNA_06908		1.51743	0.118004
mRNA_01973		1.27878	0.118086
mRNA_14049		-1.18694	0.118453
mRNA_06876		1.19272	0.118487
mRNA_01768		1.17871	0.118631
mRNA_10406		-1.33964	0.118674
mRNA_02050		-1.21598	0.118694
mRNA_06946		-1.24538	0.118737
mRNA_13853		1.29394	0.118771
mRNA_10049		-1.40886	0.118779
mRNA_10750		-1.29616	0.118857
mRNA_09692		1.17695	0.118892
mRNA_10044		-1.18718	0.118903
mRNA_13544		1.17952	0.118923
mRNA_14153		1.18474	0.118964
mRNA_13363		-1.18368	0.119043
mRNA_06073		-1.19445	0.119099
mRNA_13098		1.2304	0.119101
mRNA_08770		1.35731	0.119211
mRNA_10355		1.27436	0.119223
mRNA_01214		1.18751	0.119558
mRNA_05271		1.35488	0.119562
mRNA_06784		1.2058	0.119574
mRNA_03842		-1.20104	0.119593
mRNA_05696		-1.33279	0.119626
mRNA_12675		-1.29239	0.119713
mRNA_01744		-2.26623	0.119758
mRNA_08032		-1.19792	0.119809
mRNA_02282		1.54755	0.119878
mRNA_00542		1.30806	0.11993
mRNA_00307		1.21292	0.120054
mRNA_05682		-1.18264	0.120154
mRNA_09932		-1.20812	0.120278
mRNA_09155		1.19202	0.120296
mRNA_12490		1.41257	0.120546
mRNA_13348		1.23888	0.120555
mRNA_07752		1.40135	0.120562
mRNA_02184		-1.96651	0.120589
mRNA_08197		1.19332	0.120613
mRNA_13250		-1.45421	0.120623
mRNA_03519		1.29795	0.120643
mRNA_04443		-1.17229	0.12065
mRNA_12179		1.18768	0.120688
mRNA_10317		-1.17718	0.120718
mRNA_05307		-14.585	0.120732
mRNA_04498		1.18243	0.120823
mRNA_03170		1.73784	0.1209
mRNA_02669		-1.47329	0.120901
mRNA_02258		1.18524	0.12097
mRNA_10508		1.20781	0.121064
mRNA_12987		1.18127	0.121081
mRNA_01010		1.25812	0.121158
mRNA_02342		-1.18582	0.121197
mRNA_11449		2.07294	0.121289
mRNA_05401		1.17914	0.121385
mRNA_00846		-1.19709	0.121412
mRNA_11556		1.20989	0.121499
mRNA_12965		1.20596	0.121527
mRNA_13327		1.20859	0.121534
mRNA_08222		1.17869	0.121597
mRNA_11632		-1.27599	0.121631
mRNA_06226		-1.17472	0.12177
mRNA_11823		-1.18283	0.122005
mRNA_01586		-1.92959	0.122055
mRNA_07839		1.18694	0.122088
mRNA_02401		1.50212	0.122624
mRNA_01539		-1.18802	0.122669
mRNA_13385		1.19042	0.122734
mRNA_07895		-1.21227	0.122805
mRNA_09761		-1.19302	0.123212
mRNA_07433		-1.18056	0.123224
mRNA_11909		14.0174	0.123298
mRNA_10074		14.0174	0.123381
mRNA_11791		1.20308	0.12339
mRNA_01426		1.19009	0.123427
mRNA_01227		1.19511	0.12354
mRNA_03951		1.27842	0.123622
mRNA_06306		1.35141	0.123705
mRNA_11202		-1.97058	0.123712
mRNA_02231		-1.26858	0.123766
mRNA_13315		-1.22	0.123869
mRNA_02526		1.19016	0.123872
mRNA_10982		-1.70506	0.12391
mRNA_06093		1.16835	0.12401
mRNA_05258		-1.80109	0.124259
mRNA_01889		1.33428	0.124309
mRNA_12723		-1.18449	0.124443
mRNA_11238		1.19053	0.124488
mRNA_09110		-1.19694	0.124523
mRNA_05648		-1.17976	0.124532
mRNA_09040		1.37862	0.124699
mRNA_03745		-1.30938	0.124713
mRNA_06531		-1.2342	0.124783
mRNA_12438		1.17781	0.124884
mRNA_09764		-1.42397	0.12492
mRNA_09496		-1.6774	0.124922
mRNA_07806		-2.11009	0.124938
mRNA_11042		1.16541	0.125012
mRNA_03640		-1.31499	0.125037
mRNA_00419		1.18286	0.125058
mRNA_03727		1.1764	0.125102
mRNA_02236		1.1728	0.125208
mRNA_11396		1.17546	0.125209
mRNA_02000		1.22464	0.125414
mRNA_03448		1.20975	0.125434
mRNA_06974		1.1661	0.125491
mRNA_10000		-1.33378	0.125494
mRNA_09832		-1.183	0.125506
mRNA_13747		1.62917	0.125673
mRNA_01470		-1.19708	0.125949
mRNA_12494		-1.75797	0.126012
mRNA_07154		1.24931	0.126089
mRNA_07892		-1.23607	0.126097
mRNA_09749		-2.80305	0.126234
mRNA_10321		1.24097	0.126236
mRNA_02631		-1.22502	0.126372
mRNA_07246		1.18285	0.126385
mRNA_01732		1.17553	0.126466
mRNA_06292		1.19011	0.126553
mRNA_03109		1.18032	0.126611
mRNA_06949		1.18356	0.12682
mRNA_03022		1.18694	0.126904
mRNA_03857		-1.17067	0.126946
mRNA_01141		1.19414	0.126948
mRNA_07582		1.19222	0.127045
mRNA_07779		1.17788	0.127055
mRNA_05120		-1.22936	0.127102
mRNA_00369		1.17806	0.127213
mRNA_01880		-1.58907	0.127301
mRNA_02433		-1.26425	0.127303
mRNA_07938		-1.20838	0.127407
mRNA_09522		-3.12252	0.127517
mRNA_11053		1.16872	0.127676
mRNA_07531		1.48633	0.127714
mRNA_03015		1.1814	0.127843
mRNA_02505		-1.17993	0.127845
mRNA_09577		1.19758	0.12785
mRNA_05982		1.21987	0.127994
mRNA_00549		1.1651	0.128056
mRNA_09949		-1.33447	0.128167
mRNA_12110		-1.29487	0.128239
mRNA_01072		-1.4322	0.128242
mRNA_07725		1.17449	0.128302
mRNA_00776		-2.5325	0.128376
mRNA_01393		-2.38485	0.128481
mRNA_10004		-2.38484	0.128557
mRNA_13278		-3.1227	0.128559
mRNA_03066		-1.20767	0.128571
mRNA_02147		-3.1227	0.128577
mRNA_02927		-2.38476	0.128583
mRNA_04712		-2.38466	0.128591
mRNA_10803		-1.19108	0.128593
mRNA_01433		-1.4397	0.128604
mRNA_13157		-1.29252	0.12861
mRNA_10581		-3.12216	0.128635
mRNA_00168		-1.16961	0.128636
mRNA_09119		1.18549	0.128685
mRNA_08464		1.196	0.128738
mRNA_09999		-1.27196	0.128765
mRNA_06126		-1.1778	0.128778
mRNA_09779		1.18065	0.128844
mRNA_05187		1.20165	0.128897
mRNA_05292		-1.67498	0.128905
mRNA_06904		1.19422	0.128996
mRNA_05205		-1.21137	0.129041
mRNA_00941		-3.52395	0.129053
mRNA_13911		1.23065	0.129162
mRNA_12883		1.16543	0.129165
mRNA_00258		-1.22062	0.129346
mRNA_11596		1.25496	0.129467
mRNA_07461		1.18462	0.129498
mRNA_00494		1.20066	0.129501
mRNA_02084		1.66236	0.129676
mRNA_12858		-1.16459	0.12975
mRNA_09176		-1.86404	0.129784
mRNA_07768		1.18045	0.12987
mRNA_03317		1.62346	0.129892
mRNA_05933		-1.8641	0.1301
mRNA_13147		-1.19879	0.130136
mRNA_03291		-1.18116	0.130417
mRNA_11324		-1.19618	0.130512
mRNA_10435		-1.40414	0.130664
mRNA_03106		-2.38448	0.130694
mRNA_04311		-1.7254	0.130697
mRNA_06733		-1.48515	0.130701
mRNA_02121		-1.1856	0.130776
mRNA_01834		1.58964	0.130849
mRNA_09632		-1.18053	0.130849
mRNA_03505		2.22768	0.130867
mRNA_02427		-1.29537	0.130872
mRNA_06421		-1.16934	0.130874
mRNA_10272		1.37702	0.130893
mRNA_10600		-2.09682	0.130911
mRNA_04603		1.45614	0.131092
mRNA_09468		-1.1787	0.131192
mRNA_01267		3.08827	0.131407
mRNA_12939		3.08814	0.131436
mRNA_11032		3.08802	0.131464
mRNA_06255		3.08801	0.131468
mRNA_03849		3.08796	0.131469
mRNA_10517		3.08784	0.131475
mRNA_06217		1.17274	0.13148
mRNA_00829		-1.20106	0.13152
mRNA_10267		1.1886	0.131616
mRNA_12580		1.17015	0.131719
mRNA_01574		-1.18401	0.132096
mRNA_11428		1.3435	0.132114
mRNA_09377		1.18619	0.132169
mRNA_12453		-1.2527	0.132252
mRNA_11772		-1.17569	0.132468
mRNA_02339		1.31935	0.132476
mRNA_12531		1.1797	0.132547
mRNA_07530		-1.21062	0.132667
mRNA_12557		1.19388	0.132702
mRNA_07273		-1.75741	0.132832
mRNA_05061		1.37302	0.132877
mRNA_01995		-1.18252	0.132896
mRNA_03449		1.94387	0.13291
mRNA_07653		-1.19024	0.133158
mRNA_13151		-1.20777	0.133329
mRNA_07004		-1.27421	0.133397
mRNA_03092		2.35822	0.133442
mRNA_07985		-1.47127	0.133582
mRNA_02792		-2.38465	0.133628
mRNA_06768		2.35798	0.133633
mRNA_06745		-1.69299	0.133634
mRNA_06455		-1.19372	0.133656
mRNA_07299		1.22312	0.133662
mRNA_00836		1.27752	0.13374
mRNA_06134		1.20983	0.133857
mRNA_10408		1.88528	0.134047
mRNA_05900		1.19389	0.134078
mRNA_13626		1.34684	0.134152
mRNA_00322		-1.19274	0.134172
mRNA_01649		-1.61993	0.134281
mRNA_12591		1.17987	0.134333
mRNA_05021		2.07308	0.134376
mRNA_00057		-1.28153	0.134423
mRNA_05777		1.27635	0.134526
mRNA_09907		-1.1958	0.134566
mRNA_03365		-1.16792	0.134741
mRNA_12452		2.87559	0.13478
mRNA_00150		1.36471	0.134975
mRNA_09956		2.35815	0.135167
mRNA_08241		1.18689	0.135236
mRNA_04968		-3.12264	0.13524
mRNA_08912		2.35792	0.13524
mRNA_05768		-1.17544	0.135274
mRNA_02719		-1.40523	0.135313
mRNA_08492		1.16752	0.135313
mRNA_07801		2.35769	0.135409
mRNA_13667		3.08758	0.135425
mRNA_08332		1.18181	0.135591
mRNA_03035		1.17259	0.135614
mRNA_12036		1.17765	0.135738
mRNA_00242		1.17432	0.135897
mRNA_03751		-1.17646	0.135899
mRNA_13632		1.16571	0.135975
mRNA_00468		1.17764	0.136014
mRNA_11875		1.1677	0.136016
mRNA_13081		1.16873	0.136083
mRNA_01056		1.17515	0.136107
mRNA_11678		1.22227	0.136206
mRNA_08593		-1.26624	0.136257
mRNA_03358		1.171	0.13633
mRNA_09087		-1.21086	0.136441
mRNA_01702		1.17332	0.136513
mRNA_11889		1.17445	0.136619
mRNA_02589		1.1676	0.13668
mRNA_14115		1.16931	0.136692
mRNA_00512		-1.19898	0.136726
mRNA_03762		1.19715	0.136787
mRNA_02875		-1.52172	0.136806
mRNA_00293		-1.20361	0.136881
mRNA_13386		1.1757	0.137107
mRNA_12958		2.08597	0.137124
mRNA_09622		-1.36481	0.137189
mRNA_09759		3.46013	0.137258
mRNA_04779		1.1661	0.137286
mRNA_09865		1.66138	0.137366
mRNA_03937		-1.20501	0.137432
mRNA_07128		1.16914	0.137512
mRNA_07785		-1.68153	0.137524
mRNA_05150		1.20167	0.137579
mRNA_11197		-1.1977	0.137599
mRNA_12571		1.17695	0.137605
mRNA_01390		2.35864	0.137754
mRNA_10632		2.35839	0.137884
mRNA_10216		-1.17341	0.137894
mRNA_11846		1.27472	0.137918
mRNA_08535		1.34684	0.137973
mRNA_13473		-1.18229	0.138387
mRNA_08118		-1.29643	0.138518
mRNA_06517		-1.28408	0.1386
mRNA_07816		1.18927	0.138795
mRNA_01814		-1.57699	0.138825
mRNA_05950		1.17827	0.138831
mRNA_05227		1.16607	0.1389
mRNA_12189		-1.17554	0.138939
mRNA_12808		-2.32513	0.139156
mRNA_06061		1.20144	0.139452
mRNA_03690		1.81144	0.139591
mRNA_00067		1.66252	0.139619
mRNA_03128		3.08798	0.13964
mRNA_04485		1.17191	0.139647
mRNA_13399		1.19067	0.139655
mRNA_05385		1.17334	0.139699
mRNA_13616		-1.60726	0.139834
mRNA_00449		1.16693	0.140002
mRNA_01412		1.52176	0.140069
mRNA_06976		-1.18576	0.140119
mRNA_13381		3.08757	0.140279
mRNA_12058		1.98072	0.140367
mRNA_07521		1.19532	0.14044
mRNA_12238		1.74496	0.140698
mRNA_00946		1.19023	0.140749
mRNA_02449		-1.18428	0.14081
mRNA_07336		-1.16076	0.140914
mRNA_05489		-1.18833	0.140959
mRNA_08761		-1.35463	0.141033
mRNA_00310		-1.28969	0.141064
mRNA_08636		-1.76779	0.141166
mRNA_08677		-1.29379	0.141307
mRNA_08440		-1.28225	0.141426
mRNA_08872		1.17294	0.141494
mRNA_02437		1.18586	0.141524
mRNA_07898		-1.18323	0.141585
mRNA_09920		1.19529	0.141611
mRNA_09948		1.18308	0.141772
mRNA_13267		-1.96052	0.141796
mRNA_02191		-1.96026	0.141804
mRNA_13939		-1.35538	0.141876
mRNA_06077		1.15963	0.14219
mRNA_05464		-3.12214	0.1423
mRNA_09524		-1.16793	0.142323
mRNA_08997		1.22191	0.142329
mRNA_12923		-1.17801	0.142375
mRNA_07248		-1.18325	0.142472
mRNA_13594		1.17727	0.142512
mRNA_04638		3.08753	0.142535
mRNA_01239		-1.19783	0.142557
mRNA_13355		-1.18774	0.142633
mRNA_02996		-1.17466	0.142669
mRNA_13835		-1.16702	0.142714
mRNA_05448		-1.239	0.142747
mRNA_05254		1.23804	0.142782
mRNA_11530		-1.16983	0.143056
mRNA_00681		-1.16792	0.143564
mRNA_13196		1.36009	0.143578
mRNA_00631		1.16352	0.143638
mRNA_13350		-1.20769	0.14377
mRNA_01619		1.18315	0.143993
mRNA_10003		1.1869	0.144015
mRNA_00411		-1.27387	0.144084
mRNA_06842		-1.17143	0.144207
mRNA_05277		1.18323	0.144222
mRNA_08841		-1.78152	0.144412
mRNA_07940		1.17397	0.1446
mRNA_12508		1.1996	0.144629
mRNA_13339		-1.88054	0.144804
mRNA_11008		-1.18241	0.145122
mRNA_08806		1.16529	0.14514
mRNA_09912		-1.22328	0.145153
mRNA_02837		-1.40381	0.145213
mRNA_08002		1.18181	0.145225
mRNA_13493		1.16003	0.145247
mRNA_14109		-1.17805	0.145335
mRNA_09695		-1.23069	0.145381
mRNA_08365		1.1972	0.145386
mRNA_11236		-1.39905	0.145478
mRNA_07252		1.15601	0.145631
mRNA_13103		-1.17462	0.145844
mRNA_01184		-1.1971	0.145908
mRNA_08258		-1.17021	0.145928
mRNA_00918		-1.17264	0.146079
mRNA_07660		-1.44015	0.146136
mRNA_00645		-1.18148	0.146253
mRNA_02256		-1.17381	0.146306
mRNA_11974		1.15376	0.146344
mRNA_12009		1.1673	0.146387
mRNA_12484		-1.1767	0.146405
mRNA_08555		-2.11346	0.146465
mRNA_09491		3.08771	0.146555
mRNA_08905		1.25012	0.146716
mRNA_04202		1.16963	0.146846
mRNA_08626		-3.14996	0.146993
mRNA_07211		1.16258	0.147041
mRNA_09826		1.16822	0.147093
mRNA_00932		1.26148	0.147095
mRNA_03755		-1.54573	0.147325
mRNA_01788		-2.38483	0.147328
mRNA_10933		1.16062	0.14739
mRNA_05328		-1.16971	0.147412
mRNA_10209		1.1768	0.147526
mRNA_01419		1.18075	0.147538
mRNA_12662		-11.724	0.147952
mRNA_06707		-11.724	0.147979
mRNA_05607		-11.7239	0.147979
mRNA_13829		-11.7233	0.147979
mRNA_06066		-11.7233	0.147989
mRNA_13793		-11.7232	0.147989
mRNA_13981		1.15833	0.14799
mRNA_05966		1.18297	0.148067
mRNA_08879		-1.15483	0.148081
mRNA_03615		1.15641	0.148088
mRNA_08385		-1.5764	0.148094
mRNA_05943		1.21884	0.148097
mRNA_07511		-1.19104	0.148121
mRNA_03087		1.27792	0.148253
mRNA_11943		1.34132	0.148253
mRNA_12981		1.19026	0.148299
mRNA_11516		-1.16701	0.148315
mRNA_11493		1.15807	0.148682
mRNA_13584		-1.37416	0.148795
mRNA_01835		1.44055	0.148826
mRNA_08021		-11.7226	0.14889
mRNA_04730		-11.7226	0.14893
mRNA_10515		1.7099	0.149101
mRNA_00665		-1.20863	0.149102
mRNA_00426		-11.7226	0.149104
mRNA_09247		-1.68268	0.149171
mRNA_12668		-1.50123	0.149191
mRNA_07525		-1.28862	0.149446
mRNA_04053		-1.15472	0.149473
mRNA_12795		1.15667	0.149483
mRNA_04191		1.27145	0.149484
mRNA_05981		-1.5233	0.14949
mRNA_09141		1.18161	0.149595
mRNA_02717		1.16113	0.149618
mRNA_10120		-1.1847	0.149742
mRNA_10095		-11.8142	0.14981
mRNA_06885		11.6105	0.149841
mRNA_09477		11.6105	0.149879
mRNA_08634		11.6103	0.149879
mRNA_13994		11.6103	0.149883
mRNA_02676		11.6098	0.149883
mRNA_08687		11.6098	0.149891
mRNA_06498		11.6098	0.149891
mRNA_04754		11.6096	0.149891
mRNA_11097		11.6096	0.149894
mRNA_06452		11.6096	0.149894
mRNA_00063		11.6094	0.149894
mRNA_08027		11.6094	0.149897
mRNA_01965		11.6094	0.149897
mRNA_00992		-11.8142	0.149897
mRNA_12605		11.6086	0.149906
mRNA_14063		11.6086	0.149909
mRNA_02809		11.6086	0.149909
mRNA_02898		11.6089	0.149909
mRNA_08159		-1.2946	0.150097
mRNA_09022		-1.37373	0.150277
mRNA_13294		-1.2518	0.150306
mRNA_01482		1.53111	0.150344
mRNA_13232		1.17897	0.150428
mRNA_09973		-11.7266	0.150566
mRNA_04580		-11.7266	0.150615
mRNA_11847		-11.7266	0.150616
mRNA_11484		-11.7266	0.150624
mRNA_03331		-1.63537	0.150681
mRNA_11002		1.15664	0.150728
mRNA_02351		-1.31479	0.150741
mRNA_02677		-1.226	0.150885
mRNA_10183		-1.61983	0.150928
mRNA_03733		-1.36744	0.151022
mRNA_09471		1.969	0.151028
mRNA_10868		-1.16085	0.151056
mRNA_02270		1.16673	0.151088
mRNA_01824		-1.20308	0.151102
mRNA_07107		1.15619	0.151175
mRNA_05193		-1.19027	0.151178
mRNA_08754		-1.17114	0.151306
mRNA_04176		-1.17109	0.151307
mRNA_02370		11.6996	0.151542
mRNA_00292		2.67653	0.151563
mRNA_04726		-1.23233	0.151575
mRNA_08560		-1.33869	0.151699
mRNA_08221		11.6586	0.151879
mRNA_02071		1.14951	0.1519
mRNA_02329		-1.17721	0.151967
mRNA_05283		-1.25886	0.151991
mRNA_13165		-1.17523	0.152042
mRNA_07643		-3.20652	0.152105
mRNA_07332		-1.26004	0.152165
mRNA_01930		-1.37952	0.152175
mRNA_08839		1.26826	0.152187
mRNA_05444		-1.18886	0.152301
mRNA_02249		1.25955	0.152339
mRNA_02527		-3.93086	0.152448
mRNA_12875		-3.93086	0.152489
mRNA_11465		-3.93085	0.152489
mRNA_12821		-3.9306	0.15249
mRNA_04753		-3.9306	0.152499
mRNA_09402		-3.93059	0.152499
mRNA_00065		-3.93059	0.1525
mRNA_06218		-3.93054	0.1525
mRNA_06879		-3.93064	0.1525
mRNA_02257		-3.93063	0.152508
mRNA_07077		-3.93061	0.152509
mRNA_04057		-3.93061	0.15251
mRNA_04257		-3.9306	0.15251
mRNA_02741		-3.93038	0.152512
mRNA_00383		-3.93031	0.152518
mRNA_06798		-3.93029	0.15252
mRNA_11170		-3.93029	0.152522
mRNA_13021		-3.93041	0.152522
mRNA_06059		-3.93009	0.152528
mRNA_08894		-3.93007	0.152539
mRNA_10611		1.19092	0.152541
mRNA_08748		1.27362	0.152565
mRNA_03938		1.15742	0.152609
mRNA_13575		-1.66015	0.152626
mRNA_02172		-1.54221	0.15273
mRNA_01870		1.93791	0.152731
mRNA_05713		-1.74639	0.152734
mRNA_08330		1.18336	0.152816
mRNA_07266		-1.25564	0.152836
mRNA_04930		1.18029	0.152854
mRNA_01987		-1.18485	0.152868
mRNA_09078		-1.17532	0.152936
mRNA_03548		-1.2244	0.152939
mRNA_14142		1.17454	0.152986
mRNA_04870		-1.17113	0.153091
mRNA_08485		-3.93039	0.153123
mRNA_01493		-1.41385	0.153127
mRNA_02509		1.44074	0.153316
mRNA_09746		1.35873	0.153317
mRNA_00212		1.17104	0.153318
mRNA_03175		-1.1716	0.153356
mRNA_08478		1.16086	0.153446
mRNA_03146		-2.12819	0.153558
mRNA_11483		-1.16952	0.153662
mRNA_07711		-1.19555	0.153675
mRNA_03384		-1.98778	0.153799
mRNA_01125		-1.21313	0.153842
mRNA_01739		-1.25411	0.15389
mRNA_04611		-1.1754	0.154115
mRNA_04917		1.41589	0.154148
mRNA_03442		1.16324	0.154158
mRNA_11372		1.16292	0.154163
mRNA_05714		-1.19899	0.154175
mRNA_11181		2.3852	0.154209
mRNA_05314		1.16955	0.15458
mRNA_03062		-1.16268	0.154634
mRNA_13755		1.50453	0.154647
mRNA_03672		1.16974	0.154689
mRNA_11522		1.15913	0.154942
mRNA_10227		1.15809	0.154947
mRNA_02341		-1.21476	0.155027
mRNA_00256		1.26176	0.15505
mRNA_00625		-1.16818	0.155119
mRNA_09113		-1.18177	0.155125
mRNA_04249		-1.15594	0.155172
mRNA_11932		1.17252	0.155177
mRNA_10364		-1.23903	0.155246
mRNA_04943		-1.16084	0.155265
mRNA_13496		-1.26709	0.15536
mRNA_07598		1.16556	0.155363
mRNA_01785		1.17582	0.155377
mRNA_07434		1.34349	0.155489
mRNA_10987		1.31118	0.155494
mRNA_02416		1.23506	0.155575
mRNA_00610		-1.16219	0.155696
mRNA_12140		3.88814	0.155764
mRNA_09297		3.88814	0.155855
mRNA_11491		3.888	0.155855
mRNA_10656		3.88798	0.155856
mRNA_11792		3.88798	0.15587
mRNA_13048		3.88776	0.15587
mRNA_14020		3.88775	0.155878
mRNA_07092		3.88775	0.155878
mRNA_11213		3.88768	0.155878
mRNA_04206		3.88768	0.155884
mRNA_07925		-1.18628	0.155884
mRNA_10496		3.88766	0.155889
mRNA_02102		3.88752	0.155898
mRNA_06984		3.8875	0.155899
mRNA_05202		3.88744	0.1559
mRNA_10814		3.88743	0.155906
mRNA_02041		1.24524	0.155906
mRNA_05821		-1.21163	0.155982
mRNA_07756		1.15601	0.156279
mRNA_11413		-1.23798	0.156383
mRNA_11976		1.21443	0.156464
mRNA_11843		1.1728	0.156485
mRNA_13603		-2.04865	0.156505
mRNA_02114		-1.16935	0.156518
mRNA_13360		1.16116	0.156637
mRNA_03871		-1.28809	0.156706
mRNA_09786		-1.56051	0.156765
mRNA_03319		1.18159	0.156859
mRNA_09265		1.16321	0.156867
mRNA_00804		1.20049	0.156897
mRNA_01976		-2.49575	0.156943
mRNA_09250		-2.4954	0.157079
mRNA_09317		-2.49525	0.157134
mRNA_03846		1.14884	0.157165
mRNA_08807		-1.29916	0.157196
mRNA_11214		1.14467	0.157227
mRNA_13680		-1.18804	0.157248
mRNA_03271		-1.16124	0.157407
mRNA_00711		-1.18753	0.157764
mRNA_03799		1.15632	0.157818
mRNA_07234		-1.30715	0.158076
mRNA_03192		2.08591	0.158089
mRNA_00200		-1.60912	0.158187
mRNA_00092		1.22366	0.158361
mRNA_05904		-1.18616	0.158394
mRNA_13605		-3.93074	0.158429
mRNA_06303		1.32944	0.158439
mRNA_13831		-2.49561	0.15845
mRNA_11322		-2.49558	0.158459
mRNA_00420		-1.17521	0.158465
mRNA_13427		-1.38535	0.158593
mRNA_13201		1.44178	0.158648
mRNA_02247		-1.18122	0.158771
mRNA_03316		1.25009	0.158892
mRNA_13990		1.14037	0.158925
mRNA_07239		-1.27769	0.158966
mRNA_08834		-1.15535	0.158973
mRNA_13864		-1.59905	0.159031
mRNA_10753		-1.17284	0.159104
mRNA_11440		-2.12796	0.159176
mRNA_13242		-1.16965	0.159261
mRNA_09017		-1.17742	0.159387
mRNA_03113		-1.1706	0.159434
mRNA_01305		-1.46708	0.15951
mRNA_01810		2.10461	0.159515
mRNA_11811		1.45305	0.159625
mRNA_13551		1.19574	0.15964
mRNA_09324		-1.16881	0.159673
mRNA_03296		1.50589	0.159695
mRNA_07710		1.179	0.15977
mRNA_07671		1.69081	0.159826
mRNA_05288		1.15974	0.160082
mRNA_11903		1.15615	0.160206
mRNA_05443		1.26601	0.160507
mRNA_01377		1.17159	0.160536
mRNA_01425		1.32951	0.160566
mRNA_09808		-1.5698	0.160579
mRNA_10682		-1.19488	0.160581
mRNA_04632		1.93859	0.160613
mRNA_05243		-1.16666	0.160628
mRNA_01457		1.17169	0.161005
mRNA_00247		1.15505	0.161008
mRNA_00534		-1.18617	0.161069
mRNA_07585		1.17679	0.161092
mRNA_07623		-1.55308	0.161153
mRNA_03509		-1.68252	0.161194
mRNA_08470		11.9273	0.161357
mRNA_13002		-1.15397	0.161366
mRNA_02547		1.17976	0.16139
mRNA_01486		1.93799	0.161395
mRNA_08155		1.4543	0.161437
mRNA_06829		-1.21879	0.161644
mRNA_09546		1.16	0.161711
mRNA_10318		1.76074	0.161828
mRNA_11614		1.17998	0.162057
mRNA_11567		2.46784	0.162199
mRNA_13738		2.46734	0.162252
mRNA_00987		-1.1986	0.162345
mRNA_06089		-1.20191	0.162428
mRNA_03565		1.1646	0.162444
mRNA_01133		1.15536	0.162453
mRNA_00427		-1.17465	0.162476
mRNA_09282		1.50379	0.162564
mRNA_07145		-1.20219	0.16264
mRNA_12905		-1.16397	0.162738
mRNA_10159		-1.16567	0.162839
mRNA_01042		1.16154	0.162868
mRNA_09262		-1.16199	0.162895
mRNA_05743		1.15689	0.163
mRNA_09599		1.24632	0.163119
mRNA_06176		1.15959	0.163187
mRNA_00669		-1.40655	0.163256
mRNA_00450		-1.16021	0.163359
mRNA_01780		2.27573	0.163397
mRNA_07819		2.46807	0.163415
mRNA_02993		2.46723	0.163593
mRNA_06130		1.24027	0.163748
mRNA_11415		-1.17071	0.163771
mRNA_05180		-1.17302	0.163775
mRNA_09716		1.2445	0.163825
mRNA_11010		1.26346	0.163939
mRNA_08225		-1.19745	0.163969
mRNA_07208		-1.20663	0.164004
mRNA_07012		-1.27429	0.164059
mRNA_01097		-1.16363	0.164194
mRNA_02450		-1.16931	0.164287
mRNA_09669		-1.17677	0.164289
mRNA_03564		-1.48998	0.164361
mRNA_12699		-1.15859	0.164383
mRNA_11321		2.46799	0.164548
mRNA_11024		-1.24593	0.164552
mRNA_13542		-2.49553	0.164559
mRNA_03695		1.15995	0.164594
mRNA_12061		-1.19659	0.164597
mRNA_02603		1.76887	0.164615
mRNA_12530		-1.17706	0.164807
mRNA_02758		1.28006	0.164902
mRNA_01254		-1.57712	0.164904
mRNA_04473		1.15967	0.164993
mRNA_11798		1.15032	0.165194
mRNA_02305		-1.17422	0.165216
mRNA_12022		-1.29734	0.165338
mRNA_12263		-1.47924	0.165449
mRNA_00602		-1.1667	0.165475
mRNA_05119		1.69362	0.165526
mRNA_05586		-1.15916	0.165537
mRNA_03341		1.15727	0.165891
mRNA_00397		3.06614	0.165954
mRNA_11130		1.15216	0.166061
mRNA_10477		-1.15078	0.166181
mRNA_07338		-1.19806	0.166292
mRNA_08088		-1.30169	0.166368
mRNA_08132		-1.22768	0.16649
mRNA_10288		1.17542	0.166549
mRNA_12259		1.21462	0.166603
mRNA_00676		2.41635	0.166626
mRNA_06440		-1.1971	0.166764
mRNA_09006		2.10397	0.166803
mRNA_14043		1.1695	0.166835
mRNA_03147		-2.12809	0.166921
mRNA_04759		-1.14229	0.166925
mRNA_01057		-1.18713	0.16705
mRNA_09134		1.18975	0.167069
mRNA_07780		1.1724	0.167127
mRNA_13465		1.16726	0.167146
mRNA_02346		1.24359	0.167217
mRNA_04617		1.14884	0.167287
mRNA_11828		1.15833	0.167298
mRNA_07513		1.16916	0.167329
mRNA_03444		-1.45956	0.167441
mRNA_02897		-1.15587	0.16776
mRNA_10688		-4.06211	0.168028
mRNA_05005		1.27022	0.168115
mRNA_06457		-1.84583	0.168223
mRNA_12864		-1.18266	0.168431
mRNA_01251		1.18487	0.168453
mRNA_13521		1.93771	0.168621
mRNA_07941		-3.98071	0.168756
mRNA_07754		-1.35301	0.168803
mRNA_00422		1.17109	0.168835
mRNA_13761		-1.15837	0.169044
mRNA_11696		-1.53164	0.169164
mRNA_09059		1.17113	0.169189
mRNA_13671		-1.17137	0.169241
mRNA_00702		1.18038	0.169287
mRNA_10215		-1.15139	0.169325
mRNA_10897		-1.65581	0.169399
mRNA_05868		2.09848	0.169433
mRNA_00350		-1.39859	0.169583
mRNA_13015		1.19544	0.169723
mRNA_13957		-1.15912	0.169733
mRNA_06359		1.17202	0.169898
mRNA_13080		-1.47883	0.170026
mRNA_06964		-2.1285	0.170144
mRNA_03919		1.15399	0.170291
mRNA_10043		-1.17033	0.170314
mRNA_08484		1.17996	0.170539
mRNA_03517		1.17198	0.170597
mRNA_09955		1.82532	0.170779
mRNA_02770		1.14628	0.170793
mRNA_03421		1.66331	0.170907
mRNA_04264		1.14986	0.171275
mRNA_11649		-1.16257	0.171403
mRNA_03583		1.14672	0.171498
mRNA_07187		-3.85821	0.17162
mRNA_10737		1.23083	0.171645
mRNA_06145		-1.37957	0.171655
mRNA_09899		-2.1281	0.17167
mRNA_01770		1.22208	0.171688
mRNA_13324		1.20487	0.17169
mRNA_09597		-1.12807	0.171798
mRNA_02821		2.34066	0.171817
mRNA_00753		-1.17072	0.171912
mRNA_12305		-1.14095	0.171915
mRNA_03575		1.38842	0.171963
mRNA_08018		1.23188	0.171998
mRNA_04519		-1.1701	0.172123
mRNA_10184		-1.13705	0.172186
mRNA_10417		-1.15277	0.1722
mRNA_10820		-11.1148	0.172225
mRNA_05173		-1.44052	0.172284
mRNA_08782		-1.17202	0.172339
mRNA_00353		-11.1148	0.172443
mRNA_10026		1.15634	0.172444
mRNA_09620		1.16077	0.172516
mRNA_00235		1.46604	0.172536
mRNA_10015		-1.18296	0.172538
mRNA_05899		2.46734	0.172539
mRNA_06891		1.15946	0.172547
mRNA_09646		-1.15717	0.172568
mRNA_01990		-1.16377	0.172573
mRNA_03342		-11.1148	0.172591
mRNA_13832		1.15591	0.172604
mRNA_05228		1.6426	0.172826
[truncated: 9,782 more rows]

## Sheet: 180
Dataset S3: Identification and classification of 180 unique genes differentially expressed between the mutant and the WT strains in PN environmental condition
ALL DEGs (161)							Functional Categorization								KEGG Analysis
Name	PH-1 Designation	Fold change	P-value	Description	Secondary Metabolite Cluster (product)		Priebe et al (2014). FungiFun2: a comprehensive online resource for systematicanalysis of gene lists from fungal species. Bioinformatics 31(3): 445-446								Pathway Mapping
mRNA_00006	FGSG_16069	2.40482	2.58754e-07	cytochrome P450 55A1			One significantly enriched category								fgr01100 Metabolic pathways - Fusarium graminearum (10)
mRNA_00008	FGSG_16068	2.86613	0.0235121	unnamed protein product			Gene ID	Protein name	FunCat ID	FunCat description	FunCat main category	Exact p-value	Adjusted p-value		fgr:FGSG_00049 hypothetical protein
mRNA_00011	FGSG_11580	2.22462	0.0032135	hypothetical protein			FGSG_03066	Uncharacterized protein	01.06.06.13	tetraterpenes (carotinoids) metabolism	Metabolism	0.000243291	0.0360071		fgr:FGSG_01572 glutamate decarboxylase 1
mRNA_00022	FGSG_11644	-2.05547	0.0217216	hypothetical protein			FGSG_16340	NO ENTRY IN DB	01.06.06.13	tetraterpenes (carotinoids) metabolism	Metabolism	0.000243291	0.0360071		fgr:FGSG_02217 hypothetical protein
mRNA_00082	FGSG_00049	2.42678	0.0430782	branched-chain-amino-acid aminotransferase	C02 (gramillin A/B - NRPS8 Gene cluster)										fgr:FGSG_03066 hypothetical protein
mRNA_00207	FGSG_00150	-2.53106	2.59967e-07	Zinc-type alcohol dehydrogenase											fgr:FGSG_03421 hypothetical protein
mRNA_00291	FGSG_15707	-2.18575	0.00107455	unnamed protein product											fgr:FGSG_03531 hypothetical protein
mRNA_00392	FGSG_00288	3.13858	0.00133226	probable DNA repair											fgr:FGSG_05702 catabolic 3-dehydroquinase
mRNA_00418	FGSG_00312	-2.07873	0.0348263	hypothetical protein											fgr:FGSG_06553 hypothetical protein
mRNA_00703	FGSG_11780	-4.39283	0.0413046	hypothetical protein											fgr:FGSG_08343 plasma membrane ATPase
mRNA_00749	FGSG_15073	-2.89882	0.0212199	unnamed protein product											fgr:FGSG_10318 hypothetical protein
mRNA_01009	FGSG_00797	-2.23179	0.000532311	deoxyribodipyrimidine photo-lyase											fgr01110 Biosynthesis of secondary metabolites - Fusarium graminearum (7)
mRNA_01536	n/a	2.05002	0.0214032	hypothetical protein											fgr:FGSG_00049 hypothetical protein
mRNA_01673	FGSG_01342	-2.19056	0.000917583	alternative oxidase											fgr:FGSG_01572 glutamate decarboxylase 1
mRNA_01838	FGSG_01482	6.85683	0.00580144	hypothetical protein											fgr:FGSG_02019 hypothetical protein
mRNA_01934	FGSG_01572	-2.32777	7.04711e-06	glutamate decarboxylase 1											fgr:FGSG_02217 hypothetical protein
mRNA_02003	n/a	-38.5184	0.0272969	unspecified product											fgr:FGSG_03066 hypothetical protein
mRNA_02081	FGSG_01695	-2.28127	0.000426171	unnamed protein product											fgr:FGSG_03531 hypothetical protein
mRNA_02083	FGSG_15875	-2.26392	0.000845157	hypothetical protein											fgr:FGSG_05702 catabolic 3-dehydroquinase
mRNA_02144	FGSG_01747	-2.42273	0.00505051	hypothetical protein											fgr01130 Biosynthesis of antibiotics - Fusarium graminearum (3)
mRNA_02409	FGSG_15916	-2.31903	2.62838e-05	aspartyl-trna synthetase											fgr:FGSG_00049 hypothetical protein
mRNA_02464	FGSG_02019	-2.59391	3.93746e-06	lipid phosphate phosphatase 2											fgr:FGSG_02217 hypothetical protein
mRNA_02639	FGSG_02171	-4.39288	0.0417619	hypothetical protein FPSE_00596											fgr:FGSG_05702 catabolic 3-dehydroquinase
mRNA_02643	FGSG_12081	3.95456	0.00535447	hypothetical protein											fgr00380 Tryptophan metabolism - Fusarium graminearum (2)
mRNA_02694	FGSG_02217	-3.07444	0.0457586	catalase											fgr:FGSG_02217 hypothetical protein
mRNA_02704	FGSG_02223	2.18503	0.0105062	hypothetical protein											fgr:FGSG_10318 hypothetical protein
mRNA_02752	FGSG_12109	-2.16827	0.0468597	plac8 family											fgr01230 Biosynthesis of amino acids - Fusarium graminearum (2)
mRNA_02755	FGSG_02263	-2.38874	0.00806199	abc-type fe3+ transport system											fgr:FGSG_00049 hypothetical protein
mRNA_02786	FGSG_02289	2.04142	0.000676549	altered inheritance of mitochondria 6	C12 (unknown)										fgr:FGSG_05702 catabolic 3-dehydroquinase
mRNA_02804	FGSG_02307	-2.64233	0.0255336	mfs transporter											fgr00564 Glycerophospholipid metabolism - Fusarium graminearum (2)
mRNA_02830	FGSG_02332	-2.16038	0.0180193	hypothetical protein											fgr:FGSG_02019 hypothetical protein
mRNA_03088	FGSG_16013	-2.0851	6.14616e-05	manganese peroxidase 2											fgr:FGSG_08150 hypothetical protein
mRNA_03132	FGSG_02585	-2.19445	0.000317845	hypothetical protein											fgr00190 Oxidative phosphorylation - Fusarium graminearum (1)
mRNA_03208	FGSG_12175	-3.25962	0.026687	hypothetical protein											fgr:FGSG_08343 plasma membrane ATPase
mRNA_03240	FGSG_02677	-3.4601	0.00381707	potassium sodium efflux p-type fungal-type											fgr00250 Alanine, aspartate and glutamate metabolism - Fusarium graminearum (1)
mRNA_03249	FGSG_02685	-2.73427	0.00388782	hypothetical protein											fgr:FGSG_01572 glutamate decarboxylase 1
mRNA_03250	FGSG_02686	-30.731	0.0420303	ribonuclease Trv											fgr00400 Phenylalanine, tyrosine and tryptophan biosynthesis - Fusarium graminearum (1)
mRNA_03616	FGSG_10050	-2.01102	0.000188086	mismatched base pair and cruciform dna recognition											fgr:FGSG_05702 catabolic 3-dehydroquinase
mRNA_03673	FGSG_13703	-2.03911	0.0335738	hypothetical protein	C58 (TPS cluster)										fgr00030 Pentose phosphate pathway - Fusarium graminearum (1)
mRNA_03740	FGSG_10150	-2.26883	0.000111401	pH-response regulator palI RIM9											fgr:FGSG_06553 hypothetical protein
mRNA_03897	FGSG_10278	-2.04749	0.0173083	hypothetical protein											fgr00290 Valine, leucine and isoleucine biosynthesis - Fusarium graminearum (1)
mRNA_03946	FGSG_10318	-3.30419	0.0298932	related to general amidase											fgr:FGSG_00049 hypothetical protein
mRNA_04220	FGSG_10529	-4.20808	2.6684e-05	mnn4-regulates the mannosylphosphorylation											fgr00650 Butanoate metabolism - Fusarium graminearum (1)
mRNA_04290	FGSG_10592	-2.41618	0.00197326	small secreted											fgr:FGSG_01572 glutamate decarboxylase 1
mRNA_04373	FGSG_10661	2.71928	0.00975472	mfs sp general alpha glucoside:h+ symporter											fgr01200 Carbon metabolism - Fusarium graminearum (1)
mRNA_04491	FGSG_08004	-2.10918	0.0225481	unnamed protein product											fgr:FGSG_02217 hypothetical protein
mRNA_04642	FGSG_08127	2.02829	9.20608e-06	hypothetical protein											fgr00280 Valine, leucine and isoleucine degradation - Fusarium graminearum (1)
mRNA_04668	FGSG_08150	-2.22518	0.0272871	hypothetical protein											fgr:FGSG_00049 hypothetical protein
mRNA_04748	FGSG_08220	-2.14024	0.000278616	hypothetical protein											fgr00906 Carotenoid biosynthesis - Fusarium graminearum (1)
mRNA_04772	FGSG_08240	2.28027	0.0210666	hypothetical protein											fgr:FGSG_03066 hypothetical protein
mRNA_04774	FGSG_13413	3.05766	0.0340913	solute carrier family 35 member e3											fgr00430 Taurine and hypotaurine metabolism - Fusarium graminearum (1)
mRNA_04837	FGSG_15473	-4.39288	0.0400385	unnamed protein product											fgr:FGSG_01572 glutamate decarboxylase 1
mRNA_04838	FGSG_08291	-2.00209	0.0415464	hypothetical protein											fgr00340 Histidine metabolism - Fusarium graminearum (1)
mRNA_04903	FGSG_08343	-2.40979	5.02881e-07	h+-transporting atpase											fgr:FGSG_03421 hypothetical protein
mRNA_04998	FGSG_08412	-2.32696	0.044013	cytochrome p450 oxidoreductase	C45 (unknown)										fgr00770 Pantothenate and CoA biosynthesis - Fusarium graminearum (1)
mRNA_05116	FGSG_08503	-2.12745	0.000146262	hypothetical protein											fgr:FGSG_00049 hypothetical protein
mRNA_05117	FGSG_08504	-3.43723	1.62253e-05	Regulator of rDNA transcription 8											fgr00330 Arginine and proline metabolism - Fusarium graminearum (1)
mRNA_05335	FGSG_08679	-2.51346	0.000532491	hypothetical protein FPSE_11703											fgr:FGSG_10318 hypothetical protein
mRNA_05337	FGSG_08681	2.52787	0.0222135	hypothetical protein											fgr04144 Endocytosis - Fusarium graminearum (1)
mRNA_05509	FGSG_13290	5.60079	0.0148975	unnamed protein product											fgr:FGSG_03595 hypothetical protein
mRNA_05599	FGSG_08877	-3.84463	0.00259968	hypothetical protein											fgr04146 Peroxisome - Fusarium graminearum (1)
mRNA_05671	FGSG_13265	-2.22432	0.0264376	hypothetical protein											fgr:FGSG_02217 hypothetical protein
mRNA_05780	FGSG_12570	2.45249	0.00280673	GNAT family acetyltransferase											fgr04011 MAPK signaling pathway - yeast - Fusarium graminearum (1)
mRNA_05822	FGSG_02869	2.79724	0.00837122	multidrug resistant	C29 (NPS-like)										fgr:FGSG_02217 hypothetical protein
mRNA_05892	FGSG_02932	-2.00861	0.000858094	hypothetical protein											fgr00630 Glyoxylate and dicarboxylate metabolism - Fusarium graminearum (1)
mRNA_05924	FGSG_02959	4.76295	0.0290173	hypothetical protein											fgr:FGSG_02217 hypothetical protein
mRNA_06054	FGSG_16340	-4.02981	0.000285787	phytoene dehydrogenase	C28 (carotenoid)										fgr00360 Phenylalanine metabolism - Fusarium graminearum (1)
mRNA_06055	FGSG_03066	-2.00798	0.000847115	bifunctional lycopene cyclase phytoene synthase	C28 (carotenoid)										fgr:FGSG_10318 hypothetical protein
mRNA_06078	FGSG_16335	-2.74113	0.0418265	unnamed protein product											fgr01210 2-Oxocarboxylic acid metabolism - Fusarium graminearum (1)
mRNA_06079	FGSG_03083	-2.53257	0.000226497	mfs monosaccharide											fgr:FGSG_00049 hypothetical protein
mRNA_06111	FGSG_03108	3.4525	0.0363476	hypothetical protein											fgr00350 Tyrosine metabolism - Fusarium graminearum (1)
mRNA_06125	FGSG_03120	-2.15375	0.00121059	lipid phosphate phosphatase 1											fgr:FGSG_03531 hypothetical protein
mRNA_06199	FGSG_03185	-4.31899	0.00150776	hypothetical protein											fgr00270 Cysteine and methionine metabolism - Fusarium graminearum (1)
mRNA_06386	FGSG_03334	2.84401	0.0390552	hypothetical protein											fgr:FGSG_00049 hypothetical protein
mRNA_06425	FGSG_03368	-2.13185	0.00369806	hypothetical protein											fgr00410 beta-Alanine metabolism - Fusarium graminearum (1)
mRNA_06449	FGSG_03385	-2.49774	4.4127e-08	30 kda heat shock											fgr:FGSG_01572 glutamate decarboxylase 1
mRNA_06495	FGSG_03421	-3.46842	1.26754e-05	hypothetical protein											fgr00561 Glycerolipid metabolism - Fusarium graminearum (1)
mRNA_06508	FGSG_03434	-7.5862	0.0264405	hypothetical protein											fgr:FGSG_02019 hypothetical protein
mRNA_06514	FGSG_16268	-6.3687	0.00169574	unnamed protein product
mRNA_06588	FGSG_16254	-2.71814	0.0490291	hypothetical protein
mRNA_06589	FGSG_03502	-2.24707	5.66191e-05	hypothetical protein
mRNA_06621	FGSG_03531	-4.39244	0.0400439	hypothetical protein	C23 (Trichothecene)
mRNA_06696	FGSG_03595	-2.26385	0.00602483	ADP-ribosylation factor
mRNA_06719	FGSG_03610	2.17421	0.0115899	alcohol dehydrogenase
mRNA_06744	FGSG_03633	-2.13257	0.000493291	sensor hoxx
mRNA_06781	n/a	-2.37398	0.0406496	unnamed protein product
mRNA_06959	FGSG_03812	-2.28336	0.0002702	epoxide hydrolase
mRNA_07050	FGSG_03882	-2.30054	5.0749e-05	ATPase
mRNA_07068	FGSG_03897	-2.10059	0.0133924	unnamed protein product
mRNA_07257	FGSG_16161	-2.07352	0.0160029	alpha- -mannosyltransferase cmt1
mRNA_07616	FGSG_04345	-2.74092	0.0312921	acid ase
mRNA_07808	n/a	-2.58913	0.0297543	unnamed protein product
mRNA_07958	FGSG_04626	-2.3268	0.0440196	unnamed protein product
mRNA_08133	FGSG_04709	-2.27114	0.00060006	MFS general substrate transporter
mRNA_08140	FGSG_12588	-3.30356	0.00144728	unnamed protein product
mRNA_08205	n/a	-2.45968	0.0171807	hypothetical protein
mRNA_08220	FGSG_04781	2.03491	0.0446001	hypothetical protein
mRNA_08294	FGSG_16430	-3.69804	0.0484356	arsenic resistance
mRNA_08362	FGSG_16442	2.25794	0.0151784	cytochrome-b5 reductase
mRNA_08378	FGSG_04917	-2.19318	6.45887e-05	hypothetical protein
mRNA_08405	FGSG_04941	3.18212	0.0187	opine oxidase subunit b
mRNA_08415	FGSG_17630	2.43156	0.0321349	hypothetical protein
mRNA_08538	FGSG_05045	-2.00797	0.000312441	Pheromone-regulated membrane 10
mRNA_08587	FGSG_05082	170.767	0.00175522	copi associated
mRNA_08664	FGSG_12691	-2.08869	2.07768e-05	hypothetical protein
mRNA_09071	FGSG_12745	-2.27988	8.7446e-07	heat shock protein HSP98
mRNA_09336	FGSG_16527	-2.14538	9.47978e-07	trehalose 6-phosphate synthase
mRNA_09342	FGSG_05702	-2.87606	0.0413093	catabolic 3-dehydroquinase
mRNA_09359	FGSG_05716	-2.73016	0.00194568	transcription factor
mRNA_09516	FGSG_16556	-2.18957	0.00120976	mannitol-1-phosphate 5-dehydrogenase
mRNA_09660	FGSG_05968	-2.32409	0.000326987	Sphingoid long-chain base transporter RSB1
mRNA_09901	n/a	43.1411	0.0319657	hypothetical protein
mRNA_10273	FGSG_10759	-2.76427	3.34318e-05	actin patch 1
mRNA_10380	FGSG_10842	-3.28913	0.00386851	hypothetical protein
mRNA_10393	FGSG_10852	4.13876	0.00549188	hypothetical protein
mRNA_10474	FGSG_10915	16.0689	5.44267e-05	hypothetical protein
mRNA_10606	FGSG_11028	-30.4395	0.0441081	abc transporter	C63 (NPS1 for malonichrome)
mRNA_10628	FGSG_11044	-4.89953	7.45135e-06	hypothetical protein
mRNA_10650	FGSG_11063	2.1689	0.000586599	hypothetical protein
mRNA_10715	FGSG_11122	2.33281	0.0124653	nicotinamide mononucleotide permease
mRNA_10718	FGSG_11125	-3.0643	0.0330498	carboxypeptidase 2
mRNA_10844	FGSG_17448	7.66136	0.0310299	aromatic peroxygenase
mRNA_10931	FGSG_11290	5.59988	0.0146363	hypothetical protein
mRNA_11036	FGSG_11377	2.9083	0.00463831	hypothetical protein
mRNA_11038	FGSG_11379	-4.1869	0.00340741	hypothetical protein
mRNA_11077	FGSG_11412	-2.36851	0.00617813	hypothetical protein
mRNA_11079	FGSG_13963	-2.08243	0.000162938	3-hydroxybutyryl- dehydrogenase
mRNA_11080	FGSG_13962	-2.14998	0.000468358	Low-density lipo receptor-related 6
mRNA_11086	FGSG_17554	-2.8071	0.0115458	unnamed protein product
mRNA_11290	FGSG_16667	-2.05648	1.04206e-05	hypothetical protein
mRNA_11346	FGSG_06547	-2.18361	0.0208074	hypothetical protein
mRNA_11352	FGSG_06553	-2.18439	0.00186278	hypothetical protein
mRNA_11582	FGSG_12976	-2.13248	0.00133253	unnamed protein product
mRNA_12222	FGSG_07236	5.21343	0.0261383	hypothetical protein
mRNA_12462	FGSG_13147	-2.1292	0.00604996	hypothetical protein
mRNA_12528	FGSG_07488	-2.43963	0.000790665	hypothetical protein
mRNA_12613	FGSG_07564	-2.4527	0.00218573	multidrug resistant
mRNA_12632	FGSG_07582	-2.1339	0.0258209	mfs sp sugar:h+ symporter	C40 (unknown)
mRNA_12660	FGSG_13169	-2.4819	0.0174858	glycosyl transferase family
mRNA_12670	FGSG_07615	-2.09375	0.0364553	hypothetical protein
mRNA_12733	FGSG_07672	-3.44801	6.94498e-06	transcription factor	C41 (unknown)
mRNA_12734	FGSG_16873	-2.65295	0.000372346	terpene synthase metal-containing	C41 (unknown)
mRNA_12767	FGSG_07698	2.19895	0.0362846	hypothetical protein
mRNA_12910	FGSG_16900	-2.10682	0.00206317	fusarin C cluster-cytochrome P450	C42 (fusarins (A/C/D))
mRNA_13010	FGSG_07895	-2.16005	0.00373451	hypothetical protein
mRNA_13022	FGSG_16924	-2.44633	0.0403621	alternative sulfate transporter
mRNA_13062	FGSG_07936	2.61248	0.0284259	Riboflavin transporter MCH5
mRNA_13144	FGSG_09825	-2.41822	0.000418617	hypothetical protein
mRNA_13179	FGSG_15560	2.25721	0.00039006	hypothetical protein
mRNA_13238	FGSG_09741	-2.11019	1.84689e-05	atp-dependent rna helicase dbp7
mRNA_13316	FGSG_13625	-2.11762	0.0202357	transcription factor
mRNA_13372	FGSG_09622	-2.82876	0.0101286	RING finger
mRNA_13629	FGSG_13571	-1.99587	0.0118899	hypothetical protein
mRNA_13773	FGSG_13546	3.2676	0.0376023	hypothetical protein
mRNA_13874	FGSG_09211	-2.78222	0.000329379	methyltransferase family	C54 (unknown)
mRNA_13889	FGSG_09199	6.78128	0.0386079	hypothetical protein
mRNA_13899	n/a	3.94926	0.0125368	host-specific ak-toxin akt2
mRNA_13910	FGSG_15669	-4.39363	0.0471156	sterigmatocystin 8-o-methyltransferase	C53 (perithcial pigment PKS3)
mRNA_13946	FGSG_09155	-2.48654	0.000118945	mitochondrial phosphate carrier
mRNA_13948	FGSG_13521	-2.08544	0.00191602	hypothetical protein
mRNA_13979	FGSG_09127	5.06452	0.0402515	hypothetical protein
mRNA_00548	FGSG_00416	-2.08785	0.0118762	mfs nnp nitrate nitrite transporter
mRNA_01714	FGSG_01375	29.6622	0.000500282	Solute carrier family 25 member 38 like
mRNA_02404	FGSG_12045	-2.06082	0.0003687	hypothetical protein
mRNA_02408	n/a	-2.57473	0.00257584	hypothetical protein
mRNA_02778	FGSG_02281	-2.09475	0.0120653	malic acid transport	C12 (unknown)
mRNA_03335	FGSG_02750	-2.40035	0.00166534	Transcription factor atf21
mRNA_04215	FGSG_13779	-3.30443	0.0298831	hypothetical protein
mRNA_04985	FGSG_08402	-2.34231	0.000253322	nitrite reductase
mRNA_05562	FGSG_16955	-2.46519	0.00824823	cryptochrome DASH
mRNA_05649	n/a	-3.23519	0.00156822	unnamed protein product
mRNA_07244	FGSG_04049	-2.86059	0.0130573	hypothetical protein
mRNA_07546	FGSG_04288	-3.50945	1.91186e-05	Zinc finger rsv2
mRNA_08837	FGSG_05294	-2.00561	0.00105602	hypothetical protein
mRNA_09972	FGSG_06223	2.22395	0.0188805	hypothetical protein
mRNA_10197	FGSG_06414	-2.06227	0.00322156	hypothetical protein
mRNA_10345	FGSG_17513	7.50441	0.0265696	hypothetical protein
mRNA_10853	FGSG_11234	-2.47169	0.0010191	unnamed protein product
mRNA_11812	FGSG_06917	-2.12836	0.000423014	hypothetical protein
mRNA_12088	FGSG_13068	-6.06215	0.000735837	hypothetical protein

## Sheet: 11
Dataset S3: Identification and classification of 11 differentially expressed genes between the mutant and the WT strains overlapping between PN and NPN environmental conditions
ALL DEGs (11)									Functional Categorization								KEGG Analysis
Name	PH-1 Designation	Fold change (PN)	P-value	Fold change (24h NPN)	P-value	Description	Secondary Metabolite Cluster (product)		Priebe et al (2014). FungiFun2: a comprehensive online resource for systematicanalysis of gene lists from fungal species. Bioinformatics 31(3): 445-446								Pathway Mapping
mRNA_06277	FGSG_03245	-2.55173	0.00187177	-3.79121	0	nonribosomal peptide synthetase			Zero significantly enriched category								n/a
mRNA_06426	FGSG_03369	-2.32709	0.0487675	-2.37575	0.00444417	mfs sp general alpha glucoside:h+ symporter			Gene ID	Protein name	FunCat ID	FunCat description	FunCat main category	Exact p-value	Adjusted p-value
mRNA_07023	FGSG_12365	-2.1251	0.0213831	3.09321	0.017186	propanediol dehydrogenase
mRNA_08521	n/a	-3.76396	0.0174697	3.96079	1.11727e-06	unnamed protein product
mRNA_10828	FGSG_11215	6.78114	0.0363245	-2.97159	1.33227e-15	Zeaxanthin chloroplastic
mRNA_10968	FGSG_11324	-2.10531	0.00174644	2.07581	0.00452079	RING finger 43
mRNA_11954	FGSG_16764	3.44796	0.0372748	19.0903	0.0450355	multidrug resistance
mRNA_12787	FGSG_13198	-2.20636	0.00759416	3.51824	0.0209163	vegetative incompatibility het-e-1
mRNA_13099	FGSG_16935	-2.74079	0.0302419	2.86176	1.08039e-05	hypothetical protein
mRNA_13512	FGSG_09502	-2.45377	0.0067517	-2.2081	0.000182293	3-ketoacyl- peroxisomal
mRNA_13924	FGSG_09173	2.33548	0.0304176	-4.4828	0.00355496	Reticulocyte-binding 2 like a

## Sheet: 392
Dataset S3: Identification and classification of 392 differentially expressed genes between mutant and WT strains in 24h NPN environmental conditions							Six significantly enriched categories			Dataset S3: Identification and classification of 392 differentially expressed genes between the mutant and the WT strains in the NPN environmental condition
Name	PH-1 Designation	Fold change	P-value	Description	Secondary Metabolite Cluster (product)		Gene ID								Pathway Mapping
							FGSG_02326								fgr01100 Metabolic pathways - Fusarium graminearum (37)
mRNA_02126	FGSG_12001	2.07872	3.57698e-08	hypothetical protein	C07 (TPS, NPS like unknown product)		FGSG_02328	Protein name	FunCat ID	FunCat description	FunCat main category	Exact p-value	Adjusted p-value		fgr:FGSG_00109 hypothetical protein
mRNA_02129	FGSG_15880	2.28747	0	hydantoin utilization a	C07 (TPS, NPS like unknown product)		FGSG_02615	Uncharacterized protein	1.2	secondary metabolism	Metabolism	7.16885e-06	0.0017492		fgr:FGSG_01000 cytochrome P450 51
mRNA_02130	FGSG_01734	8.08721	0.0246489	related to quinate transport	C07 (TPS, NPS like unknown product)		FGSG_02843	Uncharacterized protein	1.2	secondary metabolism	Metabolism	7.16885e-06	0.0017492		fgr:FGSG_01621 endoglucanase 3 precursor
mRNA_02576	FGSG_15933	-2.60029	0.00414886	unnamed protein product	C09 (unknown)		FGSG_03001	Uncharacterized protein	1.2	secondary metabolism	Metabolism	7.16885e-06	0.0017492		fgr:FGSG_02034 alcohol dehydrogenase 1
mRNA_02579	FGSG_02119	-2.14253	0.0181519	hypothetical protein	C09 (unknown)		FGSG_03244	Uncharacterized protein	1.2	secondary metabolism	Metabolism	7.16885e-06	0.0017492		fgr:FGSG_02206 hypothetical protein
mRNA_02574	FGSG_02114	3.01604	0.0119269	related to cytochrome P450 7B1	C09 (unknown)		FGSG_03775	Uncharacterized protein	1.2	secondary metabolism	Metabolism	7.16885e-06	0.0017492		fgr:FGSG_02291 hypothetical protein
mRNA_02603	FGSG_02139	3.97148	0	Canalicular multispecific organic anion transporter 2	C10 (unknown)		FGSG_03944	Uncharacterized protein	1.2	secondary metabolism	Metabolism	7.16885e-06	0.0017492		fgr:FGSG_02379 hypothetical protein
mRNA_02788	FGSG_02291	3.96569	0	alcohol dehydrogenase 5	C12 (unknown)		FGSG_04621	Uncharacterized protein	1.2	secondary metabolism	Metabolism	7.16885e-06	0.0017492		fgr:FGSG_02783 sterol 24-C-methyltransferase
mRNA_02826	FGSG_02328	-11.4018	1.92231e-10	conidial pigment biosynthesis oxidase arb2 brown2	C13 (aurofusarin)		FGSG_06098	Uncharacterized protein	1.2	secondary metabolism	Metabolism	7.16885e-06	0.0017492		fgr:FGSG_02970 hypothetical protein
mRNA_02823	FGSG_02325	-9.42481	9.27527e-05	conidial pigment polyketide synthase partial	C13 (aurofusarin)		FGSG_08081	Uncharacterized protein	1.2	secondary metabolism	Metabolism	7.16885e-06	0.0017492		fgr:FGSG_03069 hypothetical protein
mRNA_02824	FGSG_02326	-8.28584	1.22125e-14	sterigmatocystin 8-o-methyltransferase	C13 (aurofusarin)		FGSG_09063	Argininosuccinate synthase	1.2	secondary metabolism	Metabolism	7.16885e-06	0.0017492		fgr:FGSG_03071 hypothetical protein
mRNA_02827	FGSG_02329	-7.74125	1.69272e-11	fasciclin domain family	C13 (aurofusarin)		FGSG_09086	Uncharacterized protein	1.2	secondary metabolism	Metabolism	7.16885e-06	0.0017492		fgr:FGSG_03244 hypothetical protein
mRNA_02822	FGSG_02324	-7.33022	0	polyketide synthase	C13 (aurofusarin)		FGSG_09103	Uncharacterized protein	1.2	secondary metabolism	Metabolism	7.16885e-06	0.0017492		fgr:FGSG_03247 hypothetical protein
mRNA_02825	FGSG_02327	-6.93913	0	dimethylaniline monooxygenase 3	C13 (aurofusarin)		FGSG_09110	Uncharacterized protein	1.2	secondary metabolism	Metabolism	7.16885e-06	0.0017492		fgr:FGSG_03363 hypothetical protein
mRNA_02820	FGSG_02322	-3.35438	0	major facilitator superfamily transporter	C13 (aurofusarin)		FGSG_09121	Uncharacterized protein	1.2	secondary metabolism	Metabolism	7.16885e-06	0.0017492		fgr:FGSG_03438 hypothetical protein
mRNA_02821	FGSG_02323	-2.82381	0	fungal specific transcription factor domain-containing	C13 (aurofusarin)		FGSG_11215	Phenol 2-monooxygenase	1.2	secondary metabolism	Metabolism	7.16885e-06	0.0017492		fgr:FGSG_03686 cytochrome P450 61
mRNA_07152	FGSG_16176	3.16649	0	hypothetical protein	C18 (PKS14 orcinol, orsellinic acid)		FGSG_13755	Uncharacterized protein	1.2	secondary metabolism	Metabolism	7.16885e-06	0.0017492		fgr:FGSG_03801 hypothetical protein
mRNA_06583	FGSG_03498	2.78662	0	conidial pigment biosynthesis oxidase arb2 brown2	C24 (STC4 cluster for fusariumdiene and fusagramineol)		FGSG_13860	Uncharacterized protein	1.2	secondary metabolism	Metabolism	7.16885e-06	0.0017492		fgr:FGSG_03813 alpha-N-arabinofuranosidase precursor
mRNA_06289	FGSG_03256	-3.47465	0.0168066	alcohol dehydrogenase	C27 (NPS like cluster unknown product)		FGSG_16297	Uncharacterized protein	1.2	secondary metabolism	Metabolism	7.16885e-06	0.0017492		fgr:FGSG_03851 hypothetical protein
mRNA_08117	FGSG_04693	2.95569	0	related to integral membrane PTH11	C31 (PKS2 cluster unknown product)		FGSG_17478	Uncharacterized protein	1.2	secondary metabolism	Metabolism	7.16885e-06	0.0017492		fgr:FGSG_04092 cytochrome P450 51
mRNA_08118	FGSG_04694	3.51939	0	polyketide synthase	C31 (PKS2 cluster unknown product)		FGSG_17521	NO ENTRY IN DB	1.2	secondary metabolism	Metabolism	7.16885e-06	0.0017492		fgr:FGSG_04212 hypothetical protein
mRNA_09749	FGSG_06046	-2.07136	0	hypothetical protein	C35 (NPS like cluster unknown product)		FGSG_17541	NO ENTRY IN DB	1.2	secondary metabolism	Metabolism	7.16885e-06	0.0017492		fgr:FGSG_06098 argininosuccinate synthase
mRNA_11299	FGSG_06506	3.09736	1.05875e-05	hypothetical protein	C38 (NPS10 cluster unknown product)		FGSG_02324	NO ENTRY IN DB	1.2	secondary metabolism	Metabolism	7.16885e-06	0.0017492		fgr:FGSG_06184 acyl-CoA desaturase
mRNA_12643	FGSG_07592	-3.59681	0.000677445	gnat family acetyltransferase	C40 (unknown)		FGSG_02844	NO ENTRY IN DB	1.2	secondary metabolism	Metabolism	7.16885e-06	0.0017492		fgr:FGSG_06480 hypothetical protein
mRNA_12638	FGSG_07587	-2.84141	1.44329e-15	sugar transporter stl1	C40 (unknown)		FGSG_04529	Uncharacterized protein	32.05.05	virulence, disease factors	Cell rescue, defense and virulence	0.000143474	0.013851		fgr:FGSG_07505 hypothetical protein
mRNA_12633	FGSG_07583	-2.27995	0.0101975	transcriptional regulator	C40 (unknown)		FGSG_04694	Uncharacterized protein	32.05.05	virulence, disease factors	Cell rescue, defense and virulence	0.000143474	0.013851		fgr:FGSG_08079 hypothetical protein
mRNA_05483	FGSG_08795	-2.61512	1.97127e-09	polyketide synthase	C44 (PKS7 Cluster unknown product)		FGSG_05793	Uncharacterized protein	32.05.05	virulence, disease factors	Cell rescue, defense and virulence	0.000143474	0.013851		fgr:FGSG_08083 hypothetical protein
mRNA_04590	FGSG_08083	-4.5518	0	glutamate decarboxylase	C49 (Butenolide cluster)		FGSG_05805	Uncharacterized protein	32.05.05	virulence, disease factors	Cell rescue, defense and virulence	0.000143474	0.013851		fgr:FGSG_08609 hypothetical protein
mRNA_04589	FGSG_08082	-4.53085	0	gnat family n-	C49 (Butenolide cluster)		FGSG_06480	Uncharacterized protein	32.05.05	virulence, disease factors	Cell rescue, defense and virulence	0.000143474	0.013851		fgr:FGSG_09040 hypothetical protein
mRNA_04588	FGSG_08081	-4.26106	0	2og-fe oxygenase family	C49 (Butenolide cluster)		FGSG_08795	Cyanide hydratase (Uncharacterized protein)	32.05.05	virulence, disease factors	Cell rescue, defense and virulence	0.000143474	0.013851		fgr:FGSG_09063 hypothetical protein
mRNA_04586	FGSG_08079	-3.61793	0	benzoate 4-monooxygenase	C49 (Butenolide cluster)		FGSG_09352	Uncharacterized protein	32.05.05	virulence, disease factors	Cell rescue, defense and virulence	0.000143474	0.013851		fgr:FGSG_09112 hypothetical protein
mRNA_04591	FGSG_08084	-2.7651	0	major facilitator superfamily transporter	C49 (Butenolide cluster)		FGSG_10081	Uncharacterized protein	32.05.05	virulence, disease factors	Cell rescue, defense and virulence	0.000143474	0.013851		fgr:FGSG_10444 hypothetical protein
mRNA_04513	FGSG_13456	2.24369	0.00373439	ppr1-transcription factor regulating pyrimidine pathway	C51 (unknown)		FGSG_11006	Uncharacterized protein	32.05.05	virulence, disease factors	Cell rescue, defense and virulence	0.000143474	0.013851		fgr:FGSG_10675 hypothetical protein
mRNA_14025	FGSG_09086	-5.85729	0	O-methylsterigmatocystin oxido	C52 (unknown)		FGSG_11080	Uncharacterized protein	32.05.05	virulence, disease factors	Cell rescue, defense and virulence	0.000143474	0.013851		fgr:FGSG_11011 endopolygalacturonase 1 precursor
mRNA_14041	FGSG_09072	-3.4961	0.0356038	hypothetical protein	C52 (unknown)		FGSG_16058	Glucan endo-1,3-beta-glucosidase (Uncharacterized protein)	32.05.05	virulence, disease factors	Cell rescue, defense and virulence	0.000143474	0.013851		fgr:FGSG_11528 hypothetical protein
mRNA_14047	FGSG_09066	-2.92341	5.21805e-15	hydrophobin 3 precursor	C52 (unknown)		FGSG_16530	Uncharacterized protein	32.05.05	virulence, disease factors	Cell rescue, defense and virulence	0.000143474	0.013851		fgr:FGSG_13829 hypothetical protein
mRNA_14050	FGSG_09063	-2.47623	3.01934e-05	salicylate hydroxylase	C52 (unknown)		FGSG_17122	NO ENTRY IN DB	32.05.05	virulence, disease factors	Cell rescue, defense and virulence	0.000143474	0.013851		fgr:FGSG_13865 hypothetical protein
mRNA_13405	FGSG_09595	-25.7702	0	aflatoxin efflux pump aflt	C57 (unknown)		FGSG_02139	NO ENTRY IN DB	32.05.05	virulence, disease factors	Cell rescue, defense and virulence	0.000143474	0.013851		fgr01110 Biosynthesis of secondary metabolites - Fusarium graminearum (18)
mRNA_08060	FGSG_16058	2.39548	0.000374501	UDP-glucose,sterol transferase	C67 (unknown)		FGSG_02322	NO ENTRY IN DB	32.05.05	virulence, disease factors	Cell rescue, defense and virulence	0.000143474	0.013851		fgr:FGSG_00109 hypothetical protein
mRNA_10971	FGSG_11327	2.96504	0.040254	Presilphiperfolan-8-beta-ol synthase	C69 (STC6)		FGSG_03360	Uncharacterized protein	32.05.01	resistance proteins	Cell rescue, defense and virulence	0.000185752	0.013851		fgr:FGSG_01000 cytochrome P450 51
mRNA_06277	FGSG_03245	-3.79121	0	nonribosomal peptide synthetase	C72 (NPS11)		FGSG_05660	Uncharacterized protein	32.05.01	resistance proteins	Cell rescue, defense and virulence	0.000185752	0.013851		fgr:FGSG_02034 alcohol dehydrogenase 1
mRNA_06440	FGSG_16281	-185.242	0.0183529	large-conductance mechanosensitive channel			FGSG_05908	Uncharacterized protein	32.05.01	resistance proteins	Cell rescue, defense and virulence	0.000185752	0.013851		fgr:FGSG_02291 hypothetical protein
mRNA_05978	FGSG_03001	-25.1136	0.000419205	hypothetical protein			FGSG_07720	Uncharacterized protein	32.05.01	resistance proteins	Cell rescue, defense and virulence	0.000185752	0.013851		fgr:FGSG_02783 sterol 24-C-methyltransferase
mRNA_04664	FGSG_08146	-11.2418	0.00955539	hypothetical protein FPSE_05468			FGSG_09595	Uncharacterized protein	32.05.01	resistance proteins	Cell rescue, defense and virulence	0.000185752	0.013851		fgr:FGSG_03244 hypothetical protein
mRNA_00712	FGSG_00554	-8.72075	0	heat shock 16			FGSG_12704	Uncharacterized protein	32.05.01	resistance proteins	Cell rescue, defense and virulence	0.000185752	0.013851		fgr:FGSG_03438 hypothetical protein
mRNA_13692	FGSG_09352	-8.4841	0.0228369	integral membrane			FGSG_15790	Uncharacterized protein	32.05.01	resistance proteins	Cell rescue, defense and virulence	0.000185752	0.013851		fgr:FGSG_03686 cytochrome P450 61
mRNA_01435	FGSG_01143	-7.448	0.0322906	hypothetical protein			FGSG_16427	Uncharacterized protein	32.05.01	resistance proteins	Cell rescue, defense and virulence	0.000185752	0.013851		fgr:FGSG_03801 hypothetical protein
mRNA_14023	FGSG_09088	-6.37475	0	3-oxoacyl-[acyl-carrier- ] reductase			FGSG_16764	NO ENTRY IN DB	32.05.01	resistance proteins	Cell rescue, defense and virulence	0.000185752	0.013851		fgr:FGSG_04092 cytochrome P450 51
mRNA_04990	n/a	-5.60533	0.00293059	integral membrane			FGSG_01621	NO ENTRY IN DB	32.05.01	resistance proteins	Cell rescue, defense and virulence	0.000185752	0.013851		fgr:FGSG_06098 argininosuccinate synthase
mRNA_10790	FGSG_11185	-4.68145	0.0283389	hypothetical protein			FGSG_11006	NO ENTRY IN DB	32.05.01	resistance proteins	Cell rescue, defense and virulence	0.000185752	0.013851		fgr:FGSG_08083 hypothetical protein
mRNA_13924	FGSG_09173	-4.4828	0.00355496	Reticulocyte-binding 2 like a			FGSG_11011	Endoglucanase 3 (Uncharacterized protein)	32.10.07	degradation / modification of foreign (exogenous) polysaccharides	Cell rescue, defense and virulence	0.000227065	0.013851		fgr:FGSG_08609 hypothetical protein
mRNA_11179	FGSG_11494	-4.30235	0.0447698	murein transglycosylase			FGSG_11097	Glucan endo-1,3-beta-glucosidase (Uncharacterized protein)	32.10.07	degradation / modification of foreign (exogenous) polysaccharides	Cell rescue, defense and virulence	0.000227065	0.013851		fgr:FGSG_09112 hypothetical protein
mRNA_13994	FGSG_09112	-4.10793	0.0481174	sterigmatocystin biosynthesis lipase esterase stcI			FGSG_11208	Endopolygalacturonase 1 (Uncharacterized protein)	32.10.07	degradation / modification of foreign (exogenous) polysaccharides	Cell rescue, defense and virulence	0.000227065	0.013851		fgr:FGSG_10444 hypothetical protein
mRNA_02683	FGSG_02206	-3.80777	0.000138099	agmatinase 1			FGSG_15917	Uncharacterized protein	32.10.07	degradation / modification of foreign (exogenous) polysaccharides	Cell rescue, defense and virulence	0.000227065	0.013851		fgr:FGSG_10675 hypothetical protein
mRNA_08426	FGSG_04957	-3.77859	0.0326889	metabolite transport GIT1			FGSG_01000	Uncharacterized protein	32.10.07	degradation / modification of foreign (exogenous) polysaccharides	Cell rescue, defense and virulence	0.000227065	0.013851		fgr:FGSG_11528 hypothetical protein
mRNA_10734	FGSG_17466	-3.76841	9.01088e-05	immune-responsive 1			FGSG_01767	NO ENTRY IN DB	32.10.07	degradation / modification of foreign (exogenous) polysaccharides	Cell rescue, defense and virulence	0.000227065	0.013851		fgr:FGSG_13865 hypothetical protein
mRNA_06960	FGSG_03813	-3.67483	0.0122202	alpha-N-arabinofuranosidase precursor			FGSG_02114	Cytochrome P450 51 (Uncharacterized protein)	32.07.01	detoxification involving cytochrome P450	Cell rescue, defense and virulence	0.000359824	0.0175594		fgr01130 Biosynthesis of antibiotics - Fusarium graminearum (14)
mRNA_08080	FGSG_11542	-3.63545	8.83258e-06	aldehyde dehydrogenase			FGSG_03498	Uncharacterized protein	32.07.01	detoxification involving cytochrome P450	Cell rescue, defense and virulence	0.000359824	0.0175594		fgr:FGSG_00109 hypothetical protein
mRNA_03285	FGSG_02713	-3.62431	0.0299254	hypothetical protein			FGSG_03686	Uncharacterized protein	32.07.01	detoxification involving cytochrome P450	Cell rescue, defense and virulence	0.000359824	0.0175594		fgr:FGSG_01000 cytochrome P450 51
mRNA_08042	FGSG_16064	-3.51843	0.00361078	Cu2+-exporting ATPase			FGSG_04092	Uncharacterized protein	32.07.01	detoxification involving cytochrome P450	Cell rescue, defense and virulence	0.000359824	0.0175594		fgr:FGSG_02034 alcohol dehydrogenase 1
mRNA_13665	FGSG_09376	-3.49401	0.0352673	monocarboxylate permease			FGSG_04667	Cytochrome P450 61 (Uncharacterized protein)	32.07.01	detoxification involving cytochrome P450	Cell rescue, defense and virulence	0.000359824	0.0175594		fgr:FGSG_02291 hypothetical protein
mRNA_06417	FGSG_03360	-3.48903	0.0438002	mfs transporter			FGSG_08079	Cytochrome P450 51 (Uncharacterized protein)	32.07.01	detoxification involving cytochrome P450	Cell rescue, defense and virulence	0.000359824	0.0175594		fgr:FGSG_02783 sterol 24-C-methyltransferase
mRNA_08691	FGSG_05167	-3.47622	0.0167643	hypothetical protein			FGSG_09086	Uncharacterized protein	32.07.01	detoxification involving cytochrome P450	Cell rescue, defense and virulence	0.000359824	0.0175594		fgr:FGSG_03244 hypothetical protein
mRNA_12731	FGSG_07670	-3.36915	1.88063e-05	hypothetical protein			FGSG_09351	Uncharacterized protein	32.07.01	detoxification involving cytochrome P450	Cell rescue, defense and virulence	0.000359824	0.0175594		fgr:FGSG_03438 hypothetical protein
mRNA_03259	FGSG_02695	-3.33804	0.00125694	hypothetical protein			FGSG_17541	Uncharacterized protein	32.07.01	detoxification involving cytochrome P450	Cell rescue, defense and virulence	0.000359824	0.0175594		fgr:FGSG_03686 cytochrome P450 61
mRNA_03169	FGSG_02615	-3.1957	0	hypothetical protein FPSE_11909			FGSG_01621	Uncharacterized protein	32.07.01	detoxification involving cytochrome P450	Cell rescue, defense and virulence	0.000359824	0.0175594		fgr:FGSG_04092 cytochrome P450 51
mRNA_04389	FGSG_10675	-3.12461	1.25121e-09	six-bladed beta-propeller			FGSG_01767	NO ENTRY IN DB	32.07.01	detoxification involving cytochrome P450	Cell rescue, defense and virulence	0.000359824	0.0175594		fgr:FGSG_06098 argininosuccinate synthase
mRNA_09825	FGSG_06112	-3.08945	0.00460078	2fe-2s iron-sulfur cluster			FGSG_01805	Endoglucanase 3 (Uncharacterized protein)	1.05	C-compound and carbohydrate metabolism	Metabolism	0.000629343	0.0255933		fgr:FGSG_09112 hypothetical protein
mRNA_05840	FGSG_02886	-3.06892	0.0361356	isoflavone reductase family			FGSG_01809	Uncharacterized protein	1.05	C-compound and carbohydrate metabolism	Metabolism	0.000629343	0.0255933		fgr:FGSG_10444 hypothetical protein
mRNA_05188	FGSG_08562	-3.01765	0.000760181	hypothetical protein			FGSG_02034	Uncharacterized protein	1.05	C-compound and carbohydrate metabolism	Metabolism	0.000629343	0.0255933		fgr:FGSG_10675 hypothetical protein
mRNA_09289	FGSG_05660	-3.01402	1.40749e-09	dynamin family			FGSG_02291	Uncharacterized protein	1.05	C-compound and carbohydrate metabolism	Metabolism	0.000629343	0.0255933		fgr:FGSG_13865 hypothetical protein
mRNA_02211	FGSG_01809	-2.9856	0.044952	alcohol dehydrogenase			FGSG_02326	Alcohol dehydrogenase 1 (Uncharacterized protein)	1.05	C-compound and carbohydrate metabolism	Metabolism	0.000629343	0.0255933		fgr00071 Fatty acid degradation - Fusarium graminearum (5)
mRNA_10828	FGSG_11215	-2.97159	1.33227e-15	Zeaxanthin chloroplastic			FGSG_02327	Uncharacterized protein	1.05	C-compound and carbohydrate metabolism	Metabolism	0.000629343	0.0255933		fgr:FGSG_02034 alcohol dehydrogenase 1
mRNA_13693	FGSG_09351	-2.87354	0	pisatin demethylase cytochrome p450 monooxygenase			FGSG_02615	Uncharacterized protein	1.05	C-compound and carbohydrate metabolism	Metabolism	0.000629343	0.0255933		fgr:FGSG_02291 hypothetical protein
mRNA_09455	FGSG_05793	-2.87038	0.045257	hypothetical protein			FGSG_02843	Uncharacterized protein	1.05	C-compound and carbohydrate metabolism	Metabolism	0.000629343	0.0255933		fgr:FGSG_03244 hypothetical protein
mRNA_00282	FGSG_15704	-2.86916	0.04761	hypothetical protein			FGSG_02886	Uncharacterized protein	1.05	C-compound and carbohydrate metabolism	Metabolism	0.000629343	0.0255933		fgr:FGSG_03363 hypothetical protein
mRNA_06944	FGSG_03801	-2.81482	0.00288902	tyrosinase central			FGSG_03001	Uncharacterized protein	1.05	C-compound and carbohydrate metabolism	Metabolism	0.000629343	0.0255933		fgr:FGSG_13865 hypothetical protein
mRNA_06839	FGSG_03714	-2.81031	0.0286036	Mannan endo-1,6-alpha-mannosidase DCW1			FGSG_03244	Uncharacterized protein	1.05	C-compound and carbohydrate metabolism	Metabolism	0.000629343	0.0255933		fgr00330 Arginine and proline metabolism - Fusarium graminearum (4)
mRNA_11018	FGSG_17565	-2.7841	0.00187796	Riboflavin transporter MCH5			FGSG_03247	Uncharacterized protein	1.05	C-compound and carbohydrate metabolism	Metabolism	0.000629343	0.0255933		fgr:FGSG_02206 hypothetical protein
mRNA_00672	FGSG_00523	-2.78061	0	related to extracellular matrix precursor			FGSG_03256	Uncharacterized protein	1.05	C-compound and carbohydrate metabolism	Metabolism	0.000629343	0.0255933		fgr:FGSG_03069 hypothetical protein
mRNA_10161	FGSG_06381	-2.77281	1.29919e-07	haloacid type ii			FGSG_03369	Uncharacterized protein	1.05	C-compound and carbohydrate metabolism	Metabolism	0.000629343	0.0255933		fgr:FGSG_07505 hypothetical protein
mRNA_07780	FGSG_04471	-2.75917	2.23145e-07	hypothetical protein			FGSG_03601	Uncharacterized protein	1.05	C-compound and carbohydrate metabolism	Metabolism	0.000629343	0.0255933		fgr:FGSG_13865 hypothetical protein
mRNA_06431	FGSG_03372	-2.74403	0.00530242	hypothetical protein			FGSG_03637	Uncharacterized protein	1.05	C-compound and carbohydrate metabolism	Metabolism	0.000629343	0.0255933		fgr01212 Fatty acid metabolism - Fusarium graminearum (4)
mRNA_06347	FGSG_03304	-2.74375	4.62632e-11	cutinase 1			FGSG_03742	Uncharacterized protein	1.05	C-compound and carbohydrate metabolism	Metabolism	0.000629343	0.0255933		fgr:FGSG_03244 hypothetical protein
mRNA_07571	n/a	-2.74351	0.0132156	unnamed protein product			FGSG_03775	Uncharacterized protein	1.05	C-compound and carbohydrate metabolism	Metabolism	0.000629343	0.0255933		fgr:FGSG_03363 hypothetical protein
mRNA_07286	FGSG_16155	-2.7291	0.0357779	hypothetical protein			FGSG_03813	Uncharacterized protein	1.05	C-compound and carbohydrate metabolism	Metabolism	0.000629343	0.0255933		fgr:FGSG_03438 hypothetical protein
mRNA_04298	FGSG_10599	-2.71659	0.00907177	exoenzymes regulatory aepA			FGSG_03972	Uncharacterized protein	1.05	C-compound and carbohydrate metabolism	Metabolism	0.000629343	0.0255933		fgr:FGSG_06184 acyl-CoA desaturase
mRNA_04611	FGSG_17104	-2.70185	0.0220594	hypothetical protein FPSE_07509			FGSG_06612	Alpha-N-arabinofuranosidase (Uncharacterized protein)	1.05	C-compound and carbohydrate metabolism	Metabolism	0.000629343	0.0255933		fgr00100 Steroid biosynthesis - Fusarium graminearum (4)
mRNA_07848	FGSG_04529	-2.68069	0.0156099	integral membrane			FGSG_07838	Uncharacterized protein	1.05	C-compound and carbohydrate metabolism	Metabolism	0.000629343	0.0255933		fgr:FGSG_01000 cytochrome P450 51
mRNA_05792	FGSG_02844	-2.67594	1.12978e-05	integral membrane			FGSG_08083	Uncharacterized protein	1.05	C-compound and carbohydrate metabolism	Metabolism	0.000629343	0.0255933		fgr:FGSG_02783 sterol 24-C-methyltransferase
mRNA_13019	FGSG_13242	-2.66517	0.0096592	hypothetical protein			FGSG_08609	Uncharacterized protein	1.05	C-compound and carbohydrate metabolism	Metabolism	0.000629343	0.0255933		fgr:FGSG_03686 cytochrome P450 61
mRNA_04119	FGSG_17366	-2.64594	1.86451e-12	carbonic anhydrase			FGSG_09063	Uncharacterized protein	1.05	C-compound and carbohydrate metabolism	Metabolism	0.000629343	0.0255933		fgr:FGSG_04092 cytochrome P450 51
mRNA_10301	FGSG_10778	-2.60678	0.0106311	Kinetochore mis14			FGSG_09088	Uncharacterized protein	1.05	C-compound and carbohydrate metabolism	Metabolism	0.000629343	0.0255933		fgr00350 Tyrosine metabolism - Fusarium graminearum (4)
mRNA_07119	FGSG_03942	-2.56368	0.021332	hypothetical protein			FGSG_09344	Uncharacterized protein	1.05	C-compound and carbohydrate metabolism	Metabolism	0.000629343	0.0255933		fgr:FGSG_02034 alcohol dehydrogenase 1
mRNA_06252	FGSG_03225	-2.51544	0.0109499	hypothetical protein			FGSG_10433	Uncharacterized protein	1.05	C-compound and carbohydrate metabolism	Metabolism	0.000629343	0.0255933		fgr:FGSG_02291 hypothetical protein
mRNA_08034	FGSG_16066	-2.50777	0.000994276	unnamed protein product			FGSG_10444	Uncharacterized protein	1.05	C-compound and carbohydrate metabolism	Metabolism	0.000629343	0.0255933		fgr:FGSG_03801 hypothetical protein
mRNA_10656	FGSG_11069	-2.48508	0	major facilitator superfamily transporter			FGSG_10675	Uncharacterized protein	1.05	C-compound and carbohydrate metabolism	Metabolism	0.000629343	0.0255933		fgr:FGSG_11528 hypothetical protein
mRNA_10662	FGSG_13860	-2.48487	0.00613311	4-coumarate-- ligase 7			FGSG_11011	Uncharacterized protein	1.05	C-compound and carbohydrate metabolism	Metabolism	0.000629343	0.0255933		fgr00010 Glycolysis / Gluconeogenesis - Fusarium graminearum (4)
mRNA_10281	FGSG_17521	-2.47358	0.00059211	dsba oxidoreductase			FGSG_11097	Uncharacterized protein	1.05	C-compound and carbohydrate metabolism	Metabolism	0.000629343	0.0255933		fgr:FGSG_02034 alcohol dehydrogenase 1
mRNA_04725	FGSG_08199	-2.45376	3.49815e-07	hypothetical protein			FGSG_11215	Endopolygalacturonase 1 (Uncharacterized protein)	1.05	C-compound and carbohydrate metabolism	Metabolism	0.000629343	0.0255933		fgr:FGSG_02291 hypothetical protein
mRNA_06608	FGSG_03518	-2.4429	0	hypothetical protein related to large-conductance mechanosensitive channel			FGSG_11542	Uncharacterized protein	1.05	C-compound and carbohydrate metabolism	Metabolism	0.000629343	0.0255933		fgr:FGSG_10444 hypothetical protein
mRNA_11287	FGSG_06497	-2.42707	1.76388e-05	hypothetical protein			FGSG_12365	Uncharacterized protein	1.05	C-compound and carbohydrate metabolism	Metabolism	0.000629343	0.0255933		fgr:FGSG_13865 hypothetical protein
mRNA_14000	FGSG_13516	-2.40501	0.0238215	hypothetical protein			FGSG_12443	Uncharacterized protein	1.05	C-compound and carbohydrate metabolism	Metabolism	0.000629343	0.0255933		fgr00380 Tryptophan metabolism - Fusarium graminearum (4)
mRNA_01059	FGSG_15790	-2.38718	0.0342664	mfs-type transporter			FGSG_13456	Uncharacterized protein	1.05	C-compound and carbohydrate metabolism	Metabolism	0.000629343	0.0255933		fgr:FGSG_03244 hypothetical protein
mRNA_00926	FGSG_00725	-2.38505	0.0377857	c6 transcription factor			FGSG_13755	Uncharacterized protein	1.05	C-compound and carbohydrate metabolism	Metabolism	0.000629343	0.0255933		fgr:FGSG_07505 hypothetical protein
mRNA_07455	FGSG_04212	-2.38262	0.00435441	glutathione S-transferase			FGSG_13860	Uncharacterized protein	1.05	C-compound and carbohydrate metabolism	Metabolism	0.000629343	0.0255933		fgr:FGSG_09040 hypothetical protein
mRNA_08397	FGSG_16445	-2.3824	0	aspartyl-tRNA synthetase			FGSG_13865	Uncharacterized protein	1.05	C-compound and carbohydrate metabolism	Metabolism	0.000629343	0.0255933		fgr:FGSG_13865 hypothetical protein
mRNA_04049	FGSG_10401	-2.37734	0.0251288	hypothetical protein			FGSG_15917	Uncharacterized protein	1.05	C-compound and carbohydrate metabolism	Metabolism	0.000629343	0.0255933		fgr00310 Lysine degradation - Fusarium graminearum (3)
mRNA_06426	FGSG_03369	-2.37575	0.00444417	mfs sp general alpha glucoside:h+ symporter			FGSG_16060	Uncharacterized protein	1.05	C-compound and carbohydrate metabolism	Metabolism	0.000629343	0.0255933		fgr:FGSG_03071 hypothetical protein
mRNA_06791	FGSG_03671	-2.37533	0.0179512	gdsl esterase lipase			FGSG_16297	NO ENTRY IN DB	1.05	C-compound and carbohydrate metabolism	Metabolism	0.000629343	0.0255933		fgr:FGSG_03244 hypothetical protein
mRNA_12943	FGSG_07838	-2.353	0.0140472	probable isoamyl alcohol oxidase			FGSG_17478	NO ENTRY IN DB	1.05	C-compound and carbohydrate metabolism	Metabolism	0.000629343	0.0255933		fgr:FGSG_13865 hypothetical protein
mRNA_01951	n/a	-2.33979	1.5194e-06	hypothetical protein			FGSG_17564	NO ENTRY IN DB	1.05	C-compound and carbohydrate metabolism	Metabolism	0.000629343	0.0255933		fgr00270 Cysteine and methionine metabolism - Fusarium graminearum (3)
mRNA_05338	FGSG_08682	-2.33266	0.03174	glutathione s-transferase				NO ENTRY IN DB	1.05	C-compound and carbohydrate metabolism	Metabolism	0.000629343	0.0255933		fgr:FGSG_00109 hypothetical protein
mRNA_08735	FGSG_05201	-2.33138	0.00994798	ribonuclease iii				NO ENTRY IN DB	1.05	C-compound and carbohydrate metabolism	Metabolism	0.000629343	0.0255933		fgr:FGSG_10444 hypothetical protein
mRNA_13996	FGSG_09110	-2.33097	0.011142	phenol 2-monooxygenase											fgr:FGSG_13829 hypothetical protein
mRNA_01575	FGSG_15836	-2.30912	0.016407	trna-dihydrouridine synthase 4											fgr00280 Valine, leucine and isoleucine degradation - Fusarium graminearum (3)
mRNA_05791	FGSG_02843	-2.28201	3.24888e-05	sterigmatocystin 8-o-methyltransferase											fgr:FGSG_00109 hypothetical protein
mRNA_06276	FGSG_03244	-2.27246	0.000362531	enoyl- hydratase											fgr:FGSG_03244 hypothetical protein
mRNA_06331	FGSG_16297	-2.26778	0.00844237	oxidoreductase yulF											fgr:FGSG_13865 hypothetical protein
mRNA_06901	FGSG_16208	-2.25902	0.00105958	conidial development fluffy											fgr00410 beta-Alanine metabolism - Fusarium graminearum (3)
mRNA_08527	FGSG_05036	-2.25065	0.000122759	glutamine amidotransferase subunit pdxT											fgr:FGSG_03244 hypothetical protein
mRNA_01223	FGSG_00965	-2.22947	1.27116e-09	hypothetical protein											fgr:FGSG_08083 hypothetical protein
mRNA_07744	FGSG_16112	-2.22823	0.00636633	unnamed protein product											fgr:FGSG_13865 hypothetical protein
mRNA_07952	FGSG_04621	-2.21868	0.017301	flavin containing amine											fgr00460 Cyanoamino acid metabolism - Fusarium graminearum (2)
mRNA_02685	FGSG_02208	-2.21178	0.00207597	cholin permease											fgr:FGSG_05805 cyanide hydratase
mRNA_13512	FGSG_09502	-2.2081	0.000182293	3-ketoacyl- peroxisomal											fgr:FGSG_08609 hypothetical protein
mRNA_00854	FGSG_15768	-2.20448	0.00267427	unnamed protein product											fgr00620 Pyruvate metabolism - Fusarium graminearum (2)
mRNA_13704	FGSG_09344	-2.20281	0.0120137	tartrate dehydrogenase											fgr:FGSG_10444 hypothetical protein
mRNA_05795	FGSG_02846	-2.19894	0.0424983	abc transporter cdr4											fgr:FGSG_13865 hypothetical protein
mRNA_11880	FGSG_16753	-2.18556	0.0236552	unnamed protein product											fgr00061 Fatty acid biosynthesis - Fusarium graminearum (2)
mRNA_08094	FGSG_11528	-2.17937	0.00416758	tyrosinase											fgr:FGSG_03363 hypothetical protein
mRNA_05944	FGSG_02975	-2.15453	0.00135716	OV-16 antigen											fgr:FGSG_03438 hypothetical protein
mRNA_04382	FGSG_10668	-2.14252	0.0089409	hypothetical protein											fgr00053 Ascorbate and aldarate metabolism - Fusarium graminearum (2)
mRNA_09572	FGSG_05889	-2.14054	9.26925e-13	mitochondrial chaperone bcs1											fgr:FGSG_10675 hypothetical protein
mRNA_06335	FGSG_03296	-2.12747	0	hypothetical protein											fgr:FGSG_13865 hypothetical protein
mRNA_12567	FGSG_07522	-2.12193	2.45246e-07	hypothetical protein											fgr00640 Propanoate metabolism - Fusarium graminearum (2)
mRNA_05867	FGSG_02908	-2.12169	8.13349e-13	cytochrome p450 oxidoreductase											fgr:FGSG_03244 hypothetical protein
mRNA_10829	FGSG_17451	-2.11934	9.32555e-09	fungal specific transcription factor domain-containing											fgr:FGSG_10444 hypothetical protein
mRNA_06945	FGSG_03802	-2.08413	0.00273431	glutathione s-transferase p 10											fgr00561 Glycerolipid metabolism - Fusarium graminearum (2)
mRNA_10837	FGSG_13829	-2.08244	6.98764e-10	Cysteine dioxygenase											fgr:FGSG_03247 hypothetical protein
mRNA_00745	FGSG_00582	-2.06517	0.031172	drb0094 family rna ligase											fgr:FGSG_13865 hypothetical protein
mRNA_09595	FGSG_05908	-2.06197	4.53637e-13	hypothetical protein											fgr00500 Starch and sucrose metabolism - Fusarium graminearum (2)
mRNA_06058	FGSG_03069	-2.05933	0	dihydrodipicolinate synthetase family											fgr:FGSG_01621 endoglucanase 3 precursor
mRNA_09739	FGSG_06038	-2.05194	0.0119452	hypothetical protein											fgr:FGSG_08609 hypothetical protein
mRNA_04481	FGSG_17122	-2.0146	1.62159e-07	integral membrane											fgr00910 Nitrogen metabolism - Fusarium graminearum (2)
mRNA_07121	FGSG_03944	-2.01264	0.011827	serum paraoxonase arylesterase											fgr:FGSG_02379 hypothetical protein
mRNA_13986	FGSG_09120	-2.01191	0.000889233	unnamed protein product											fgr:FGSG_02970 hypothetical protein
mRNA_00319	FGSG_00235	-2.01105	0.0387724	hypothetical protein											fgr00430 Taurine and hypotaurine metabolism - Fusarium graminearum (2)
mRNA_06501	FGSG_03427	1.99684	0	Oligopeptide transporter 3											fgr:FGSG_08083 hypothetical protein
mRNA_12830	FGSG_07742	1.99981	0.000491246	serine threonine kinase											fgr:FGSG_13829 hypothetical protein
mRNA_10307	FGSG_10784	1.99993	5.42644e-12	hypothetical protein											fgr00650 Butanoate metabolism - Fusarium graminearum (2)
mRNA_07347	n/a	2.00479	0.0461157	hypothetical protein											fgr:FGSG_03244 hypothetical protein
mRNA_10589	FGSG_11016	2.00894	0.0311443	hypothetical protein											fgr:FGSG_08083 hypothetical protein
mRNA_03054	FGSG_15146	2.00911	0.0387566	unnamed protein product											fgr00250 Alanine, aspartate and glutamate metabolism - Fusarium graminearum (2)
mRNA_11181	FGSG_11496	2.0114	4.9501e-10	7 homolog											fgr:FGSG_06098 argininosuccinate synthase
mRNA_04357	FGSG_17417	2.01537	0.00663414	L-amino-acid oxidase precursor											fgr:FGSG_08083 hypothetical protein
mRNA_00191	FGSG_00136	2.01825	0	neutral amino acid permease											fgr04146 Peroxisome - Fusarium graminearum (2)
mRNA_12557	FGSG_07512	2.01826	1.11022e-16	alpha beta hydrolase fMIPS_ family											fgr:FGSG_03071 hypothetical protein
mRNA_10951	FGSG_11309	2.02871	0.000345	hypothetical protein											fgr:FGSG_03363 hypothetical protein
mRNA_12440	FGSG_07411	2.03679	1.1342e-12	related to malic acid transport											fgr01230 Biosynthesis of amino acids - Fusarium graminearum (2)
mRNA_09656	FGSG_12845	2.04396	0.0172539	small nuclear ribonucleo d3											fgr:FGSG_00109 hypothetical protein
mRNA_09330	FGSG_05692	2.04518	0.0171521	hypothetical protein											fgr:FGSG_06098 argininosuccinate synthase
mRNA_02413	FGSG_15917	2.04798	1.33227e-15	endo- -beta-xylanase											fgr01200 Carbon metabolism - Fusarium graminearum (2)
mRNA_09467	FGSG_05805	2.0489	4.40156e-08	cyanide hydratase											fgr:FGSG_03244 hypothetical protein
mRNA_05768	FGSG_16392	2.053	4.10582e-07	Lysophospholipase 2											fgr:FGSG_10675 hypothetical protein
mRNA_05724	FGSG_02784	2.05382	0.00576398	Mitochondrial zinc maintenance mitochondrial											fgr00750 Vitamin B6 metabolism - Fusarium graminearum (1)
mRNA_11425	FGSG_06612	2.05589	0	oxalate decarboxylase											fgr:FGSG_05036 glutamine amidotransferase subunit pdxT
mRNA_02485	FGSG_02037	2.05878	6.02329e-08	hypothetical protein											fgr02010 ABC transporters - Fusarium graminearum (1)
mRNA_09133	n/a	2.06499	0.0121102	hypothetical protein											fgr:FGSG_12704 hypothetical protein
mRNA_02983	FGSG_02464	2.06817	0	hypothetical protein											fgr03008 Ribosome biogenesis in eukaryotes - Fusarium graminearum (1)
mRNA_06512	FGSG_03438	2.07016	0.00570915	3-oxoacyl-[acyl-carrier- ] reductase											fgr:FGSG_05201 hypothetical protein
mRNA_06873	FGSG_03742	2.07151	0.0336785	cellobiose dehydrogenase											fgr00290 Valine, leucine and isoleucine biosynthesis - Fusarium graminearum (1)
mRNA_00130	FGSG_00084	2.07499	0.0314768	unnamed protein product											fgr:FGSG_00109 hypothetical protein
mRNA_10968	FGSG_11324	2.07581	0.00452079	RING finger 43											fgr01210 2-Oxocarboxylic acid metabolism - Fusarium graminearum (1)
mRNA_02877	FGSG_02375	2.07992	0.0320181	h-type lectin domain-containing											fgr:FGSG_00109 hypothetical protein
mRNA_06279	FGSG_03247	2.08038	0.000916788	glycerol kinase											fgr03015 mRNA surveillance pathway - Fusarium graminearum (1)
mRNA_08477	FGSG_04997	2.08443	0.0344865	Argonaute-binding 1											fgr:FGSG_08647 hypothetical protein
mRNA_11559	FGSG_12971	2.08779	0.0138324	hypothetical protein											fgr00780 Biotin metabolism - Fusarium graminearum (1)
mRNA_08683	FGSG_05160	2.09312	1.19e-05	high-affinity iron transporter											fgr:FGSG_03438 hypothetical protein
mRNA_04378	FGSG_10666	2.09611	0.0305969	oxidoreductase											fgr00520 Amino sugar and nucleotide sugar metabolism - Fusarium graminearum (1)
mRNA_10689	FGSG_17478	2.0993	0.0332122	6-hydroxynicotinate 3-monooxygenase											fgr:FGSG_03813 alpha-N-arabinofuranosidase precursor
mRNA_12593	FGSG_07546	2.10709	0.00925301	myb family transcription factor											fgr00630 Glyoxylate and dicarboxylate metabolism - Fusarium graminearum (1)
mRNA_06914	FGSG_03775	2.10728	5.18518e-06	hypothetical protein											fgr:FGSG_03069 hypothetical protein
mRNA_10795	FGSG_11190	2.11074	0	guanyl-specific ribonuclease F1 precursor											fgr00220 Arginine biosynthesis - Fusarium graminearum (1)
mRNA_00304	FGSG_00224	2.11149	4.17067e-06	hypothetical protein											fgr:FGSG_06098 argininosuccinate synthase
mRNA_13863	FGSG_09222	2.11781	0.00344906	hypothetical protein											fgr00770 Pantothenate and CoA biosynthesis - Fusarium graminearum (1)
mRNA_01266	FGSG_01000	2.12343	0	cytochrome P450 51											fgr:FGSG_00109 hypothetical protein
mRNA_06050	FGSG_16342	2.12433	0.000190076	unnamed protein product											fgr03018 RNA degradation - Fusarium graminearum (1)
mRNA_10722	FGSG_11129	2.12519	0	ww partial											fgr:FGSG_06246 heat shock protein 60
mRNA_02481	FGSG_02034	2.12628	1.61236e-08	alcohol dehydrogenase 1											fgr00260 Glycine, serine and threonine metabolism - Fusarium graminearum (1)
mRNA_13841	n/a	2.1291	0.0110174	unnamed protein product											fgr:FGSG_03071 hypothetical protein
mRNA_10690	FGSG_11101	2.13251	1.24177e-11	unnamed protein product											fgr00340 Histidine metabolism - Fusarium graminearum (1)
mRNA_08053	FGSG_16060	2.13774	6.77584e-11	alkanesulfonate monooxygenase											fgr:FGSG_13865 hypothetical protein
mRNA_12485	FGSG_07448	2.13939	0.049864	hypothetical protein											fgr04113 Meiosis - yeast - Fusarium graminearum (1)
mRNA_09185	FGSG_05574	2.15671	3.42314e-06	gap1-general amino acid permease											fgr:FGSG_05949 hypothetical protein
mRNA_11026	FGSG_17564	2.15913	0.0441088	Alcohol Dehydrogenease I-ADH1											fgr00040 Pentose and glucuronate interconversions - Fusarium graminearum (1)
mRNA_03656	FGSG_10081	2.16215	0.00287256	hard surface induced 3											fgr:FGSG_11011 endopolygalacturonase 1 precursor
mRNA_07576	n/a	2.16368	0.0357298	hypothetical protein											fgr00360 Phenylalanine metabolism - Fusarium graminearum (1)
mRNA_00352	FGSG_00258	2.16381	0.0121429	hypothetical protein FPSE_04334											fgr:FGSG_07505 hypothetical protein
mRNA_12686	FGSG_07630	2.1639	0.000345095	hypothetical protein											fgr01040 Biosynthesis of unsaturated fatty acids - Fusarium graminearum (1)
mRNA_03684	FGSG_17314	2.16701	0.0333217	unnamed protein product											fgr:FGSG_06184 acyl-CoA desaturase
mRNA_11329	FGSG_06533	2.16747	0.00424045	hypothetical protein											fgr03013 RNA transport - Fusarium graminearum (1)
mRNA_09614	FGSG_05926	2.1752	8.50886e-08	hypothetical protein											fgr:FGSG_08647 hypothetical protein
mRNA_12579	FGSG_07535	2.19766	0	aminoglycoside phosphotransferase											fgr00254 Aflatoxin biosynthesis - Fusarium graminearum (1)
mRNA_11074	FGSG_13964	2.20611	0.00117708	hypothetical protein											fgr:FGSG_09112 hypothetical protein
mRNA_08281	FGSG_16427	2.20614	0.000135993	3-(3-hydroxy-phenyl)propionate 3-hydroxycinnamic acid hydroxylase											fgr00030 Pentose phosphate pathway - Fusarium graminearum (1)
mRNA_11138	FGSG_17541	2.21048	0.0163973	unnamed protein product											fgr:FGSG_10675 hypothetical protein
mRNA_11583	FGSG_12977	2.21184	3.86287e-08	mfs monocarboxylate transporter											fgr00600 Sphingolipid metabolism - Fusarium graminearum (1)
mRNA_06259	FGSG_12482	2.24321	0.00321618	unnamed protein product											fgr:FGSG_03851 hypothetical protein
mRNA_11361	FGSG_06562	2.25012	0.00228651	opt family small oligopeptide transporter											fgr04141 Protein processing in endoplasmic reticulum - Fusarium graminearum (1)
mRNA_08681	FGSG_05159	2.25666	0	iron transport multicopper oxidase FET3 precursor											fgr:FGSG_00554 hypothetical protein
mRNA_06806	FGSG_03686	2.25897	0	cytochrome P450 61											fgr00480 Glutathione metabolism - Fusarium graminearum (1)
mRNA_09639	FGSG_05949	2.26029	8.68985e-05	meiotic recombination rec12											fgr:FGSG_04212 hypothetical protein
mRNA_11185	FGSG_11499	2.27296	0.000604049	alpha- -mannosyl-glyco 4-beta-n-acetylglucosaminyltransferase c											fgr00062 Fatty acid elongation - Fusarium graminearum (1)
mRNA_05722	FGSG_02783	2.28241	0	sterol 24-C-methyltransferase											fgr:FGSG_03244 hypothetical protein
mRNA_14076	FGSG_09040	2.28562	2.29983e-12	indoleamine 2,3-dioxygenase
mRNA_09381	FGSG_05730	2.28673	0	unnamed protein product
mRNA_09399	FGSG_05746	2.29326	0.0438518	hypothetical protein
mRNA_07006	FGSG_03851	2.2948	0	sphingosine n-acyltransferase lag1
mRNA_06798	FGSG_03678	2.29887	0.0380748	hypothetical protein
mRNA_06911	FGSG_03772	2.30045	1.03579e-05	drug resistance protein
mRNA_00595	FGSG_00457	2.30499	0.029288	2-heptaprenyl- -naphthoquinone
mRNA_08987	FGSG_12732	2.30573	0.027183	hypothetical protein
mRNA_03811	FGSG_10206	2.30664	4.05194e-08	hypothetical protein
mRNA_08673	FGSG_05151	2.31436	0.0110799	hmg box
mRNA_09845	FGSG_12869	2.31446	0.0192698	hypothetical protein
mRNA_01119	FGSG_15794	2.31624	0.0117707	Regulatory abaA
mRNA_00891	FGSG_00701	2.31729	0.0114596	hypothetical protein FPSE_00311
mRNA_09923	FGSG_06184	2.31842	0	acyl-CoA desaturase
mRNA_09811	FGSG_06098	2.31916	0.00456472	argininosuccinate synthase
mRNA_09838	FGSG_12868	2.3207	0.00452938	hypothetical protein
mRNA_00028	FGSG_00006	2.33257	3.92816e-08	hypothetical protein
mRNA_12763	FGSG_07696	2.33469	0.00046304	hypothetical protein
mRNA_07758	FGSG_04459	2.33627	0.000232	transcription factor
mRNA_08052	FGSG_11566	2.33747	9.61174e-07	zinc-binding dehydrogenase
mRNA_00162	FGSG_00109	2.36587	5.48573e-09	branched-chain amino acid aminotransferase
mRNA_10574	FGSG_11006	2.37414	0.0252256	glucan endo-1,3-beta-glucosidase
mRNA_09369	FGSG_16530	2.37615	1.92225e-05	integral membrane
mRNA_04718	FGSG_08196	2.37839	0	aspergillopepsin-2 precursor
mRNA_10702	FGSG_11112	2.38074	2.68674e-14	Endoglucanase E
mRNA_02166	FGSG_01767	2.38512	0	pisatin demethylase
mRNA_07246	FGSG_04051	2.38845	1.61734e-08	pho36-regulatory role in lipid and phosphate metabolism
mRNA_07774	FGSG_12251	2.39127	2.08966e-08	hypothetical protein
mRNA_05226	FGSG_08597	2.40101	0	dead deah box rna helicase
mRNA_06422	FGSG_03365	2.40587	2.52687e-12	endonuclease exonuclease phosphatase family
mRNA_10308	FGSG_10785	2.4086	0.00193251	hypothetical protein
mRNA_02834	FGSG_02336	2.44104	0.00762929	hypothetical protein
mRNA_10382	FGSG_17508	2.44352	0.000175038	hypothetical protein
mRNA_12547	FGSG_07505	2.44849	0.0122659	amidase signature enzyme
mRNA_06319	FGSG_03282	2.46673	9.61139e-06	unnamed protein product
mRNA_10630	FGSG_11046	2.47244	2.73134e-05	hypothetical protein
mRNA_12831	FGSG_07743	2.47365	0.00059517	hypothetical protein
mRNA_11825	FGSG_16740	2.47456	0.0227303	hypothetical protein
mRNA_10687	FGSG_11098	2.49948	5.07658e-07	hypothetical protein
mRNA_06134	FGSG_03128	2.51897	1.34194e-05	hypothetical protein
mRNA_08753	FGSG_12704	2.52395	0	leptomycin b resistance pmd1
mRNA_01102	FGSG_15791	2.53222	0.00315134	tdg mug dna glycosylase
mRNA_07805	FGSG_16106	2.53746	0	unnamed protein product
mRNA_11261	FGSG_16663	2.56274	0	nitrogen assimilation transcription factor nira
mRNA_10002	FGSG_06246	2.58237	0.00486368	DNA polymerase II large subunit
mRNA_08466	n/a	2.59176	0.00718111	alcohol dehydrogenase
mRNA_11910	FGSG_06989	2.59872	0.000760096	hypothetical protein
mRNA_06061	FGSG_03071	2.60372	0	L-saccharopine oxidase
mRNA_08180	FGSG_04744	2.60835	1.69642e-13	isoamyl alcohol
mRNA_05150	FGSG_08534	2.62241	0.0106788	glucan -beta-glucosidase
mRNA_13374	FGSG_09621	2.62359	0.0206453	hypothetical protein
mRNA_13547	FGSG_09473	2.66993	0.013157	hypothetical protein
mRNA_12802	FGSG_07721	2.73351	0	hypothetical protein
mRNA_07311	FGSG_04092	2.7346	0	cytochrome P450 51
mRNA_11257	FGSG_06479	2.75307	0.00134059	hypothetical protein
mRNA_08914	FGSG_05354	2.76667	0.000214751	hypothetical protein
mRNA_00461	FGSG_00344	2.78617	0.00493389	unnamed protein product
mRNA_00321	FGSG_00237	2.80384	0	bahd acyltransferase dcr
mRNA_01999	FGSG_01621	2.80754	4.9627e-14	endoglucanase 3 precursor
mRNA_03937	FGSG_10310	2.81441	0.012556	pantothenate transporter
mRNA_08780	FGSG_05239	2.81784	0.0300293	g- coupled receptor
mRNA_01224	FGSG_00966	2.81823	0.0295396	hypothetical protein
mRNA_09717	FGSG_06017	2.81915	0.00137109	necrosis inducing
mRNA_13099	FGSG_16935	2.86176	1.08039e-05	hypothetical protein
mRNA_13627	FGSG_13572	2.88153	0.0333279	hypothetical protein
mRNA_11420	FGSG_16685	2.88248	0.0454823	hypothetical protein
mRNA_00131	FGSG_00085	2.88293	0.0373475	Pantothenate transporter liz1
mRNA_05296	FGSG_08647	2.88367	8.88178e-16	atp-dependent helicase
mRNA_02669	FGSG_15948	2.9582	0.0161435	unnamed protein product
mRNA_10688	FGSG_11099	2.96343	2.66454e-15	hypothetical protein
mRNA_11538	FGSG_06698	2.96596	0.04392	hypothetical protein
mRNA_14166	FGSG_17137	2.96687	0.0451708	hypothetical protein
mRNA_02226	FGSG_15892	2.99387	0.00438378	hypothetical protein
mRNA_09443	FGSG_05783	3.00364	4.02604e-10	hypothetical protein
mRNA_08145	FGSG_16405	3.02243	0.00104085	L-amino-acid oxidase
mRNA_09484	FGSG_17678	3.04672	1.24645e-12	unnamed protein product
mRNA_06470	FGSG_12443	3.07545	0.0494167	ibr finger
mRNA_11177	FGSG_11492	3.08351	0.000143586	Thiol-specific monooxygenase
mRNA_07023	FGSG_12365	3.09321	0.017186	propanediol dehydrogenase
mRNA_09392	FGSG_16532	3.11676	0	sterol 24-C-methyltransferase
mRNA_05244	FGSG_08609	3.15453	0.000865933	beta-glucosidase
mRNA_10668	FGSG_11080	3.16181	0.000563403	integral membrane
mRNA_08329	FGSG_04874	3.18286	0	hypothetical protein
mRNA_13628	FGSG_17203	3.19577	0.0240089	hypothetical protein
mRNA_05550	FGSG_08844	3.19918	0	hypothetical protein
mRNA_06704	FGSG_03601	3.21557	0.000845182	triacylglycerol lipase
mRNA_08090	FGSG_11533	3.26318	0.0091334	hypothetical protein
mRNA_11691	FGSG_15390	3.26318	0.0082299	unnamed protein product
mRNA_05446	n/a	3.27537	0.00150016	hypothetical protein
mRNA_09210	FGSG_12763	3.28482	0.018866	hypothetical protein
mRNA_10817	FGSG_11208	3.32536	0.0202056	xyloglucanase
mRNA_12297	FGSG_13115	3.32798	0.0239277	hypothetical protein
mRNA_04107	FGSG_10444	3.33286	4.46717e-09	L-lactate dehydrogenase
mRNA_07526	FGSG_16130	3.37642	8.89981e-06	e3 ubiquitin- ligase ccnb1ip1
mRNA_10548	FGSG_10982	3.49261	0.00826563	dipeptidyl-peptidase 4
mRNA_03075	FGSG_02538	3.50025	0.0241204	Transcriptional activator Myb
mRNA_10959	FGSG_11315	3.50196	0.030039	cell wall manno
mRNA_10751	FGSG_11154	3.5046	0.0239669	molybdopterin cofactor
mRNA_12832	FGSG_07744	3.50595	0.0170159	hypothetical protein
mRNA_05935	FGSG_02970	3.50696	0.0085955	carbonic anhydrase
mRNA_12801	FGSG_07720	3.51555	1.07604e-06	major facilitator superfamily transporter
mRNA_12787	FGSG_13198	3.51824	0.0209163	vegetative incompatibility het-e-1
mRNA_04095	FGSG_10433	3.6029	5.71438e-05	Eugenol synthase 1
mRNA_04161	FGSG_10487	3.61629	0.0106207	hypothetical protein
mRNA_07525	FGSG_12281	3.67373	0.000140723	e3 ubiquitin- ligase ccnb1ip1
mRNA_12681	FGSG_07625	3.68003	1.21589e-11	alpha-L-arabinofuranosidase precursor
mRNA_04090	FGSG_13757	3.68664	0.0100694	hypothetical protein
mRNA_02207	FGSG_01805	3.687	8.28948e-06	6-hydroxy-d-nicotine oxidase
mRNA_11673	FGSG_06797	3.68896	0.0121341	hypothetical protein
mRNA_00161	FGSG_00108	3.73731	0	hypothetical protein
mRNA_04105	FGSG_10442	3.75997	0.0228101	hypothetical protein
mRNA_08327	FGSG_04872	3.76371	0	cellobiose dehydrogenase
mRNA_04088	FGSG_13756	3.82178	0	alpha beta hydrolase
mRNA_08004	FGSG_16076	3.89617	7.92588e-13	tartrate transporter
mRNA_12939	FGSG_07834	3.9261	0.0118745	transcription factor
mRNA_07154	FGSG_03972	3.93111	0.0154279	6-hydroxy-d-nicotine oxidase
mRNA_08521	n/a	3.96079	1.11727e-06	unnamed protein product
mRNA_04106	FGSG_10443	4.03041	0.0082639	hypothetical protein
mRNA_06745	FGSG_16230	4.13023	0.00323409	unnamed protein product
mRNA_07416	FGSG_04180	4.15561	0.0338445	hypothetical protein
mRNA_04059	FGSG_13751	4.15695	0.0331203	unnamed protein product
mRNA_10582	FGSG_11011	4.1582	4.97502e-12	endopolygalacturonase 1 precursor
mRNA_10841	FGSG_13826	4.15825	0.0367429	serine protease abc transporter b family tagd
mRNA_11515	FGSG_06676	4.23737	4.09045e-08	hypothetical protein
mRNA_08045	FGSG_16063	4.26671	0.0426597	major facilitator superfamily transporter
mRNA_12604	FGSG_16845	4.2718	0.0409708	NADH dehydrogenase
mRNA_06420	FGSG_03363	4.4119	3.56648e-12	long-chain acyl- synthetase
mRNA_12803	FGSG_07722	4.71039	1.09166e-07	phthalate transporter
mRNA_07923	n/a	4.8488	0.0275925	hypothetical protein
mRNA_07189	FGSG_04001	4.87248	0.0399014	hypothetical protein
mRNA_02106	FGSG_15132	4.87328	0.0398904	hypothetical protein FLAG1_07084
mRNA_09632	FGSG_15324	4.87554	0.0392589	unnamed protein product
mRNA_13673	FGSG_09369	4.87554	0.0392588	hypothetical protein
mRNA_02274	FGSG_12023	4.87706	0.046982	unnamed protein product
mRNA_05039	FGSG_13362	4.87706	0.0410664	LOW QUALITY PROTEIN: hypothetical protein
mRNA_08003	FGSG_04667	4.91461	1.22785e-09	alpha-ketoglutarate-dependent sulfonate dioxygenase
mRNA_02881	FGSG_02379	5.02727	0	electron transport
mRNA_06747	FGSG_03636	5.07308	0.000377521	transporter SEO1
mRNA_10686	FGSG_11097	5.11667	0	fungistatic metabolite
mRNA_10615	FGSG_13865	5.1898	0.0272447	aldehyde dehydrogenase
mRNA_01257	FGSG_00992	5.20861	0.00157985	hypothetical protein
mRNA_08690	FGSG_05166	5.2957	0.000116555	chromosome segregation smc
mRNA_03122	n/a	5.32034	0.00336007	hypothetical protein
mRNA_04089	FGSG_10428	5.48326	0.00033361	nacht nucleoside triphosphatase
mRNA_02010	FGSG_01631	5.48799	9.88098e-15	integral membrane
mRNA_14006	FGSG_09103	5.68272	1.44329e-14	flavonol synthase
mRNA_04729	FGSG_13422	5.80944	0.0228765	hypothetical protein
mRNA_04104	FGSG_10441	5.83938	0.00169944	unnamed protein product
mRNA_13967	FGSG_09137	5.85801	2.12664e-06	tripeptidyl aminopeptidase
mRNA_06748	FGSG_03637	6.05458	0.00038514	thermophilic desulfurizing enzyme
mRNA_13985	FGSG_09121	6.47514	0.0338885	related to monooxigenase
mRNA_05570	FGSG_08855	6.53471	0.0474626	hypothetical protein
mRNA_12549	FGSG_07507	6.73781	0.00928076	unnamed protein product
mRNA_00226	FGSG_00162	7.33302	5.71782e-05	related to family oxidoreductase
mRNA_14005	FGSG_09104	7.49525	0.00101604	hypothetical protein
mRNA_01083	FGSG_11844	7.66723	0.00560753	unnamed protein product
mRNA_11260	FGSG_06480	7.74203	0	aliphatic nitrilase
mRNA_08208	FGSG_16412	8.07454	0.0296845	TKL kinase
mRNA_04248	n/a	8.07454	0.0300975	hypothetical protein FOVG_18442
mRNA_06656	FGSG_15193	8.07839	0.0240067	unnamed protein product
mRNA_07948	FGSG_12215	8.08598	0.0248818	related to small s
mRNA_04975	FGSG_13374	8.37571	0.0430985	hypothetical protein
mRNA_12940	FGSG_07835	8.60715	0.00392581	hypothetical protein
mRNA_00132	FGSG_11669	9.46676	4.62234e-05	Serine threonine- kinase pkn1
mRNA_08212	FGSG_04773	9.77867	1.76175e-05	murein transglycosylase
mRNA_11262	FGSG_06482	10.4832	0	aldoxime dehydratase
mRNA_07842	FGSG_16103	10.6287	0.0214204	ankyrin repeat
mRNA_04087	FGSG_13755	17.3457	0.00125982	6-hydroxy-D-nicotine oxidase
mRNA_02122	FGSG_01728	19.0903	0.0450355	hypothetical protein
mRNA_11954	FGSG_16764	19.0903	0.0450355	multidrug resistance
mRNA_05430	FGSG_17263	19.0992	0.0448303	(!) unnamed protein product
mRNA_11147	FGSG_11471	19.0994	0.0448292	hypothetical protein
mRNA_07022	FGSG_15210	19.108	0.045482	unnamed protein product
mRNA_01236	FGSG_00977	23.6221	0.0304857	hypothetical protein
mRNA_09430	FGSG_16542	23.7348	0.0482539	hypothetical protein
mRNA_12564	FGSG_07519	28.1343	0.0209548	purine nucleoside permease
mRNA_08382	n/a	83.8561	0.00338057	unnamed protein product

## Sheet: 381
Dataset S3: Identification and classification of 381 unique genwes diffrentially expressed between the mutant and the WT strains in NPN environmental condition
Name	PH-1 Designation	Fold change	P-value	Description	Secondary Metabolite Cluster (product)		Priebe et al (2014). FungiFun2: a comprehensive online resource for systematicanalysis of gene lists from fungal species. Bioinformatics 31(3): 445-446								Pathway Mapping
mRNA_05978	FGSG_03001	-25.1136	0.000419205	hypothetical protein			Four significantly enriched category								fgr01100 Metabolic pathways - Fusarium graminearum (34)
mRNA_02826	FGSG_02328	-11.4018	1.92231e-10	conidial pigment biosynthesis oxidase arb2 brown2	C13 (aurofusarin)		Gene ID	Protein name	FunCat ID	FunCat description	FunCat main category	Exact p-value	Adjusted p-value		fgr:FGSG_00109 hypothetical protein
mRNA_04664	FGSG_08146	-11.2418	0.00955539	hypothetical protein FPSE_05468			FGSG_02326	Uncharacterized protein	1.2	secondary metabolism	Metabolism	1.92909e-05	0.00428258		fgr:FGSG_01000 cytochrome P450 51
mRNA_02823	FGSG_02325	-9.42481	9.27527e-05	conidial pigment polyketide synthase partial	C13 (aurofusarin)		FGSG_02328	Uncharacterized protein	1.2	secondary metabolism	Metabolism	1.92909e-05	0.00428258		fgr:FGSG_01621 endoglucanase 3 precursor
mRNA_00712	FGSG_00554	-8.72075	0	heat shock 16			FGSG_02615	Uncharacterized protein	1.2	secondary metabolism	Metabolism	1.92909e-05	0.00428258		fgr:FGSG_02034 alcohol dehydrogenase 1
mRNA_13692	FGSG_09352	-8.4841	0.0228369	integral membrane			FGSG_02843	Uncharacterized protein	1.2	secondary metabolism	Metabolism	1.92909e-05	0.00428258		fgr:FGSG_02206 hypothetical protein
mRNA_02824	FGSG_02326	-8.28584	1.22125e-14	sterigmatocystin 8-o-methyltransferase	C13 (aurofusarin)		FGSG_03001	Uncharacterized protein	1.2	secondary metabolism	Metabolism	1.92909e-05	0.00428258		fgr:FGSG_02291 hypothetical protein
mRNA_02827	FGSG_02329	-7.74125	1.69272e-11	fasciclin domain family	C13 (aurofusarin)		FGSG_03244	Uncharacterized protein	1.2	secondary metabolism	Metabolism	1.92909e-05	0.00428258		fgr:FGSG_02379 hypothetical protein
mRNA_01435	FGSG_01143	-7.448	0.0322906	hypothetical protein			FGSG_03775	Uncharacterized protein	1.2	secondary metabolism	Metabolism	1.92909e-05	0.00428258		fgr:FGSG_02783 sterol 24-C-methyltransferase
mRNA_02822	FGSG_02324	-7.33022	0	polyketide synthase	C13 (aurofusarin)		FGSG_03944	Uncharacterized protein	1.2	secondary metabolism	Metabolism	1.92909e-05	0.00428258		fgr:FGSG_03069 hypothetical protein
mRNA_02825	FGSG_02327	-6.93913	0	dimethylaniline monooxygenase 3	C13 (aurofusarin)		FGSG_04621	Uncharacterized protein	1.2	secondary metabolism	Metabolism	1.92909e-05	0.00428258		fgr:FGSG_03071 hypothetical protein
mRNA_14023	FGSG_09088	-6.37475	0	3-oxoacyl-[acyl-carrier- ] reductase			FGSG_06098	Argininosuccinate synthase (Uncharacterized protein)	1.2	secondary metabolism	Metabolism	1.92909e-05	0.00428258		fgr:FGSG_03244 hypothetical protein
mRNA_14025	FGSG_09086	-5.85729	0	O-methylsterigmatocystin oxido	C52 (unknown)		FGSG_08081	Uncharacterized protein	1.2	secondary metabolism	Metabolism	1.92909e-05	0.00428258		fgr:FGSG_03247 hypothetical protein
mRNA_04990	n/a	-5.60533	0.00293059	integral membrane			FGSG_09063	Uncharacterized protein	1.2	secondary metabolism	Metabolism	1.92909e-05	0.00428258		fgr:FGSG_03363 hypothetical protein
mRNA_10790	FGSG_11185	-4.68145	0.0283389	hypothetical protein			FGSG_09086	Uncharacterized protein	1.2	secondary metabolism	Metabolism	1.92909e-05	0.00428258		fgr:FGSG_03438 hypothetical protein
mRNA_04589	FGSG_08082	-4.53085	0	gnat family n-	C49 (Butenolide cluster)		FGSG_09103	Uncharacterized protein	1.2	secondary metabolism	Metabolism	1.92909e-05	0.00428258		fgr:FGSG_03686 cytochrome P450 61
mRNA_11179	FGSG_11494	-4.30235	0.0447698	murein transglycosylase			FGSG_09110	Phenol 2-monooxygenase (Uncharacterized protein)	1.2	secondary metabolism	Metabolism	1.92909e-05	0.00428258		fgr:FGSG_03801 hypothetical protein
mRNA_04588	FGSG_08081	-4.26106	0	2og-fe oxygenase family	C49 (Butenolide cluster)		FGSG_09121	Uncharacterized protein	1.2	secondary metabolism	Metabolism	1.92909e-05	0.00428258		fgr:FGSG_03813 alpha-N-arabinofuranosidase precursor
mRNA_02683	FGSG_02206	-3.80777	0.000138099	agmatinase 1			FGSG_13860	Uncharacterized protein	1.2	secondary metabolism	Metabolism	1.92909e-05	0.00428258		fgr:FGSG_03851 hypothetical protein
mRNA_08426	FGSG_04957	-3.77859	0.0326889	metabolite transport GIT1			FGSG_16297	NO ENTRY IN DB	1.2	secondary metabolism	Metabolism	1.92909e-05	0.00428258		fgr:FGSG_04092 cytochrome P450 51
mRNA_10734	FGSG_17466	-3.76841	9.01088e-05	immune-responsive 1			FGSG_17478	NO ENTRY IN DB	1.2	secondary metabolism	Metabolism	1.92909e-05	0.00428258		fgr:FGSG_04212 hypothetical protein
mRNA_06960	FGSG_03813	-3.67483	0.0122202	alpha-N-arabinofuranosidase precursor			FGSG_17521	NO ENTRY IN DB	1.2	secondary metabolism	Metabolism	1.92909e-05	0.00428258		fgr:FGSG_06098 argininosuccinate synthase
mRNA_08080	FGSG_11542	-3.63545	8.83258e-06	aldehyde dehydrogenase			FGSG_17541	NO ENTRY IN DB	1.2	secondary metabolism	Metabolism	1.92909e-05	0.00428258		fgr:FGSG_06184 acyl-CoA desaturase
mRNA_03285	FGSG_02713	-3.62431	0.0299254	hypothetical protein			FGSG_02324	Uncharacterized protein	32.05.05	virulence, disease factors	Cell rescue, defense and virulence	5.32384e-05	0.00590946		fgr:FGSG_06480 hypothetical protein
mRNA_04586	FGSG_08079	-3.61793	0	benzoate 4-monooxygenase	C49 (Butenolide cluster)		FGSG_02844	Uncharacterized protein	32.05.05	virulence, disease factors	Cell rescue, defense and virulence	5.32384e-05	0.00590946		fgr:FGSG_07505 hypothetical protein
mRNA_12643	FGSG_07592	-3.59681	0.000677445	gnat family acetyltransferase	C40 (unknown)		FGSG_04529	Uncharacterized protein	32.05.05	virulence, disease factors	Cell rescue, defense and virulence	5.32384e-05	0.00590946		fgr:FGSG_08079 hypothetical protein
mRNA_08042	FGSG_16064	-3.51843	0.00361078	Cu2+-exporting ATPase			FGSG_04694	Uncharacterized protein	32.05.05	virulence, disease factors	Cell rescue, defense and virulence	5.32384e-05	0.00590946		fgr:FGSG_08609 hypothetical protein
mRNA_13665	FGSG_09376	-3.49401	0.0352673	monocarboxylate permease			FGSG_05793	Uncharacterized protein	32.05.05	virulence, disease factors	Cell rescue, defense and virulence	5.32384e-05	0.00590946		fgr:FGSG_09040 hypothetical protein
mRNA_06417	FGSG_03360	-3.48903	0.0438002	mfs transporter			FGSG_05805	Cyanide hydratase (Uncharacterized protein)	32.05.05	virulence, disease factors	Cell rescue, defense and virulence	5.32384e-05	0.00590946		fgr:FGSG_09063 hypothetical protein
mRNA_08691	FGSG_05167	-3.47622	0.0167643	hypothetical protein			FGSG_06480	Uncharacterized protein	32.05.05	virulence, disease factors	Cell rescue, defense and virulence	5.32384e-05	0.00590946		fgr:FGSG_10444 hypothetical protein
mRNA_06289	FGSG_03256	-3.47465	0.0168066	alcohol dehydrogenase	C27 (NPS like cluster unknown product)		FGSG_08795	Uncharacterized protein	32.05.05	virulence, disease factors	Cell rescue, defense and virulence	5.32384e-05	0.00590946		fgr:FGSG_10675 hypothetical protein
mRNA_12731	FGSG_07670	-3.36915	1.88063e-05	hypothetical protein			FGSG_09352	Uncharacterized protein	32.05.05	virulence, disease factors	Cell rescue, defense and virulence	5.32384e-05	0.00590946		fgr:FGSG_11011 endopolygalacturonase 1 precursor
mRNA_02820	FGSG_02322	-3.35438	0	major facilitator superfamily transporter	C13 (aurofusarin)		FGSG_10081	Uncharacterized protein	32.05.05	virulence, disease factors	Cell rescue, defense and virulence	5.32384e-05	0.00590946		fgr:FGSG_11528 hypothetical protein
mRNA_03259	FGSG_02695	-3.33804	0.00125694	hypothetical protein			FGSG_11006	Glucan endo-1,3-beta-glucosidase (Uncharacterized protein)	32.05.05	virulence, disease factors	Cell rescue, defense and virulence	5.32384e-05	0.00590946		fgr:FGSG_13829 hypothetical protein
mRNA_03169	FGSG_02615	-3.1957	0	hypothetical protein FPSE_11909			FGSG_11080	Uncharacterized protein	32.05.05	virulence, disease factors	Cell rescue, defense and virulence	5.32384e-05	0.00590946		fgr:FGSG_13865 hypothetical protein
mRNA_04389	FGSG_10675	-3.12461	1.25121e-09	six-bladed beta-propeller			FGSG_16058	NO ENTRY IN DB	32.05.05	virulence, disease factors	Cell rescue, defense and virulence	5.32384e-05	0.00590946		fgr01110 Biosynthesis of secondary metabolites - Fusarium graminearum (16)
mRNA_09825	FGSG_06112	-3.08945	0.00460078	2fe-2s iron-sulfur cluster			FGSG_16530	NO ENTRY IN DB	32.05.05	virulence, disease factors	Cell rescue, defense and virulence	5.32384e-05	0.00590946		fgr:FGSG_00109 hypothetical protein
mRNA_05840	FGSG_02886	-3.06892	0.0361356	isoflavone reductase family			FGSG_17122	NO ENTRY IN DB	32.05.05	virulence, disease factors	Cell rescue, defense and virulence	5.32384e-05	0.00590946		fgr:FGSG_01000 cytochrome P450 51
mRNA_05188	FGSG_08562	-3.01765	0.000760181	hypothetical protein			FGSG_01621	Endoglucanase 3 (Uncharacterized protein)	32.10.07	degradation / modification of foreign (exogenous) polysaccharides	Cell rescue, defense and virulence	0.000140984	0.00934955		fgr:FGSG_02034 alcohol dehydrogenase 1
mRNA_09289	FGSG_05660	-3.01402	1.40749e-09	dynamin family			FGSG_11006	Glucan endo-1,3-beta-glucosidase (Uncharacterized protein)	32.10.07	degradation / modification of foreign (exogenous) polysaccharides	Cell rescue, defense and virulence	0.000140984	0.00934955		fgr:FGSG_02291 hypothetical protein
mRNA_02211	FGSG_01809	-2.9856	0.044952	alcohol dehydrogenase			FGSG_11011	Endopolygalacturonase 1 (Uncharacterized protein)	32.10.07	degradation / modification of foreign (exogenous) polysaccharides	Cell rescue, defense and virulence	0.000140984	0.00934955		fgr:FGSG_02783 sterol 24-C-methyltransferase
mRNA_14047	FGSG_09066	-2.92341	5.21805e-15	hydrophobin 3 precursor	C52 (unknown)		FGSG_11097	Uncharacterized protein	32.10.07	degradation / modification of foreign (exogenous) polysaccharides	Cell rescue, defense and virulence	0.000140984	0.00934955		fgr:FGSG_03244 hypothetical protein
mRNA_13693	FGSG_09351	-2.87354	0	pisatin demethylase cytochrome p450 monooxygenase			FGSG_11208	Uncharacterized protein	32.10.07	degradation / modification of foreign (exogenous) polysaccharides	Cell rescue, defense and virulence	0.000140984	0.00934955		fgr:FGSG_03438 hypothetical protein
mRNA_09455	FGSG_05793	-2.87038	0.045257	hypothetical protein			FGSG_15917	NO ENTRY IN DB	32.10.07	degradation / modification of foreign (exogenous) polysaccharides	Cell rescue, defense and virulence	0.000140984	0.00934955		fgr:FGSG_03686 cytochrome P450 61
mRNA_00282	FGSG_15704	-2.86916	0.04761	hypothetical protein			FGSG_01000	Cytochrome P450 51 (Uncharacterized protein)	32.07.01	detoxification involving cytochrome P450	Cell rescue, defense and virulence	0.00016846	0.00934955		fgr:FGSG_03801 hypothetical protein
mRNA_12638	FGSG_07587	-2.84141	1.44329e-15	sugar transporter stl1	C40 (unknown)		FGSG_01767	Uncharacterized protein	32.07.01	detoxification involving cytochrome P450	Cell rescue, defense and virulence	0.00016846	0.00934955		fgr:FGSG_04092 cytochrome P450 51
mRNA_02821	FGSG_02323	-2.82381	0	fungal specific transcription factor domain-containing	C13 (aurofusarin)		FGSG_02114	Uncharacterized protein	32.07.01	detoxification involving cytochrome P450	Cell rescue, defense and virulence	0.00016846	0.00934955		fgr:FGSG_06098 argininosuccinate synthase
mRNA_06944	FGSG_03801	-2.81482	0.00288902	tyrosinase central			FGSG_03498	Uncharacterized protein	32.07.01	detoxification involving cytochrome P450	Cell rescue, defense and virulence	0.00016846	0.00934955		fgr:FGSG_08609 hypothetical protein
mRNA_06839	FGSG_03714	-2.81031	0.0286036	Mannan endo-1,6-alpha-mannosidase DCW1			FGSG_03686	Cytochrome P450 61 (Uncharacterized protein)	32.07.01	detoxification involving cytochrome P450	Cell rescue, defense and virulence	0.00016846	0.00934955		fgr:FGSG_10444 hypothetical protein
mRNA_11018	FGSG_17565	-2.7841	0.00187796	Riboflavin transporter MCH5			FGSG_04092	Cytochrome P450 51 (Uncharacterized protein)	32.07.01	detoxification involving cytochrome P450	Cell rescue, defense and virulence	0.00016846	0.00934955		fgr:FGSG_10675 hypothetical protein
mRNA_00672	FGSG_00523	-2.78061	0	related to extracellular matrix precursor			FGSG_04667	Uncharacterized protein	32.07.01	detoxification involving cytochrome P450	Cell rescue, defense and virulence	0.00016846	0.00934955		fgr:FGSG_11528 hypothetical protein
mRNA_10161	FGSG_06381	-2.77281	1.29919e-07	haloacid type ii			FGSG_08079	Uncharacterized protein	32.07.01	detoxification involving cytochrome P450	Cell rescue, defense and virulence	0.00016846	0.00934955		fgr:FGSG_13865 hypothetical protein
mRNA_04591	FGSG_08084	-2.7651	0	major facilitator superfamily transporter	C49 (Butenolide cluster)		FGSG_09086	Uncharacterized protein	32.07.01	detoxification involving cytochrome P450	Cell rescue, defense and virulence	0.00016846	0.00934955		fgr01130 Biosynthesis of antibiotics - Fusarium graminearum (13)
mRNA_07780	FGSG_04471	-2.75917	2.23145e-07	hypothetical protein			FGSG_09351	Uncharacterized protein	32.07.01	detoxification involving cytochrome P450	Cell rescue, defense and virulence	0.00016846	0.00934955		fgr:FGSG_00109 hypothetical protein
mRNA_06431	FGSG_03372	-2.74403	0.00530242	hypothetical protein			FGSG_17541	NO ENTRY IN DB	32.07.01	detoxification involving cytochrome P450	Cell rescue, defense and virulence	0.00016846	0.00934955		fgr:FGSG_01000 cytochrome P450 51
mRNA_06347	FGSG_03304	-2.74375	4.62632e-11	cutinase 1											fgr:FGSG_02034 alcohol dehydrogenase 1
mRNA_07571	n/a	-2.74351	0.0132156	unnamed protein product											fgr:FGSG_02291 hypothetical protein
mRNA_07286	FGSG_16155	-2.7291	0.0357779	hypothetical protein											fgr:FGSG_02783 sterol 24-C-methyltransferase
mRNA_04298	FGSG_10599	-2.71659	0.00907177	exoenzymes regulatory aepA											fgr:FGSG_03244 hypothetical protein
mRNA_04611	FGSG_17104	-2.70185	0.0220594	hypothetical protein FPSE_07509											fgr:FGSG_03438 hypothetical protein
mRNA_07848	FGSG_04529	-2.68069	0.0156099	integral membrane											fgr:FGSG_03686 cytochrome P450 61
mRNA_05792	FGSG_02844	-2.67594	1.12978e-05	integral membrane											fgr:FGSG_04092 cytochrome P450 51
mRNA_13019	FGSG_13242	-2.66517	0.0096592	hypothetical protein											fgr:FGSG_06098 argininosuccinate synthase
mRNA_04119	FGSG_17366	-2.64594	1.86451e-12	carbonic anhydrase											fgr:FGSG_10444 hypothetical protein
mRNA_05483	FGSG_08795	-2.61512	1.97127e-09	polyketide synthase	C44 (PKS7 Cluster unknown product)										fgr:FGSG_10675 hypothetical protein
mRNA_10301	FGSG_10778	-2.60678	0.0106311	Kinetochore mis14											fgr:FGSG_13865 hypothetical protein
mRNA_02576	FGSG_15933	-2.60029	0.00414886	unnamed protein product	C09 (unknown)										fgr00071 Fatty acid degradation - Fusarium graminearum (5)
mRNA_07119	FGSG_03942	-2.56368	0.021332	hypothetical protein											fgr:FGSG_02034 alcohol dehydrogenase 1
mRNA_06252	FGSG_03225	-2.51544	0.0109499	hypothetical protein											fgr:FGSG_02291 hypothetical protein
mRNA_08034	FGSG_16066	-2.50777	0.000994276	unnamed protein product											fgr:FGSG_03244 hypothetical protein
mRNA_10656	FGSG_11069	-2.48508	0	major facilitator superfamily transporter											fgr:FGSG_03363 hypothetical protein
mRNA_10662	FGSG_13860	-2.48487	0.00613311	4-coumarate-- ligase 7											fgr:FGSG_13865 hypothetical protein
mRNA_14050	FGSG_09063	-2.47623	3.01934e-05	salicylate hydroxylase	C52 (unknown)										fgr00330 Arginine and proline metabolism - Fusarium graminearum (4)
mRNA_10281	FGSG_17521	-2.47358	0.00059211	dsba oxidoreductase											fgr:FGSG_02206 hypothetical protein
mRNA_04725	FGSG_08199	-2.45376	3.49815e-07	hypothetical protein											fgr:FGSG_03069 hypothetical protein
mRNA_06608	FGSG_03518	-2.4429	0	hypothetical protein											fgr:FGSG_07505 hypothetical protein
mRNA_11287	FGSG_06497	-2.42707	1.76388e-05	hypothetical protein											fgr:FGSG_13865 hypothetical protein
mRNA_14000	FGSG_13516	-2.40501	0.0238215	hypothetical protein											fgr00100 Steroid biosynthesis - Fusarium graminearum (4)
mRNA_01059	FGSG_15790	-2.38718	0.0342664	mfs-type transporter											fgr:FGSG_01000 cytochrome P450 51
mRNA_00926	FGSG_00725	-2.38505	0.0377857	c6 transcription factor											fgr:FGSG_02783 sterol 24-C-methyltransferase
mRNA_07455	FGSG_04212	-2.38262	0.00435441	glutathione S-transferase											fgr:FGSG_03686 cytochrome P450 61
mRNA_08397	FGSG_16445	-2.3824	0	aspartyl-tRNA synthetase											fgr:FGSG_04092 cytochrome P450 51
mRNA_04049	FGSG_10401	-2.37734	0.0251288	hypothetical protein											fgr01212 Fatty acid metabolism - Fusarium graminearum (4)
mRNA_06791	FGSG_03671	-2.37533	0.0179512	gdsl esterase lipase											fgr:FGSG_03244 hypothetical protein
mRNA_12943	FGSG_07838	-2.353	0.0140472	probable isoamyl alcohol oxidase											fgr:FGSG_03363 hypothetical protein
mRNA_01951	n/a	-2.33979	1.5194e-06	hypothetical protein											fgr:FGSG_03438 hypothetical protein
mRNA_05338	FGSG_08682	-2.33266	0.03174	glutathione s-transferase											fgr:FGSG_06184 acyl-CoA desaturase
mRNA_08735	FGSG_05201	-2.33138	0.00994798	ribonuclease iii											fgr00350 Tyrosine metabolism - Fusarium graminearum (4)
mRNA_13996	FGSG_09110	-2.33097	0.011142	phenol 2-monooxygenase											fgr:FGSG_02034 alcohol dehydrogenase 1
mRNA_01575	FGSG_15836	-2.30912	0.016407	trna-dihydrouridine synthase 4											fgr:FGSG_02291 hypothetical protein
mRNA_05791	FGSG_02843	-2.28201	3.24888e-05	sterigmatocystin 8-o-methyltransferase											fgr:FGSG_03801 hypothetical protein
mRNA_12633	FGSG_07583	-2.27995	0.0101975	transcriptional regulator	C40 (unknown)										fgr:FGSG_11528 hypothetical protein
mRNA_06276	FGSG_03244	-2.27246	0.000362531	enoyl- hydratase											fgr00380 Tryptophan metabolism - Fusarium graminearum (4)
mRNA_06331	FGSG_16297	-2.26778	0.00844237	oxidoreductase yulF											fgr:FGSG_03244 hypothetical protein
mRNA_06901	FGSG_16208	-2.25902	0.00105958	conidial development fluffy											fgr:FGSG_07505 hypothetical protein
mRNA_08527	FGSG_05036	-2.25065	0.000122759	glutamine amidotransferase subunit pdxT											fgr:FGSG_09040 hypothetical protein
mRNA_01223	FGSG_00965	-2.22947	1.27116e-09	hypothetical protein											fgr:FGSG_13865 hypothetical protein
mRNA_07744	FGSG_16112	-2.22823	0.00636633	unnamed protein product											fgr00010 Glycolysis / Gluconeogenesis - Fusarium graminearum (4)
mRNA_07952	FGSG_04621	-2.21868	0.017301	flavin containing amine											fgr:FGSG_02034 alcohol dehydrogenase 1
mRNA_02685	FGSG_02208	-2.21178	0.00207597	cholin permease											fgr:FGSG_02291 hypothetical protein
mRNA_00854	FGSG_15768	-2.20448	0.00267427	unnamed protein product											fgr:FGSG_10444 hypothetical protein
mRNA_13704	FGSG_09344	-2.20281	0.0120137	tartrate dehydrogenase											fgr:FGSG_13865 hypothetical protein
mRNA_05795	FGSG_02846	-2.19894	0.0424983	abc transporter cdr4											fgr00280 Valine, leucine and isoleucine degradation - Fusarium graminearum (3)
mRNA_11880	FGSG_16753	-2.18556	0.0236552	unnamed protein product											fgr:FGSG_00109 hypothetical protein
mRNA_08094	FGSG_11528	-2.17937	0.00416758	tyrosinase											fgr:FGSG_03244 hypothetical protein
mRNA_05944	FGSG_02975	-2.15453	0.00135716	OV-16 antigen											fgr:FGSG_13865 hypothetical protein
mRNA_02579	FGSG_02119	-2.14253	0.0181519	hypothetical protein	C09 (unknown)										fgr00310 Lysine degradation - Fusarium graminearum (3)
mRNA_04382	FGSG_10668	-2.14252	0.0089409	hypothetical protein											fgr:FGSG_03071 hypothetical protein
mRNA_09572	FGSG_05889	-2.14054	9.26925e-13	mitochondrial chaperone bcs1											fgr:FGSG_03244 hypothetical protein
mRNA_06335	FGSG_03296	-2.12747	0	hypothetical protein											fgr:FGSG_13865 hypothetical protein
mRNA_12567	FGSG_07522	-2.12193	2.45246e-07	hypothetical protein											fgr00270 Cysteine and methionine metabolism - Fusarium graminearum (3)
mRNA_05867	FGSG_02908	-2.12169	8.13349e-13	cytochrome p450 oxidoreductase											fgr:FGSG_00109 hypothetical protein
mRNA_10829	FGSG_17451	-2.11934	9.32555e-09	fungal specific transcription factor domain-containing											fgr:FGSG_10444 hypothetical protein
mRNA_06945	FGSG_03802	-2.08413	0.00273431	glutathione s-transferase p 10											fgr:FGSG_13829 hypothetical protein
mRNA_10837	FGSG_13829	-2.08244	6.98764e-10	Cysteine dioxygenase											fgr00500 Starch and sucrose metabolism - Fusarium graminearum (2)
mRNA_09749	FGSG_06046	-2.07136	0	hypothetical protein	C35 (NPS like cluster unknown product)										fgr:FGSG_01621 endoglucanase 3 precursor
mRNA_00745	FGSG_00582	-2.06517	0.031172	drb0094 family rna ligase											fgr:FGSG_08609 hypothetical protein
mRNA_09595	FGSG_05908	-2.06197	4.53637e-13	hypothetical protein											fgr00053 Ascorbate and aldarate metabolism - Fusarium graminearum (2)
mRNA_06058	FGSG_03069	-2.05933	0	dihydrodipicolinate synthetase family											fgr:FGSG_10675 hypothetical protein
mRNA_09739	FGSG_06038	-2.05194	0.0119452	hypothetical protein											fgr:FGSG_13865 hypothetical protein
mRNA_04481	FGSG_17122	-2.0146	1.62159e-07	integral membrane											fgr01230 Biosynthesis of amino acids - Fusarium graminearum (2)
mRNA_07121	FGSG_03944	-2.01264	0.011827	serum paraoxonase arylesterase											fgr:FGSG_00109 hypothetical protein
mRNA_13986	FGSG_09120	-2.01191	0.000889233	unnamed protein product											fgr:FGSG_06098 argininosuccinate synthase
mRNA_00319	FGSG_00235	-2.01105	0.0387724	hypothetical protein											fgr04146 Peroxisome - Fusarium graminearum (2)
mRNA_06501	FGSG_03427	1.99684	0	Oligopeptide transporter 3											fgr:FGSG_03071 hypothetical protein
mRNA_12830	FGSG_07742	1.99981	0.000491246	serine threonine kinase											fgr:FGSG_03363 hypothetical protein
mRNA_10307	FGSG_10784	1.99993	5.42644e-12	hypothetical protein											fgr00561 Glycerolipid metabolism - Fusarium graminearum (2)
mRNA_10589	FGSG_11016	2.00894	0.0311443	hypothetical protein											fgr:FGSG_03247 hypothetical protein
mRNA_03054	FGSG_15146	2.00911	0.0387566	unnamed protein product											fgr:FGSG_13865 hypothetical protein
mRNA_11181	FGSG_11496	2.0114	4.9501e-10	7 homolog											fgr01200 Carbon metabolism - Fusarium graminearum (2)
mRNA_04357	FGSG_17417	2.01537	0.00663414	L-amino-acid oxidase precursor											fgr:FGSG_03244 hypothetical protein
mRNA_00191	FGSG_00136	2.01825	0	neutral amino acid permease											fgr:FGSG_10675 hypothetical protein
mRNA_12557	FGSG_07512	2.01826	1.11022e-16	alpha beta hydrolase fMIPS_ family											fgr00061 Fatty acid biosynthesis - Fusarium graminearum (2)
mRNA_12440	FGSG_07411	2.03679	1.1342e-12	related to malic acid transport											fgr:FGSG_03363 hypothetical protein
mRNA_09656	FGSG_12845	2.04396	0.0172539	small nuclear ribonucleo d3											fgr:FGSG_03438 hypothetical protein
mRNA_09330	FGSG_05692	2.04518	0.0171521	hypothetical protein											fgr00460 Cyanoamino acid metabolism - Fusarium graminearum (2)
mRNA_02413	FGSG_15917	2.04798	1.33227e-15	endo- -beta-xylanase											fgr:FGSG_05805 cyanide hydratase
mRNA_09467	FGSG_05805	2.0489	4.40156e-08	cyanide hydratase											fgr:FGSG_08609 hypothetical protein
mRNA_05768	FGSG_16392	2.053	4.10582e-07	Lysophospholipase 2											fgr00410 beta-Alanine metabolism - Fusarium graminearum (2)
mRNA_05724	FGSG_02784	2.05382	0.00576398	Mitochondrial zinc maintenance mitochondrial											fgr:FGSG_03244 hypothetical protein
mRNA_11425	FGSG_06612	2.05589	0	oxalate decarboxylase											fgr:FGSG_13865 hypothetical protein
mRNA_02485	FGSG_02037	2.05878	6.02329e-08	hypothetical protein											fgr00620 Pyruvate metabolism - Fusarium graminearum (2)
mRNA_09133	n/a	2.06499	0.0121102	hypothetical protein											fgr:FGSG_10444 hypothetical protein
mRNA_02983	FGSG_02464	2.06817	0	hypothetical protein											fgr:FGSG_13865 hypothetical protein
mRNA_06512	FGSG_03438	2.07016	0.00570915	3-oxoacyl-[acyl-carrier- ] reductase											fgr00640 Propanoate metabolism - Fusarium graminearum (2)
mRNA_06873	FGSG_03742	2.07151	0.0336785	cellobiose dehydrogenase											fgr:FGSG_03244 hypothetical protein
mRNA_02126	FGSG_12001	2.07872	3.57698e-08	hypothetical protein	C07 (TPS, NPS like unknown product)										fgr:FGSG_10444 hypothetical protein
mRNA_02877	FGSG_02375	2.07992	0.0320181	h-type lectin domain-containing											fgr01040 Biosynthesis of unsaturated fatty acids - Fusarium graminearum (1)
mRNA_06279	FGSG_03247	2.08038	0.000916788	glycerol kinase											fgr:FGSG_06184 acyl-CoA desaturase
mRNA_08477	FGSG_04997	2.08443	0.0344865	Argonaute-binding 1											fgr00260 Glycine, serine and threonine metabolism - Fusarium graminearum (1)
mRNA_11559	FGSG_12971	2.08779	0.0138324	hypothetical protein											fgr:FGSG_03071 hypothetical protein
mRNA_08683	FGSG_05160	2.09312	1.19e-05	high-affinity iron transporter											fgr00030 Pentose phosphate pathway - Fusarium graminearum (1)
mRNA_04378	FGSG_10666	2.09611	0.0305969	oxidoreductase											fgr:FGSG_10675 hypothetical protein
mRNA_10689	FGSG_17478	2.0993	0.0332122	6-hydroxynicotinate 3-monooxygenase											fgr00040 Pentose and glucuronate interconversions - Fusarium graminearum (1)
mRNA_12593	FGSG_07546	2.10709	0.00925301	myb family transcription factor											fgr:FGSG_11011 endopolygalacturonase 1 precursor
mRNA_06914	FGSG_03775	2.10728	5.18518e-06	hypothetical protein											fgr00910 Nitrogen metabolism - Fusarium graminearum (1)
mRNA_10795	FGSG_11190	2.11074	0	guanyl-specific ribonuclease F1 precursor											fgr:FGSG_02379 hypothetical protein
mRNA_00304	FGSG_00224	2.11149	4.17067e-06	hypothetical protein											fgr00062 Fatty acid elongation - Fusarium graminearum (1)
mRNA_13863	FGSG_09222	2.11781	0.00344906	hypothetical protein											fgr:FGSG_03244 hypothetical protein
mRNA_01266	FGSG_01000	2.12343	0	cytochrome P450 51											fgr03018 RNA degradation - Fusarium graminearum (1)
mRNA_06050	FGSG_16342	2.12433	0.000190076	unnamed protein product											fgr:FGSG_06246 heat shock protein 60
mRNA_10722	FGSG_11129	2.12519	0	ww partial											fgr00650 Butanoate metabolism - Fusarium graminearum (1)
mRNA_02481	FGSG_02034	2.12628	1.61236e-08	alcohol dehydrogenase 1											fgr:FGSG_03244 hypothetical protein
mRNA_13841	n/a	2.1291	0.0110174	unnamed protein product											fgr00430 Taurine and hypotaurine metabolism - Fusarium graminearum (1)
mRNA_10690	FGSG_11101	2.13251	1.24177e-11	unnamed protein product											fgr:FGSG_13829 hypothetical protein
mRNA_08053	FGSG_16060	2.13774	6.77584e-11	alkanesulfonate monooxygenase											fgr03008 Ribosome biogenesis in eukaryotes - Fusarium graminearum (1)
mRNA_12485	FGSG_07448	2.13939	0.049864	hypothetical protein											fgr:FGSG_05201 hypothetical protein
mRNA_09185	FGSG_05574	2.15671	3.42314e-06	gap1-general amino acid permease											fgr00630 Glyoxylate and dicarboxylate metabolism - Fusarium graminearum (1)
mRNA_11026	FGSG_17564	2.15913	0.0441088	Alcohol Dehydrogenease I-ADH1											fgr:FGSG_03069 hypothetical protein
mRNA_03656	FGSG_10081	2.16215	0.00287256	hard surface induced 3											fgr00340 Histidine metabolism - Fusarium graminearum (1)
mRNA_07576	n/a	2.16368	0.0357298	hypothetical protein											fgr:FGSG_13865 hypothetical protein
mRNA_00352	FGSG_00258	2.16381	0.0121429	hypothetical protein FPSE_04334											fgr01210 2-Oxocarboxylic acid metabolism - Fusarium graminearum (1)
mRNA_12686	FGSG_07630	2.1639	0.000345095	hypothetical protein											fgr:FGSG_00109 hypothetical protein
mRNA_03684	FGSG_17314	2.16701	0.0333217	unnamed protein product											fgr02010 ABC transporters - Fusarium graminearum (1)
mRNA_11329	FGSG_06533	2.16747	0.00424045	hypothetical protein											fgr:FGSG_12704 hypothetical protein
mRNA_09614	FGSG_05926	2.1752	8.50886e-08	hypothetical protein											fgr00600 Sphingolipid metabolism - Fusarium graminearum (1)
mRNA_12579	FGSG_07535	2.19766	0	aminoglycoside phosphotransferase											fgr:FGSG_03851 hypothetical protein
mRNA_11074	FGSG_13964	2.20611	0.00117708	hypothetical protein											fgr00520 Amino sugar and nucleotide sugar metabolism - Fusarium graminearum (1)
mRNA_08281	FGSG_16427	2.20614	0.000135993	3-(3-hydroxy-phenyl)propionate 3-hydroxycinnamic acid hydroxylase											fgr:FGSG_03813 alpha-N-arabinofuranosidase precursor
mRNA_11138	FGSG_17541	2.21048	0.0163973	unnamed protein product											fgr00290 Valine, leucine and isoleucine biosynthesis - Fusarium graminearum (1)
mRNA_11583	FGSG_12977	2.21184	3.86287e-08	mfs monocarboxylate transporter											fgr:FGSG_00109 hypothetical protein
mRNA_06259	FGSG_12482	2.24321	0.00321618	unnamed protein product											fgr00250 Alanine, aspartate and glutamate metabolism - Fusarium graminearum (1)
mRNA_04513	FGSG_13456	2.24369	0.00373439	ppr1-transcription factor regulating pyrimidine pathway	C51 (unknown)										fgr:FGSG_06098 argininosuccinate synthase
mRNA_11361	FGSG_06562	2.25012	0.00228651	opt family small oligopeptide transporter											fgr04113 Meiosis - yeast - Fusarium graminearum (1)
mRNA_08681	FGSG_05159	2.25666	0	iron transport multicopper oxidase FET3 precursor											fgr:FGSG_05949 hypothetical protein
mRNA_06806	FGSG_03686	2.25897	0	cytochrome P450 61											fgr00770 Pantothenate and CoA biosynthesis - Fusarium graminearum (1)
mRNA_09639	FGSG_05949	2.26029	8.68985e-05	meiotic recombination rec12											fgr:FGSG_00109 hypothetical protein
mRNA_11185	FGSG_11499	2.27296	0.000604049	alpha- -mannosyl-glyco 4-beta-n-acetylglucosaminyltransferase c											fgr00220 Arginine biosynthesis - Fusarium graminearum (1)
mRNA_05722	FGSG_02783	2.28241	0	sterol 24-C-methyltransferase											fgr:FGSG_06098 argininosuccinate synthase
mRNA_14076	FGSG_09040	2.28562	2.29983e-12	indoleamine 2,3-dioxygenase											fgr00480 Glutathione metabolism - Fusarium graminearum (1)
mRNA_09381	FGSG_05730	2.28673	0	unnamed protein product											fgr:FGSG_04212 hypothetical protein
mRNA_02129	FGSG_15880	2.28747	0	hydantoin utilization a	C07 (TPS, NPS like unknown product)										fgr00360 Phenylalanine metabolism - Fusarium graminearum (1)
mRNA_09399	FGSG_05746	2.29326	0.0438518	hypothetical protein											fgr:FGSG_07505 hypothetical protein
mRNA_07006	FGSG_03851	2.2948	0	sphingosine n-acyltransferase lag1											fgr00780 Biotin metabolism - Fusarium graminearum (1)
mRNA_06798	FGSG_03678	2.29887	0.0380748	hypothetical protein											fgr:FGSG_03438 hypothetical protein
mRNA_06911	FGSG_03772	2.30045	1.03579e-05	drug resistance protein											fgr00750 Vitamin B6 metabolism - Fusarium graminearum (1)
mRNA_00595	FGSG_00457	2.30499	0.029288	2-heptaprenyl- -naphthoquinone											fgr:FGSG_05036 glutamine amidotransferase subunit pdxT
mRNA_08987	FGSG_12732	2.30573	0.027183	hypothetical protein											fgr04141 Protein processing in endoplasmic reticulum - Fusarium graminearum (1)
mRNA_03811	FGSG_10206	2.30664	4.05194e-08	hypothetical protein											fgr:FGSG_00554 hypothetical protein
mRNA_08673	FGSG_05151	2.31436	0.0110799	hmg box
mRNA_09845	FGSG_12869	2.31446	0.0192698	hypothetical protein
mRNA_01119	FGSG_15794	2.31624	0.0117707	Regulatory abaA
mRNA_00891	FGSG_00701	2.31729	0.0114596	hypothetical protein FPSE_00311
mRNA_09923	FGSG_06184	2.31842	0	acyl-CoA desaturase
mRNA_09811	FGSG_06098	2.31916	0.00456472	argininosuccinate synthase
mRNA_09838	FGSG_12868	2.3207	0.00452938	hypothetical protein
mRNA_00028	FGSG_00006	2.33257	3.92816e-08	hypothetical protein
mRNA_12763	FGSG_07696	2.33469	0.00046304	hypothetical protein
mRNA_07758	FGSG_04459	2.33627	0.000232	transcription factor
mRNA_08052	FGSG_11566	2.33747	9.61174e-07	zinc-binding dehydrogenase
mRNA_00162	FGSG_00109	2.36587	5.48573e-09	branched-chain amino acid aminotransferase
mRNA_10574	FGSG_11006	2.37414	0.0252256	glucan endo-1,3-beta-glucosidase
mRNA_09369	FGSG_16530	2.37615	1.92225e-05	integral membrane
mRNA_04718	FGSG_08196	2.37839	0	aspergillopepsin-2 precursor
mRNA_10702	FGSG_11112	2.38074	2.68674e-14	Endoglucanase E
mRNA_02166	FGSG_01767	2.38512	0	pisatin demethylase
mRNA_07246	FGSG_04051	2.38845	1.61734e-08	pho36-regulatory role in lipid and phosphate metabolism
mRNA_07774	FGSG_12251	2.39127	2.08966e-08	hypothetical protein
mRNA_08060	FGSG_16058	2.39548	0.000374501	UDP-glucose,sterol transferase	C67 (unknown)
mRNA_05226	FGSG_08597	2.40101	0	dead deah box rna helicase
mRNA_06422	FGSG_03365	2.40587	2.52687e-12	endonuclease exonuclease phosphatase family
mRNA_10308	FGSG_10785	2.4086	0.00193251	hypothetical protein
mRNA_02834	FGSG_02336	2.44104	0.00762929	hypothetical protein
mRNA_10382	FGSG_17508	2.44352	0.000175038	hypothetical protein
mRNA_12547	FGSG_07505	2.44849	0.0122659	amidase signature enzyme
mRNA_06319	FGSG_03282	2.46673	9.61139e-06	unnamed protein product
mRNA_10630	FGSG_11046	2.47244	2.73134e-05	hypothetical protein
mRNA_12831	FGSG_07743	2.47365	0.00059517	hypothetical protein
mRNA_11825	FGSG_16740	2.47456	0.0227303	hypothetical protein
mRNA_10687	FGSG_11098	2.49948	5.07658e-07	hypothetical protein
mRNA_06134	FGSG_03128	2.51897	1.34194e-05	hypothetical protein
mRNA_08753	FGSG_12704	2.52395	0	leptomycin b resistance pmd1
mRNA_01102	FGSG_15791	2.53222	0.00315134	tdg mug dna glycosylase
mRNA_07805	FGSG_16106	2.53746	0	unnamed protein product
mRNA_11261	FGSG_16663	2.56274	0	nitrogen assimilation transcription factor nira
mRNA_10002	FGSG_06246	2.58237	0.00486368	DNA polymerase II large subunit
mRNA_08466	n/a	2.59176	0.00718111	alcohol dehydrogenase
mRNA_11910	FGSG_06989	2.59872	0.000760096	hypothetical protein
mRNA_06061	FGSG_03071	2.60372	0	L-saccharopine oxidase
mRNA_08180	FGSG_04744	2.60835	1.69642e-13	isoamyl alcohol
mRNA_13374	FGSG_09621	2.62359	0.0206453	hypothetical protein
mRNA_13547	FGSG_09473	2.66993	0.013157	hypothetical protein
mRNA_12802	FGSG_07721	2.73351	0	hypothetical protein
mRNA_07311	FGSG_04092	2.7346	0	cytochrome P450 51
mRNA_08914	FGSG_05354	2.76667	0.000214751	hypothetical protein
mRNA_00461	FGSG_00344	2.78617	0.00493389	unnamed protein product
mRNA_06583	FGSG_03498	2.78662	0	conidial pigment biosynthesis oxidase arb2 brown2	C24 (STC4 cluster for fusariumdiene and fusagramineol)
mRNA_00321	FGSG_00237	2.80384	0	bahd acyltransferase dcr
mRNA_01999	FGSG_01621	2.80754	4.9627e-14	endoglucanase 3 precursor
mRNA_03937	FGSG_10310	2.81441	0.012556	pantothenate transporter
mRNA_01224	FGSG_00966	2.81823	0.0295396	hypothetical protein
mRNA_09717	FGSG_06017	2.81915	0.00137109	necrosis inducing
mRNA_13627	FGSG_13572	2.88153	0.0333279	hypothetical protein
mRNA_11420	FGSG_16685	2.88248	0.0454823	hypothetical protein
mRNA_00131	FGSG_00085	2.88293	0.0373475	Pantothenate transporter liz1
mRNA_08117	FGSG_04693	2.95569	0	related to integral membrane PTH11	C31 (PKS2 cluster unknown product)
mRNA_02669	FGSG_15948	2.9582	0.0161435	unnamed protein product
mRNA_10688	FGSG_11099	2.96343	2.66454e-15	hypothetical protein
mRNA_10971	FGSG_11327	2.96504	0.040254	Presilphiperfolan-8-beta-ol synthase
mRNA_11538	FGSG_06698	2.96596	0.04392	hypothetical protein
mRNA_14166	FGSG_17137	2.96687	0.0451708	hypothetical protein
mRNA_02226	FGSG_15892	2.99387	0.00438378	hypothetical protein
mRNA_09443	FGSG_05783	3.00364	4.02604e-10	hypothetical protein
mRNA_02574	FGSG_02114	3.01604	0.0119269	related to cytochrome P450 7B1	C09 (unknown)
mRNA_08145	FGSG_16405	3.02243	0.00104085	L-amino-acid oxidase
mRNA_09484	FGSG_17678	3.04672	1.24645e-12	unnamed protein product
mRNA_06470	FGSG_12443	3.07545	0.0494167	ibr finger
mRNA_11177	FGSG_11492	3.08351	0.000143586	Thiol-specific monooxygenase
mRNA_11299	FGSG_06506	3.09736	1.05875e-05	hypothetical protein	C38 (NPS10 cluster unknown product)
mRNA_09392	FGSG_16532	3.11676	0	sterol 24-C-methyltransferase
mRNA_05244	FGSG_08609	3.15453	0.000865933	beta-glucosidase
mRNA_10668	FGSG_11080	3.16181	0.000563403	integral membrane
mRNA_07152	FGSG_16176	3.16649	0	hypothetical protein	C18 (PKS14 orcinol, orsellinic acid)
mRNA_08329	FGSG_04874	3.18286	0	hypothetical protein
mRNA_05550	FGSG_08844	3.19918	0	hypothetical protein
mRNA_06704	FGSG_03601	3.21557	0.000845182	triacylglycerol lipase
mRNA_08090	FGSG_11533	3.26318	0.0091334	hypothetical protein
mRNA_11691	FGSG_15390	3.26318	0.0082299	unnamed protein product
mRNA_05446	n/a	3.27537	0.00150016	hypothetical protein
mRNA_09210	FGSG_12763	3.28482	0.018866	hypothetical protein
mRNA_10817	FGSG_11208	3.32536	0.0202056	xyloglucanase
mRNA_12297	FGSG_13115	3.32798	0.0239277	hypothetical protein
mRNA_04107	FGSG_10444	3.33286	4.46717e-09	L-lactate dehydrogenase
mRNA_10548	FGSG_10982	3.49261	0.00826563	dipeptidyl-peptidase 4
mRNA_03075	FGSG_02538	3.50025	0.0241204	Transcriptional activator Myb
mRNA_10959	FGSG_11315	3.50196	0.030039	cell wall manno
mRNA_10751	FGSG_11154	3.5046	0.0239669	molybdopterin cofactor
mRNA_12832	FGSG_07744	3.50595	0.0170159	hypothetical protein
mRNA_12801	FGSG_07720	3.51555	1.07604e-06	major facilitator superfamily transporter
mRNA_08118	FGSG_04694	3.51939	0	polyketide synthase	C31 (PKS2 cluster unknown product)
mRNA_04095	FGSG_10433	3.6029	5.71438e-05	Eugenol synthase 1
mRNA_04161	FGSG_10487	3.61629	0.0106207	hypothetical protein
mRNA_07525	FGSG_12281	3.67373	0.000140723	e3 ubiquitin- ligase ccnb1ip1
mRNA_12681	FGSG_07625	3.68003	1.21589e-11	alpha-L-arabinofuranosidase precursor
mRNA_04090	FGSG_13757	3.68664	0.0100694	hypothetical protein
mRNA_02207	FGSG_01805	3.687	8.28948e-06	6-hydroxy-d-nicotine oxidase
mRNA_11673	FGSG_06797	3.68896	0.0121341	hypothetical protein
mRNA_00161	FGSG_00108	3.73731	0	hypothetical protein
mRNA_04105	FGSG_10442	3.75997	0.0228101	hypothetical protein
mRNA_08327	FGSG_04872	3.76371	0	cellobiose dehydrogenase
mRNA_04088	FGSG_13756	3.82178	0	alpha beta hydrolase
mRNA_08004	FGSG_16076	3.89617	7.92588e-13	tartrate transporter
mRNA_12939	FGSG_07834	3.9261	0.0118745	transcription factor
mRNA_07154	FGSG_03972	3.93111	0.0154279	6-hydroxy-d-nicotine oxidase
mRNA_02788	FGSG_02291	3.96569	0	alcohol dehydrogenase 5	C12 (unknown)
mRNA_02603	FGSG_02139	3.97148	0	Canalicular multispecific organic anion transporter 2	C10 (unknown)
mRNA_04106	FGSG_10443	4.03041	0.0082639	hypothetical protein
mRNA_06745	FGSG_16230	4.13023	0.00323409	unnamed protein product
mRNA_07416	FGSG_04180	4.15561	0.0338445	hypothetical protein
mRNA_04059	FGSG_13751	4.15695	0.0331203	unnamed protein product
mRNA_10582	FGSG_11011	4.1582	4.97502e-12	endopolygalacturonase 1 precursor
mRNA_10841	FGSG_13826	4.15825	0.0367429	serine protease abc transporter b family tagd
mRNA_11515	FGSG_06676	4.23737	4.09045e-08	hypothetical protein
mRNA_08045	FGSG_16063	4.26671	0.0426597	major facilitator superfamily transporter
mRNA_12604	FGSG_16845	4.2718	0.0409708	NADH dehydrogenase
mRNA_06420	FGSG_03363	4.4119	3.56648e-12	long-chain acyl- synthetase
mRNA_12803	FGSG_07722	4.71039	1.09166e-07	phthalate transporter
mRNA_07923	n/a	4.8488	0.0275925	hypothetical protein
mRNA_07189	FGSG_04001	4.87248	0.0399014	hypothetical protein
mRNA_02106	FGSG_15132	4.87328	0.0398904	hypothetical protein FLAG1_07084
mRNA_09632	FGSG_15324	4.87554	0.0392589	unnamed protein product
mRNA_05039	FGSG_13362	4.87706	0.0410664	LOW QUALITY PROTEIN: hypothetical protein
mRNA_08003	FGSG_04667	4.91461	1.22785e-09	alpha-ketoglutarate-dependent sulfonate dioxygenase
mRNA_02881	FGSG_02379	5.02727	0	electron transport
mRNA_06747	FGSG_03636	5.07308	0.000377521	transporter SEO1
mRNA_10686	FGSG_11097	5.11667	0	fungistatic metabolite
mRNA_10615	FGSG_13865	5.1898	0.0272447	aldehyde dehydrogenase
mRNA_01257	FGSG_00992	5.20861	0.00157985	hypothetical protein
mRNA_08690	FGSG_05166	5.2957	0.000116555	chromosome segregation smc
mRNA_03122	n/a	5.32034	0.00336007	hypothetical protein
mRNA_04089	FGSG_10428	5.48326	0.00033361	nacht nucleoside triphosphatase
mRNA_02010	FGSG_01631	5.48799	9.88098e-15	integral membrane
mRNA_14006	FGSG_09103	5.68272	1.44329e-14	flavonol synthase
mRNA_04729	FGSG_13422	5.80944	0.0228765	hypothetical protein
mRNA_04104	FGSG_10441	5.83938	0.00169944	unnamed protein product
mRNA_13967	FGSG_09137	5.85801	2.12664e-06	tripeptidyl aminopeptidase
mRNA_13985	FGSG_09121	6.47514	0.0338885	related to monooxigenase
mRNA_05570	FGSG_08855	6.53471	0.0474626	hypothetical protein
mRNA_12549	FGSG_07507	6.73781	0.00928076	unnamed protein product
mRNA_00226	FGSG_00162	7.33302	5.71782e-05	related to family oxidoreductase
mRNA_14005	FGSG_09104	7.49525	0.00101604	hypothetical protein
mRNA_01083	FGSG_11844	7.66723	0.00560753	unnamed protein product
mRNA_11260	FGSG_06480	7.74203	0	aliphatic nitrilase
mRNA_08208	FGSG_16412	8.07454	0.0296845	TKL kinase
mRNA_04248	n/a	8.07454	0.0300975	hypothetical protein FOVG_18442
mRNA_06656	FGSG_15193	8.07839	0.0240067	unnamed protein product
mRNA_07948	FGSG_12215	8.08598	0.0248818	related to small s
mRNA_02130	FGSG_01734	8.08721	0.0246489	related to quinate transport	C07 (TPS, NPS like unknown product)
mRNA_04975	FGSG_13374	8.37571	0.0430985	hypothetical protein
mRNA_00132	FGSG_11669	9.46676	4.62234e-05	Serine threonine- kinase pkn1
mRNA_08212	FGSG_04773	9.77867	1.76175e-05	murein transglycosylase
mRNA_11262	FGSG_06482	10.4832	0	aldoxime dehydratase
mRNA_07842	FGSG_16103	10.6287	0.0214204	ankyrin repeat
mRNA_02122	FGSG_01728	19.0903	0.0450355	hypothetical protein
mRNA_05430	FGSG_17263	19.0992	0.0448303	(!) unnamed protein product
mRNA_11147	FGSG_11471	19.0994	0.0448292	hypothetical protein
mRNA_07022	FGSG_15210	19.108	0.045482	unnamed protein product
mRNA_01236	FGSG_00977	23.6221	0.0304857	hypothetical protein
mRNA_09430	FGSG_16542	23.7348	0.0482539	hypothetical protein
mRNA_12564	FGSG_07519	28.1343	0.0209548	purine nucleoside permease
mRNA_08382	n/a	83.8561	0.00338057	unnamed protein product
mRNA_06440	FGSG_16281	-16.5073	8.16862e-06	large-conductance mechanosensitive channel
mRNA_13405	FGSG_09595	2.66679	0.00189765	aflatoxin efflux pump aflt	C57 (unknown)
mRNA_04590	FGSG_08083	2.49076	6.12055e-12	glutamate decarboxylase	C49 (Butenolide cluster)
mRNA_13994	FGSG_09112	7.24638	0.0332812	sterigmatocystin biosynthesis lipase esterase stcI
mRNA_14041	FGSG_09072	3.25478	0.000206555	hypothetical protein	C52 (unknown)
mRNA_07347	n/a	-3.00115	0.0196716	hypothetical protein
mRNA_10951	FGSG_11309	-6.95011	0.0333035	hypothetical protein
mRNA_00130	FGSG_00084	2.13949	0.00666765	unnamed protein product
mRNA_05150	FGSG_08534	-2.16061	0.0381091	glucan -beta-glucosidase
mRNA_11257	FGSG_06479	-2.01515	0.0218355	hypothetical protein
mRNA_08780	FGSG_05239	-2.594	0.00771278	g- coupled receptor
mRNA_05296	FGSG_08647	2.19151	7.55963e-10	atp-dependent helicase
mRNA_13628	FGSG_17203	-2.31326	0.0203931	hypothetical protein
mRNA_07526	FGSG_16130	-2.25586	0.00283321	e3 ubiquitin- ligase ccnb1ip1
mRNA_05935	FGSG_02970	5.27923	0.000235444	carbonic anhydrase
mRNA_13673	FGSG_09369	2.0239	0.0417388	hypothetical protein
mRNA_02274	FGSG_12023	2.12767	0.0349988	unnamed protein product
mRNA_06748	FGSG_03637	2.40038	0.0373407	thermophilic desulfurizing enzyme
mRNA_12940	FGSG_07835	2.84836	0.00476511	hypothetical protein
mRNA_04087	FGSG_13755	-1.99885	0.0115515	6-hydroxy-D-nicotine oxidase

## Sheet: SM in PN
Dataset S3: Identity of genes in the SMCs expressed in PN environmental condition
PH-1 Designation	Secondary Metabolite Cluster (product)
FGSG_00049	C02 (gramillin A/B - NRPS8 Gene cluster)
FGSG_02281; FGSG_02289	C12 (unknown)
FGSG_03531	C23 (Trichothecene)
FGSG_16340; FGSG_03066	C28 (carotenoid)
FGSG_02869	C29 (NPS-like)
FGSG_07582	C40 (unknown)
FGSG_07672; FGSG_16873	C41 (unknown)
FGSG_16900	C42 (fusarins (A/C/D))
FGSG_08412	C45 (unknown)
FGSG_15669	C53 (perithcial pigment PKS3)
FGSG_09211	C54 (unknown)
FGSG_13703	C58 (TPS cluster)
FGSG_11028	C63 (NPS1 for malonichrome)
FGSG_03245	C72 (NPS11)
17 genes of 14 SMC

## Sheet: SM in NPN
Dataset S3: Identity of genes in the SMCs expressed in NPN environmental condition
PH-1 Designation	Secondary Metabolite Cluster (product)
FGSG_12001; FGSG_15880; FGSG_01734	C07 (TPS, NPS like unknown product)
FGSG_15933; FGSG_02114; FGSG_02119	C09 (unknown)
FGSG_02139	C10 (unknown)
FGSG_02291	C12 (unknown)
FGSG_02322; FGSG_02323; FGSG_02324; FGSG_02325;	C13 (aurofusarin)
FGSG_02326; FGSG_02327; FGSG_02328; FGSG_02329
FGSG_16176	C18 (PKS14 orcinol, orsellinic acid)
FGSG_03498	C24 (STC4 cluster for fusariumdiene and fusagramineol)
FGSG_03256	C27 (NPS like cluster unknown product)
FGSG_04693; FGSG_04694	C31 (PKS2 cluster unknown product)
FGSG_06046	C35 (NPS like cluster unknown product)
FGSG_06506	C38 (NPS10 cluster unknown product)
FGSG_07592; FGSG_07587; FGSG_07583	C40 (unknown)
FGSG_08795	C44 (PKS7 Cluster unknown product)
FGSG_08079; FGSG_08081; FGSG_08082; FGSG_08083; FGSG_08084	C49 (Butenolide cluster)
FGSG_13456	C51 (unknown)
FGSG_09063; FGSG_09066; FGSG_09072; FGSG_09086	C52 (unknown)
FGSG_09595	C57 (unknown)
FGSG_16058	C67 (unknown)
FGSG_11327	C69 (STC6)
FGSG_03245	C72 (NPS11)
41 genes 21 SMC
