# Supplementary material for: DNA Methylation Is Responsive to the Environment and Regulates the Expression of Biosynthetic Gene Clusters, Metabolite Production, and Virulence in Fusarium graminearum
Source: Front Fungal Biol. 2021 Jan 15;1:614633. doi: 10.3389/ffunb.2020.614633 (PMC10512235; doi:10.3389/ffunb.2020.614633)
Supplement: Supplementary Data Sheet 4 — Mass features identified by UPLC-MS with significant changes in abundance between the WT and mutant strain. [file Data_Sheet_4.xlsx]

## Sheet: Mass Features
Dataset S4: Mass features identified by UPLC-MS with significant changes in abundance between the WT and mutant strain
	Mass Feature (RT_m/z)	log2 Fold Change	Fold Change		Pseudomolecular Ion Annotation	Putative Identity	Molecular Formula [M+H]+	Observed Monoisotopic Mass [M+H]+	Δ ppm	Spectral Accuracy
Associated with ΔFgdnmt1 / ΔFgdnmt4	3.50_339.14405	2.3509	5.10144	[M+H]+	15-ADON	C17H23O7	339.144	1.387	98.241
	3.71_309.16750	1.32373	2.50312	[M+Na]+	Trichothecene intermediate	C15H27O5	287.186	0.5012	97.6295
	3.88_773.51400	0.882804	1.84396	[M+H]+	Fusaoctaxin Ab	C36H69N8O10	773.513	-0.022	95.832
	3.94_267.15927	2.23141	4.69592	[M+H]+	Trichothecene intermediate	C15H23O4	267.16	1.925	98.484
	3.95_757.51900	1.80625	3.49731	[M+H]+	Fusaoctaxin analog (2)b	C36H69N8O9	757.52	2.373	96.481
	3.95_771.50980	1.51224	2.85252	[M+H]+	Fusaoctaxin analog (3)b	C35H67N10O9	771.509	0.129	95.789
	3.99_414.19491	1.79045	3.45924	[M+H]+	Isotrichotriol analog (3)b	C20H32NO6S	414.195	2.451	97.566
	4.08_249.14886	1.34029	2.53202	[M-H2O+H]+	Trichothecene intermediate	C15H23O4	267.159	1.177	97.382
	4.19_847.37019	4.89876	29.8315	[M+H]+	Gramalin A	C35H59N8O12S2	847.372	3.615	94.394
	4.21_861.38552	2.43633	5.41262	[M+H]+	Gramalin B	C36H61N8O12S2	861.387	2.801	92.888
	4.22_519.19466	3.53412	11.5844	[M+H]+
	4.23_847.36974	3.61057	12.2149	[M+H]+	Gramalin A analog (1)	C35H59N8O12S2	847.368	1.49	91.096
	4.28_861.38524	1.97678	3.93612	[M+H]+	Gramalin B analog (1)	C36H61N8O12S2	861.387	3.149	93.486
	4.40_829.36134	3.36686	10.3163	[M+H]+	Gramalin A analog (2)	C35H57N8O11S2	829.36	2.204	92.665
	4.43_843.37552	2.42545	5.37197	[M+H]+	Gramalin B analog (2)	C36H59N8O11S2	843.373	-0.738	93.677
	4.44_273.14624	1.27803	2.42508	[M+Na]+	Trichothecene	C15H23O3	251.164	0.912	96.051
	4.58_547.22617	2.39919	5.27507	[M+H]+
	4.90_317.17274	1.58065	2.99105	[M+Na]+
	6.04_409.30990	1.45133	2.73461	UKa (1)
	6.06_449.30303	0.990575	1.98698	[M+Na]+
	6.10_407.29563	1.21629	2.32349	UKa (2)
	6.31_449.30314	1.00095	2.00132	UKa (3)
	6.71_785.58990	4.20733	18.4728	UKa (4)
Associated with FgWT	4.63_432.20144	-2.66157	6.32722	[M+H]+	fusarin B / C / D / F	C23H30NO7	432.202	1.206	98.262
	4.90_571.08781	-3.42279	10.7241	[M+H]+	Aurofusarin	C30H19O12	571.088	1.922	98.538
	5.28_273.07577	-2.93148	7.6289	[M+H]+	Rubrofusarin	C15H13O5	273.076	0.916	97.62
	5.31_261.18289	-2.6613	6.32601	[M+Na]+	Fusarium asexual reproduction inducer (FARI)	C15H27O2	239.201	3.526	98.81
	5.34_557.10827	-3.29574	9.82012	[M+H]+	Fuscofusarin	C30H21O11	557.109	1.368	98.381
	5.59_220.11227	-0.530688	1.44462	UKa (5)
	5.70_344.31647	-4.87086	29.26	UKa (6)
	5.73_543.12864	-4.08683	16.9925	[M+H]+
	5.77_659.43847	-6.6885	103.143	[M+H]+	Fusaristatin A	C36H59N4O7	659.439	2.538	96.8
	6.04_819.38103	-0.966462	1.95404	[M+Na]+
	6.13_544.36405	-2.01285	4.03579	[M+H]+
	6.82_421.34745	-6.41881	85.5566	UKa (7)
	aUK denotes an unknown pseudomolecular ion
	bShostak, K. et al 2020.
